# Supplementary material for: Phosphoproteomic analysis reveals plant DNA damage signalling pathways with a functional role for histone H2AX phosphorylation in plant growth under genotoxic stress
Source: Plant J. 2019 Sep 10;100(5):1007–21. doi: 10.1111/tpj.14495 (PMC6900162; doi:10.1111/tpj.14495)
Supplement: Supplementary file 10 — Table S1. Phosphopeptides identified by mass spectroscopy. [file TPJ-100-1007-s010.xlsx]

## Sheet: phosphopeptides
															Fold changes			Col		ATM			Col no X-ray Rep1	Col no X-ray Rep2	Col no X-ray Rep3	Col no X-ray Rep4	Col X-ray Rep1	Col X-ray Rep2	Col X-ray Rep3	Col X-ray Rep4	atm no X-ray Rep1	atm no X-ray Rep2	atm no X-ray Rep3	atm no X-ray Rep4	atm X-ray Rep1	atm X-ray Rep2	atm X-ray Rep3	atm X-ray Rep4		Col no X-ray Rep1	Col no X-ray Rep2	Col no X-ray Rep3	Col no X-ray Rep4	Col X-ray Rep1	Col X-ray Rep2	Col X-ray Rep3	Col X-ray Rep4	atm no X-ray Rep1	atm no X-ray Rep2
peptide number	m/z	Retention time (min)	Retention time window (min)	Mass	Charge	Mascot score	Mass error (u)	Mass error (ppm)	Protein	AGI	Sequence	Variable modifications ([position] description)	Gene symbol	Description	FC (geom) Col vs XrayCol	FC (geom) atm vs Xray atm	Geometric means of normalised abundance	Control (no X-ray)	X-ray exposure	ATM Control (no X-ray)	ATM X-ray exposure	Normalized abundance	20140411_CW_C1b	20140411_CW_C2	20140411_CW_C3	20140411_CW_C4	20140411_CW_XC1b	20140411_CW_XC2	20140411_CW_XC3	20140411_CW_XC4	20140411_CW_A1b	20140411_CW_A2	20140411_CW_A3	20140411_CW_A4	20140411_CW_XA1	20140411_CW_XA2b	20140411_CW_XA3	20140411_CW_XA4	Raw abundance	20140411_CW_C1b	20140411_CW_C2	20140411_CW_C3	20140411_CW_C4	20140411_CW_XC1b	20140411_CW_XC2	20140411_CW_XC3	20140411_CW_XC4	20140411_CW_A1b	20140411_CW_A2
3958	428.221	37.6207	0.617067	854.427	2	30.49	0.000444154	0.519827	Q93V56	AT1G01050	ILSSLSR	[3] Phospho (ST)	PYROPHOSPHORYLASE 1 (PPa1)	Encodes a soluble protein with inorganic pyrophosphatase activity that is highly specific for Mg-inorganic pyrophosphate.	2.08956	-1.34697		3986.96	8330.98	13458.2	9991.44		3457.91	4879.92	4491.29	3334.02	9876.37	8302.64	7463.88	7870.59	16024.8	13218.3	10533.5	14702.9	8916.37	10154.2	12741.6	8638.83		2273.78	4319.25	2479.84	3334.02	13412.3	8161.49	8572.92	8139.33	7661.96	4200.9
355	946.86	54.4142	2.0511	1891.7	2	69.31	0.00115801	0.612152	Q8LCW9	AT1G01100	DEPAEESDGDLGFGLFD	[7] Phospho (ST)	60S ACIDIC RIBOSOMAL PROTEIN P1-1 (RPP1A)	Co-orthologous gene of large ribosomal subunit protein RPP1.	1.05621	1.17591		528522	558232	295857	347902		962436	465728	517459	336412	429692	671736	652681	515469	316243	463122	438928	119184	274414	478558	288343	386878		632860	412220	285711	336412	583527	660317	749661	533069	151205	147185
3	1010.91	53.9755	1.99247	2019.8	2	76.05	0.00188059	0.931078	Q8LCW9	AT1G01100	KDEPAEESDGDLGFGLFD	[8] Phospho (ST)	60S ACIDIC RIBOSOMAL PROTEIN P1-1 (RPP1A)	Co-orthologous gene of large ribosomal subunit protein RPP1.	-1.3323	-1.05714		2.30759e+07	1.73204e+07	1.67616e+07	1.58555e+07		3.10983e+07	2.09114e+07	2.25896e+07	1.93023e+07	1.45647e+07	2.01301e+07	1.7011e+07	1.80448e+07	1.5038e+07	2.24198e+07	2.09534e+07	1.11734e+07	1.09103e+07	1.89244e+07	1.44349e+07	2.12056e+07		2.0449e+07	1.85089e+07	1.24727e+07	1.93023e+07	1.97791e+07	1.97879e+07	1.95386e+07	1.86609e+07	7.19012e+06	7.12523e+06
753	1000.07	32.1601	1.0114	2997.18	3	86.23	0.00368077	1.22808	Q9LNJ5	AT1G01260	ASENNSDGEGGGEWADAVGADESGNNRPR	[6] Phospho (ST)	JASMONATE ASSOCIATED MYC2 LIKE 2 (JAM2)	bHLH13 interacts with JAZ proteins, and functions redundantly with bHLH3, bHLH14 and bHLH17 to negatively regulate jasmonate responses.	1.99119	1.32421		91626.4	182445	161422	213756		134406	62136.2	74686.7	112999	196175	204514	176896	156115	187178	224107	207324	78071	212334	196563	270463	184946		88380.2	54997.2	41237.7	112999	266409	201037	203181	161445	89495.7	71223.5
13202	777.036	20.6899	0.485817	2328.09	3	27.55	0.00169905	0.729805	O23702	AT1G01510	ESLSPGQQHVSQNTAVKPEGR	[4] Phospho (ST)	ANGUSTIFOLIA (AN)	Encodes a homolog of human CtBP. Mutant has longer and thicker leaves than wild type. Involved in controlling polar cell expansion in the leaf width direction. It has been shown to localize to cytosolic stress granules and is involved in their formation.	1.29166	1.84687		4453.24	5752.09	6231.1	11508		3184.83	4979.38	5003.52	4956.41	9671.17	9272.68	1372.76	8892.49	6201.98	7809.68	7071.56	4401.29	9463.52	9825.78	18092.4	10425.2		2094.22	4407.29	2762.66	4956.41	13133.6	9115.04	1576.74	9196.12	2965.36	2481.99
9375	998.474	30.203	0.609567	1994.93	2	68.81	0.0021049	1.05512	Q9LQ71	AT1G01840	RPLSPSSAVVETSATEER	[4] Phospho (ST)	AT1G01840	AP2-like ethylene-responsive transcription factor SNZ;(source:Araport11)	-2.50587	2.88616		51567.2	20578.6	2806.07	8098.78		48299.7	59199.1	48472.8	51019.7	13342.7	26881.8	25718.5	19440.9	7463.98	4568.17	2159.12	842.184	17074.4	12764	1610.69	12255.6		31759.9	52397.6	26763.9	51019.7	18119.5	26424.8	29539.9	20104.7	3568.76	1451.81
8834	665.985	30.1832	0.778867	1994.93	3	29.46	0.000930342	0.466353	Q9LQ71	AT1G01840	RPLSPSSAVVETSATEER	[7] Phospho (ST)	AT1G01840	AP2-like ethylene-responsive transcription factor SNZ;(source:Araport11)	-2.40152	-1.56334		30693.3	12780.8	9383.61	6002.27		35241.6	34988.4	26129	27547	8858.99	16690.3	17484.4	10321.3	8734.67	10983.2	6599.83	12245.3	6248.7	8114.66	3180.73	8047.75		23173.5	30968.5	14426.9	27547	12030.6	16406.6	20082.4	10673.7	4176.31	3490.58
764	1087.47	33.4076	1.0695	2172.92	2	154.68	0.00251369	1.15683	Q9LPC5	AT1G01960	SDSQSELSSGNSDALAIEQR	[3] Phospho (ST)	EMBRYO SAC DEVELOPMENT ARREST 10 (EDA10)	Encodes one of the functionally redundant ARF guanine-nucleotide exchange factors (ARF-GEFs). Functions as regulators of post-Golgi trafficking.	1.54704	1.40103		172065	266190	175897	246437		175942	179186	175531	158393	251054	331178	201825	299201	184931	218726	214972	110088	194071	275506	273176	252516		115693	158599	96918.4	158393	340936	325548	231813	309417	88421	69513.3
2624	725.314	33.4076	0.967917	2172.92	3	36.99	0.00349177	1.60695	Q9LPC5	AT1G01960	SDSQSELSSGNSDALAIEQR	[5] Phospho (ST)	EMBRYO SAC DEVELOPMENT ARREST 10 (EDA10)	Encodes one of the functionally redundant ARF guanine-nucleotide exchange factors (ARF-GEFs). Functions as regulators of post-Golgi trafficking.	2.29916	1.24236		20872.6	47989.6	32207.3	40012.9		23940.9	23725.3	17982.8	18582.3	42189.4	65996.2	37104.7	51337.8	27506.1	44093	44691.8	19851.3	32622.2	46505.7	46654	36215.4		15742.6	20999.4	9929.06	18582.3	57293.8	64874.3	42618	53090.7	13151.5	14013.2
17338	619.259	23.2632	0.5703	1236.5	2	28.82	0.000672562	0.543923	Q9FWX7	AT1G02520	TSELSSGSSFR	[9] Phospho (ST)	ATP-BINDING CASSETTE B11 (ABCB11)	Encodes an ATP-binding cassette (ABC) transporter. Expressed in the vascular tissue of primary stem. The mRNA is cell-to-cell mobile.	-3.4256	-1.85593		2428.09	708.806	6104.85	3289.37		2065.67	1975.79	3290.21	2588.42	1402.53	3290.18	14.7231	3715.17	5907.05	7470.87	5369.01	5862.24	2887.05	3780.06	3624.86	2959.43		1358.3	1748.78	1816.67	2588.42	1904.65	3234.25	16.9107	3842.03	2824.34	2374.32
12278	1123.98	42.427	0.4183	2245.94	2	156.24	0.00284603	1.26719	Q4V3E2	AT1G02740	GSPNAAAETDLTTDDFIGDTR	[2] Phospho (ST)	MORF RELATED GENE 2 (MRG2)	MRG family protein;(source:Araport11)	2.01508	-4.2628		12526.1	25241.2	9763.83	2290.48		17121.4	15638.9	4911.62	18719.7	27381.8	24009.7	28248.5	21857.2	11297.6	14060.6	10392.1	5505.43	678.534	1784.29	21902.6	1037.93		11258.3	13842.1	2711.92	18719.7	37184.9	23601.5	32445.8	22603.5	5401.71	4468.59
125	629.783	20.1803	1.94948	1257.55	2	28.94	0.000229158	0.182226	O22315	AT1G02840	SRSPLPSVQK	[1] Phospho (ST)|[3] Phospho (ST)	SERINE/ARGININE-RICH PROTEIN SPLICING FACTOR 34 (SR34)	SR34/SR1 is a plant homologue of the human general/alternative splicing factor SF2/ASF. Barta et al (2010) have proposed a nomenclature for Serine/Arginine-Rich Protein Splicing Factors (SR proteins): Plant Cell. 2010, 22:2926.	-1.64133	-1.311		469769	286212	321320	245096		458951	538152	552579	356838	206520	491545	177395	372636	99820.5	559150	230637	828085	287311	239299	230473	227734		301788	476323	305103	356838	280458	483189	203753	385359	47727.2	177703
5352	1016.42	41.1983	1.00417	2030.83	2	101.35	0.00105432	0.519157	Q8RWK5	AT1G02870	EFEPIDSGSELEEDDLK	[7] Phospho (ST)	AT1G02870	nucleolar-like protein;(source:Araport11)	1.67832	2.31934		28215	47353.8	19280.9	44718.9		33955	27045.4	26847.2	25705.4	58726.4	40218.3	63938.6	33296.6	35556.1	27204.7	12896.1	11078.7	45314.6	46429.9	45613	41671.6		22327.4	23938	14823.5	25705.4	79751.3	39534.6	73439.1	34433.5	17000.5	8645.93
1318	1056.4	41.4664	1.27882	2110.79	2	75.48	0.00299899	1.42079	Q8RWK5	AT1G02870	EFEPIDSGSELEEDDLK	[7] Phospho (ST)|[9] Phospho (ST)	AT1G02870	nucleolar-like protein;(source:Araport11)	1.37797	1.55537		152476	210107	147992	230183		163172	158142	138082	151696	196452	224749	272555	161940	183364	200440	160139	81500.6	214805	237712	256082	214692		107295	139972	76240.8	151696	266784	220928	313054	167469	87671.9	63701.9
23418	1016.42	42.1957	0.713983	2030.83	2	72.44	0.0061094	3.00834	Q8RWK5	AT1G02870	EFEPIDSGSELEEDDLK	[9] Phospho (ST)	AT1G02870	nucleolar-like protein;(source:Araport11)	1.6454	2.38107		8322.89	13694.5	5127.48	12208.9		11485.2	9780.05	3963.27	10778.7	12854.2	13293.8	17824.2	11547.4	7816.58	8283.98	5354.65	1993.55	18989.6	10136.5	11380.2	10142.6		7552.18	8656.39	2188.29	10778.7	17456.2	13067.8	20472.7	11941.6	3737.34	2632.73
13678	1291.55	47.2853	0.489283	2581.08	2	73.51	0.00324403	1.25685	Q8RWK5	AT1G02870	EFEPIDSGSELEEDDLKTALGK	[7] Phospho (ST)|[9] Phospho (ST)	AT1G02870	nucleolar-like protein;(source:Araport11)	3.05425	24.3545		10079.8	30786.3	543.982	13248.4		8886.8	12854	5031.89	17959.5	20995	27046.6	42116.4	37562.1	5025.93	5.53706	5784.39		19564.5	17243.4	5899.88	15478.1		5843.61	11377.2	2778.32	17959.5	28511.6	26586.8	48374.4	38844.6	2403.05	1.75973
4163	1106.43	43.5971	0.5212	3316.27	3	35.97	-0.00229927	-0.693331	Q9LR70	AT1G03530	GYDASGDNDEEIPDELEFSDDEKEAEYR	[19] Phospho (ST)	NUCLEAR ASSEMBLY FACTOR 1 (NAF1)	nuclear assembly factor 1;(source:Araport11)	1.79841	15.0049		34419.9	61901.2	4346.95	65225.6		40037.5	28393.5	37855.7	32615.4	57408.3	61377.8	77932.4	53467.8	32695.2	770.076	726.832	19511.4	53733.8	71481.7	79459.5	59304		26327	25131.3	20901.8	32615.4	77961.2	60334.4	89512.1	55293.4	15632.6	244.737
279	1090.49	37.54	0.987167	2178.97	2	92.04	0.0029417	1.35004	F4I2J8	AT1G03910	LEQLSEGEDDVEVNPGLTR	[5] Phospho (ST)	CACTIN (CTN)	Encodes the Arabidopsis homolog of a conserved eukaryotic protein without known functional domains. The protein that localizes to nuclear speckles and colocalizes with known splicing proteins.	1.45316	1.8694		283961	412642	187109	349782		323328	286211	240185	292522	418137	383374	497110	363831	207792	201618	200960	145583	366503	364530	337356	332116		212608	253327	132617	292522	567836	376856	570974	376254	99351.8	64076.1
9002	959.866	46.7568	0.737417	1917.72	2	76.6	0.00181328	0.945543	F4I5P3	AT1G04510	IFGLPDDDNTEDSAQDS	[13] Phospho (ST)	MOS4-ASSOCIATED COMPLEX 3A (MAC3A)	Encodes MAC3A, a U-box proteins with homology to the yeast and human E3 ubiquitin ligase Prp19. Associated with the MOS4-Associated Complex (MAC). Involved in plant innate immunity.	7.27722	3.09192		3652.86	26582.7	6637.71	20523.3		6557.27	2838.3	5603.33	1707.28	2683.15	65938.7	59033.8	47808.9	11390.6	5142	12154.6	2726.79	13901.3	22763.7	23718.8	23637.2		4311.8	2512.2	3093.84	1707.28	3643.75	64817.7	67805.5	49441.3	5446.21	1634.18
5627	728.304	30.2224	0.883767	1454.59	2	59.64	0.0013922	0.957108	Q8GXW8	AT1G04780	VSDLLGDDDSPSR	[12] Phospho (ST)	AT1G04780	Ankyrin repeat family protein;(source:Araport11)	1.53071	1.07571		9442.67	14454	17151.5	18449.9		10617.1	12367.6	9823.8	6163.21	12954.9	15916.2	13133.5	16117.7	22115.6	23989.1	15786.1	10332.8	15915	19527.3	24263.1	15366.8		6981.39	10946.7	5424.14	6163.21	17592.9	15645.6	15085	16668	10574.1	7623.95
12402	839.871	53.8643	0.1898	1677.73	2	49.45	0.00142724	0.850701	Q0WV25	AT1G04820	TIQFVDWCPTGFK	[10] Phospho (ST)	TUBULIN ALPHA-4 CHAIN (TUA4)	Encodes an alpha tubulin isoform that is expressed in roots, leaves and flowers.	-1.38928	-1.96437		5787.4	4165.76	4628.7	2356.32		21752	4367.14	3384.98	3488.85	2807.48	6361.2	3646.75	4623.98	3006.39	3264.23	7277.06	6427.67	4846.84	10988.4	14564	39.7432		14303.3	3865.39	1868.99	3488.85	3812.61	6253.06	4188.61	4781.87	1437.45	1037.4
21640	749.825	16.1002	0.686083	1497.64	2	63.18	0.0009689	0.646953	Q9MAU3	AT1G04950	LSVDSSENQSPQK	[10] Phospho (ST)	TATA BOX ASSOCIATED FACTOR II 59 (TAFII59)	Encodes one of two Arabidopsis proteins with significant similarity to the histone fold TBP-associated factor TAF6. Mutants are embryo lethal and transmission of the mutant allele through the male gametophyte is significantly reduced. This is due to reduced pollen tube growth of the mutant.	3.01818	-2.14636		1489.75	4496.35	9010.93	4198.24		152.807	4676.87	3440.98	2002.99	2155.3	7639.78		5520.67	10598.5	19535	10924.9	2914.76	3435.16	5713.93	2970.53	5327.87		100.48	4139.53	1899.91	2002.99	2926.93	7509.91	0	5709.17	5067.46	6208.42
56862	827.876	15.8664	0.237233	1653.74	2	56.05	0.00136667	0.826412	Q9MAU3	AT1G04950	LSVDSSENQSPQKR	[10] Phospho (ST)	TATA BOX ASSOCIATED FACTOR II 59 (TAFII59)	Encodes one of two Arabidopsis proteins with significant similarity to the histone fold TBP-associated factor TAF6. Mutants are embryo lethal and transmission of the mutant allele through the male gametophyte is significantly reduced. This is due to reduced pollen tube growth of the mutant.	4.37346	3.18944		74.0906	324.032	30.0506	95.8447			74.0906			44.7121	7958.96	80.5482	384.607		30.0506				94.034		97.6903		0	65.5782	0	0	60.7196	7823.66	92.5167	397.739	0	9.55037
2812	830.35	24.3045	1.20888	1658.68	2	63.63	0.00214578	1.29367	O23052	AT1G05150	DNDVPVSYSGSGGPTK	[11] Phospho (ST)	AT1G05150	Calcium-binding tetratricopeptide family protein;(source:Araport11)	1.10109	-1.65763		26119.9	28760.5	62316.1	37593.4		17506.6	38274.6	33085.2	20996.2	21229.2	34967	21373.6	43123.7	65011.8	72526.6	70819.9	45160.1	38174.2	34925.8	48346.9	30985.7		11511.7	33877.1	18267.8	20996.2	28829.5	34372.6	24549.4	44596.2	31084.1	23049.7
3937	800.696	39.0932	0.6219	2399.06	3	28.02	0.00213837	0.891335	O23034	AT1G05350	AIAIASGSGETEEEDDLEDLKK	[11] Phospho (ST)	AT1G05350	NAD(P)-binding Rossmann-fold superfamily protein;(source:Araport11)	1.6778	1.32912		20395.2	34219.1	17492.5	23249.7		33318.9	17550.2	14101.7	20983.2	36597.5	34799.1	38534.3	27938.7	14276.8	19866.7	19673.9	16778.6	20175.6	26794.1	23481.5	23018.4		21909.2	15533.8	7786.15	20983.2	49699.9	34207.6	44260	28892.6	6826.18	6313.82
4137	778.35	32.8849	0.514217	1554.69	2	47.46	0.00310138	1.99486	Q8H102	AT1G05805	SQLSFTNHDSLAR	[4] Phospho (ST)	ABA-RESPONSIVE KINASE SUBSTRATE 2 (AKS2)	basic helix-loop-helix (bHLH) DNA-binding superfamily protein;(source:Araport11)	-1.00419	1.16348		26074.8	25966.1	29187.6	33959.2		29782.3	25459.7	23981.7	25421.1	28511	21930.9	30386.8	23926	31738.3	28734	26202.4	30372	24722.6	35105.3	47897.9	31992.5		19583.6	22534.6	13241.3	25421.1	38718.4	21558.1	34901.9	24742.9	15175.1	9131.96
5774	1260.58	54.598	0.228117	2519.14	2	123.77	0.00326765	1.29713	Q8H102	AT1G05805	YGSAPGSFLNSVVDEVIGGGSSNAR	[3] Phospho (ST)	ABA-RESPONSIVE KINASE SUBSTRATE 2 (AKS2)	basic helix-loop-helix (bHLH) DNA-binding superfamily protein;(source:Araport11)	1.95446	-1.50812		14113.5	27584.3	18998.3	12597.3		28144.5	14485.8	8116.05	11991.2	22236.9	24511.3	47922.8	22164.9	16447.2	24020.8	17356.7		23342.1	22056	19165.8	2552.23		18506.7	12821.5	4481.22	11991.2	30198	24094.6	55043.6	22921.7	7863.89	7634.03
7978	840.719	54.598	0.273517	2519.13	3	58.24	0.000866819	0.344094	Q8H102	AT1G05805	YGSAPGSFLNSVVDEVIGGGSSNAR	[7] Phospho (ST)	ABA-RESPONSIVE KINASE SUBSTRATE 2 (AKS2)	basic helix-loop-helix (bHLH) DNA-binding superfamily protein;(source:Araport11)	1.89355	2.25392		6992.5	13240.6	5336.32	12027.7		13290.7	6258.69	6494.93	4425.1	10448.5	11203	20886.8	12571.3	8563.91	8787.97	7546.81	1427.72	13452.5	13565.3	9534.77			8739.45	5539.61	3586.13	4425.1	14189.2	11012.5	23990.3	13000.5	4094.67	2792.9
4635	714.337	47.5133	0.775217	1426.66	2	71.87	0.00123571	0.866154	Q94K75	AT1G06190	KAELVELLGSDSS	[13] Phospho (ST)	RHO-N 1 (RHON1)	Encodes a novel ribonucleic acid-binding protein that interacts with the endonuclease RNase E and supports its function in processing plastid ribonucleic acids.	-1.75735	1.01922		31023.1	17653.3	20787.9	21187.4		32345.9	31183.3	29154.5	31498.8	14097.2	16868.2	23738.7	17204.7	17063.5	19498.6	18518.4	30308.5	19143.2	26003.5	15372.5	26334		21269.4	27600.5	16097.5	31498.8	19144.2	16581.4	27266	17792.2	8158.61	6196.83
533	747.787	33.7853	2.98162	1493.56	2	42.97	0.0012591	0.843024	Q9LNC6	AT1G06210	IELGLSSDEDEK	[6] Phospho (ST)|[7] Phospho (ST)	AT1G06210	ENTH/VHS/GAT family protein;(source:Araport11)	1.59126	-1.13641		230719	367134	343166	301973		311866	251305	224969	160710	277690	534046	280070	437414	350967	536593	436016	168889	316784	425691	179850	342849		205070	222432	124215	160710	377107	524967	321685	452350	167808	170534
1996	707.803	33.6178	0.828083	1413.59	2	70.31	0.000956212	0.676442	Q9LNC6	AT1G06210	IELGLSSDEDEK	[7] Phospho (ST)	AT1G06210	ENTH/VHS/GAT family protein;(source:Araport11)	2.03535	-1.15579		19340.2	39364.1	39190.8	33908.2		24013.9	19564	21133.2	14091.6	40277.1	41860.9	34902.6	40801.6	40006.9	40407	34628.6	42141.6	37029	40582.2	24091.3	36515.6		15790.6	17316.2	11668.6	14091.6	54696.9	41149.3	40088.7	42194.8	19128.5	12841.7
4077	1017.97	54.2392	0.248967	2033.93	2	70.39	0.000603474	0.296704	Q9LMI0	AT1G06410	SYTNLLDLASGNFPVMGR	[3] Phospho (ST)	TREHALOSE-PHOSPHATASE/SYNTHASE 7 (TPS7)	Encodes an enzyme putatively involved in trehalose biosynthesis. Though the protein has both trehalose-6-phosphate synthase (TPS)-like and trehalose-6-phosphate phosphatase (TPP)-like domains, neither activity has been detected in enzymatic assays nor has the protein been able to complement yeast TPS or TPP mutants.	2.48912	1.84795		12010.4	29895.4	6813.42	12590.9		16695.6	11032.9	9775.89	11555.5	22149.1	31479.9	41120.9	27859	7261.4	12280.2	5253.24	4600.54	14347.3	19543.2	16277.8	5506.36		10978.3	9765.31	5397.69	11555.5	30078.8	30944.8	47230.9	28810.3	3471.9	3902.76
8658	840.018	18.1034	0.675367	2517.03	3	43.14	0.00208535	0.828495	P93836	AT1G06570	GHQNAAVSENQNHDDGAASSPGFK	[20] Phospho (ST)	PHYTOENE DESATURATION 1 (PDS1)	Mutation of the PDS1 locus disrupts the activity of p-hydroxyphenylpyruvate dioxygenase (HPPDase), the first committed step in the synthesis of both plastoquinone and tocopherols in plants.	-1.79734	42.9629		3462.75	1926.6	855.613	36759.6		63.7025	14473.8	13780	11316	14348.2	271.869	175.245	20153.9	25068.2	2.26372	733.976	12867.2	29257.4	40114.9	39111.1	39778		41.8882	12810.9	7608.54	11316	19485	267.248	201.285	20842.1	11985.9	0.719433
9338	908.092	37.7011	0.487367	2721.25	3	64.76	0.00376207	1.38248	F4HNU3	AT1G06890	ESEKDPLIAAENGSGVLSDGGGGVQQK	[18] Phospho (ST)	UDP-XYLOSE TRANSPORTER3 (UXT3)	UXT3 is a member of the NST-KT subfamily of nucleotide/sugar transporters. It is localized to the golgi and functions as a UDP-Xyl transporter.	2.44247	2.82441		10456.1	25538.7	8014.19	22635.4		6950.83	10495.6	9703.25	16885.6	29850.2	25298.7	31531.8	17864.9	11464.9	5861.69	8616.23	7124.04	21399.7	33697.7	12031.9	30255.8		4570.59	9289.75	5357.58	16885.6	40537	24868.6	36217	18474.9	5481.74	1862.9
3571	674.824	47.1218	0.612983	1347.63	2	86.3	0.000358154	0.265766	Q9MB58	AT1G07110	SLSASSFLIDTK	[3] Phospho (ST)	FRUCTOSE-2,6-BISPHOSPHATASE (F2KP)	Encodes the bifunctional enzyme fructose-6-phosphate 2-kinase/fructose-2,6-bisphosphatase.	1.62687	2.12425		22601.9	36770.4	17520.8	37218.6		30444	23124.5	16987	21821.8	33777	35915.3	48798.7	30880.7	18625	17085.1	14988.7	19758	30734.3	35871.6	47158.4	36906.9		20018.7	20467.7	9379.25	21821.8	45869.6	35304.7	56049.6	31935.1	8905.2	5429.8
3494	672.316	34.6538	0.826083	1342.62	2	70.47	0.000805539	0.599977	Q9MB58	AT1G07110	SVETLSPFQQK	[6] Phospho (ST)	FRUCTOSE-2,6-BISPHOSPHATASE (F2KP)	Encodes the bifunctional enzyme fructose-6-phosphate 2-kinase/fructose-2,6-bisphosphatase.	1.74668	1.61061		12469.2	21779.8	19396.4	31240.1		16979.1	15332.8	7194.56	12906.7	25741	19492.6	25847.2	17350.3	20085.5	15295.6	18383.5	25061.7	25238.5	30216.5	40645.1	30727.9		11164.8	13571.2	3972.43	12906.7	34956.6	19161.3	29687.8	17942.7	9603.47	4861.09
15875	1022.75	34.9252	0.784183	3065.22	3	43.5	0.00513163	1.67415	Q8L7T5	AT1G07990	TYNANTSSSDDDEVVVGEEDDDLTGNPK	[9] Phospho (ST)	AT1G07990	SIT4 phosphatase-associated family protein;(source:Araport11)	3.06491	1.71675		10253.5	31426	10748	18451.6		17841.3	12195.3	5072.04	10015.8	21241	47648.9	35015.8	27521.1	12448.2	17788.5	12449.6	4840.64	17194.2	25443.4	13526.7	19587.7		11731.7	10794.1	2800.49	10015.8	28845.6	46838.9	40218.7	28460.8	5951.89	5653.34
17999	809.889	41.1597	0.650467	1617.76	2	36.92	0.00409533	2.53149	Q9LN03	AT1G08050	SHLNLNECLTLPK	[1] Phospho (ST)	AT1G08050	Zinc finger (C3HC4-type RING finger) family protein;(source:Araport11)	1.97381	2.41954		3290.04	6493.91	4045.98	9789.41		5583.03	2977.73	2838.67	2482.77	9322.58	4932.05	9601.87	4028.16	4263.51	4806.99	3091.16	4229.92	8638.17	7492.81	17616.3	8054.62		3671.18	2635.61	1567.36	2482.77	12660.2	4848.21	11028.6	4165.7	2038.52	1527.71
3761	674.342	39.7921	1.36545	2020	3	50.82	0.0014855	0.735394	F4HW26	AT1G08420	LIHPLPPALSSPETSPER	[11] Phospho (ST)	BRI1 SUPPRESSOR 1 (BSU1)-LIKE 2 (BSL2)	BRI1 suppressor 1 (BSU1)-like 2;(source:Araport11)	1.26613	1.64986		45223.4	57258.5	35442.8	58475.7		57880.9	42800.3	36169.4	46680	61622.6	52820.3	69799.9	47311.3	32404	40137.6	31968.6	37952.3	49104.6	59456.9	64408.3	62177.9		38060.2	37882.8	19970.7	46680	83684.5	51922.4	80171.3	48926.7	15493.4	12756.1
4725	1050.99	40.5639	1.28013	2099.97	2	57.46	0.00248796	1.18476	F4HW26	AT1G08420	LIHPLPPALSSPETSPER	[11] Phospho (ST)|[15] Phospho (ST)	BRI1 SUPPRESSOR 1 (BSU1)-LIKE 2 (BSL2)	BRI1 suppressor 1 (BSU1)-like 2;(source:Araport11)	1.83006	4.39635		50376.1	92191.2	20900.2	91884.7		53648.1	46623.8	40991.2	62812.7	90043.3	95592.6	98015.8	85622.2	32807.8	37216.9	21768.4	7178.92	75182.7	102119	94221.5	98536.3		35276.8	41267	22633	62812.7	122280	93967.5	112580	88545.8	15686.4	11827.9
6062	900.44	50.5418	0.7606	2698.3	3	54.72	0.00144649	0.536077	F4HW26	AT1G08420	LVLFGGATALEGNSGGTGTPTSAGSAGIR	[19] Phospho (ST)	BRI1 SUPPRESSOR 1 (BSU1)-LIKE 2 (BSL2)	BRI1 suppressor 1 (BSU1)-like 2;(source:Araport11)	2.14951	3.51653		17996.3	38683.3	9221.21	32426.7		27188.1	20564.5	10728.5	17486.4	39554.5	35589.2	58234.2	27315.2	10055.3	9295.16	8097.76	9552.87	28991.5	33971	28282.9	39692.3		17877.8	18201.8	5923.66	17486.4	53715.5	34984.2	66887	28247.9	4807.77	2954.09
11789	908.652	32.1394	1.05557	2722.93	3	29.32	0.00375185	1.37787	F4HXP0	AT1G08680	ANSYHSYSQSPPYDYQYEER	[3] Phospho (ST)|[4] Phospho (Y)|[10] Phospho (ST)	ARF GAP-LIKE ZINC FINGER-CONTAINING PROTEIN ZIGA4 (ZIGA4)	A member of ARF GAP domain (AGD), A thaliana has 15 members, grouped into four classes. AGD14 belongs to the class 4, together with AGD15.	1.19625	1.83559		19963.4	23881.3	17885.2	32829.8		26529.3	22894.2	12642.9	20684.1	32192.1	3348.97	56187.2	53694.6	20152.8	49281.5	18938.5	5440.08	21811.5	42095.6	41360.6	30588.8		17444.6	20263.8	6980.7	20684.1	43717.3	3292.04	64535.9	55528	9635.69	15662.1
23182	908.651	31.3908	0.374283	2722.93	3	22.75	0.00260514	0.956742	F4HXP0	AT1G08680	ANSYHSYSQSPPYDYQYEER	[3] Phospho (ST)|[6] Phospho (ST)|[10] Phospho (ST)	ARF GAP-LIKE ZINC FINGER-CONTAINING PROTEIN ZIGA4 (ZIGA4)	A member of ARF GAP domain (AGD), A thaliana has 15 members, grouped into four classes. AGD14 belongs to the class 4, together with AGD15.	4.01846	-71.0148		684.92	2752.33	3281.94	46.2149		1221.52	526.74		499.37		55007.2	687.418	551.391		1198.76	8985.23		24.8585			85.9191		803.224	466.222	0	499.37	0	54072	789.56	570.218	0	380.979
2189	769.812	36.2399	1.0065	1537.61	2	68.96	0.00121644	0.791127	F4HXP0	AT1G08680	ASDYSVSSAGDPFR	[7] Phospho (ST)	ARF GAP-LIKE ZINC FINGER-CONTAINING PROTEIN ZIGA4 (ZIGA4)	A member of ARF GAP domain (AGD), A thaliana has 15 members, grouped into four classes. AGD14 belongs to the class 4, together with AGD15.	1.1793	1.38122		52144.1	61493.6	48892	67530.4		70821.8	54149.5	46992.1	41023.7	69052.2	63066.2	64381.1	51002	60870.6	62278.5	41794.8	36064.9	54839.5	67432.9	84048.3	66911.9		46569.6	47928.1	25946.4	41023.7	93773.9	61994.1	73947.3	52743.4	29104.1	19792.7
5002	575.75	28.0483	1.08892	1149.49	2	41.39	0.000100104	0.087086	F4HXP0	AT1G08680	ASSFVYSPGR	[3] Phospho (ST)	ARF GAP-LIKE ZINC FINGER-CONTAINING PROTEIN ZIGA4 (ZIGA4)	A member of ARF GAP domain (AGD), A thaliana has 15 members, grouped into four classes. AGD14 belongs to the class 4, together with AGD15.	1.20401	-1.03946		13851.3	16677.1	17117.7	16467.8		18305.3	14939.6	14025.5	9596.94	14190.9	21624.8	13502.1	18668.8	18758.9	22248.8	15862.1	12968.9	14590.8	15626.3	22079.3	14609.1		12036.8	13223.1	7744.08	9596.94	19271.4	21257.2	15508.3	19306.3	8969.22	7070.88
4298	615.733	26.5791	1.91803	1229.45	2	45.15	0.000276158	0.224619	F4HXP0	AT1G08680	ASSFVYSPGR	[3] Phospho (ST)|[7] Phospho (ST)	ARF GAP-LIKE ZINC FINGER-CONTAINING PROTEIN ZIGA4 (ZIGA4)	A member of ARF GAP domain (AGD), A thaliana has 15 members, grouped into four classes. AGD14 belongs to the class 4, together with AGD15.	1.31928	-1.41639		27090.5	35740	51471.7	36340		39154.9	28422.1	28578	16935.2	28717.2	48313	29424.7	39966.8	46302.9	81757.7	61594.9	30101.8	29612.1	37834.1	50069.1	31089.7		25746.7	25156.6	15779.2	16935.2	38998.4	47491.7	33796.8	41331.4	22138.9	25983.4
2820	575.75	29.1185	1.0905	1149.49	2	50.15	0.000210326	0.182974	F4HXP0	AT1G08680	ASSFVYSPGR	[7] Phospho (ST)	ARF GAP-LIKE ZINC FINGER-CONTAINING PROTEIN ZIGA4 (ZIGA4)	A member of ARF GAP domain (AGD), A thaliana has 15 members, grouped into four classes. AGD14 belongs to the class 4, together with AGD15.	1.88892	1.447		16852.1	31832.2	23802.9	34443		19096.6	17887.5	18141.8	13014.6	31209	32724.6	31394.3	32022.8	38185	23845.5	24280.5	14520	38558.3	31661	36619.3	31481.2		12557.1	15832.3	10016.9	13014.6	42382.3	32168.3	36059.1	33116.2	18257.4	7578.32
19484	934.031	30.9775	0.527133	2799.07	3	25.79	0.00580094	2.07246	F4HXP0	AT1G08680	RANSYHSYSQSPPYDYQYEER	[5] Phospho (Y)|[9] Phospho (ST)	ARF GAP-LIKE ZINC FINGER-CONTAINING PROTEIN ZIGA4 (ZIGA4)	A member of ARF GAP domain (AGD), A thaliana has 15 members, grouped into four classes. AGD14 belongs to the class 4, together with AGD15.	2.87868	3.68141		5807.1	16716.8	3791.15	13956.8		5911.54	4170.84	5003.15	9218.7	14552.2	14920.4	16328.5	22026.9	5911.5	5604.63	12672.3	492.022	16925	16596.9	9564.43	14122.9		3887.19	3691.64	2762.46	9218.7	19762.2	14666.7	18754.8	22779	2826.47	1781.21
739	938.4	37.2353	0.9671	1874.79	2	72.64	0.00231373	1.23413	F4HXP0	AT1G08680	SDIQSPNFQQEAEFR	[5] Phospho (ST)	ARF GAP-LIKE ZINC FINGER-CONTAINING PROTEIN ZIGA4 (ZIGA4)	A member of ARF GAP domain (AGD), A thaliana has 15 members, grouped into four classes. AGD14 belongs to the class 4, together with AGD15.	1.25885	1.41547		146117	183939	114711	162370		206278	144401	122408	125018	194743	194532	210091	143825	137848	149978	116674	71781.9	126442	165050	199262	167145		135640	127811	67586.7	125018	264464	191225	241308	148736	65909.1	47664.6
2418	1036.02	41.6941	1.69622	2070.03	2	42.43	0.00187334	0.904981	B9DHD7	AT1G08820	VTLVPPSDSPELSPINTPK	[9] Phospho (ST)	VAMP/SYNAPTOBREVIN-ASSOCIATED PROTEIN 27-2 (VAP27-2)	Encodes VAP33-like protein that interacts with cowpea mosaic virus protein 60K. Is a SNARE-like protein that may be involved in vesicular transport to or from the ER.	-1.18406	1.18416		169255	142944	136396	161514		104213	209956	168029	223217	188681	123698	172075	103958	168236	140740	117088	124841	141847	179933	142627	186944		68526.4	185834	92775.9	223217	256232	121595	197644	107507	80438.8	44728.5
2817	1076.01	39.8731	1.78222	2150	2	46.42	0.00241047	1.12115	B9DHD7	AT1G08820	VTLVPPSDSPELSPINTPK	[9] Phospho (ST)|[13] Phospho (ST)	VAMP/SYNAPTOBREVIN-ASSOCIATED PROTEIN 27-2 (VAP27-2)	Encodes VAP33-like protein that interacts with cowpea mosaic virus protein 60K. Is a SNARE-like protein that may be involved in vesicular transport to or from the ER.	-1.15451	1.11332		169639	146936	127534	141986		98004.1	208761	177286	228315	163372	146950	159123	122022	164684	166933	152053	63286.4	118516	179754	114983	165917		64443.6	184775	97887.3	228315	221862	144452	182766	126188	78740.6	53053.1
21297	1115.99	40.9564	0.52675	2229.96	2	30.95	0.00339076	1.52055	B9DHD7	AT1G08820	VTLVPPSDSPELSPINTPK	[9] Phospho (ST)|[13] Phospho (ST)|[17] Phospho (ST)	VAMP/SYNAPTOBREVIN-ASSOCIATED PROTEIN 27-2 (VAP27-2)	Encodes VAP33-like protein that interacts with cowpea mosaic virus protein 60K. Is a SNARE-like protein that may be involved in vesicular transport to or from the ER.	-2.28823	-1.08452		27206.3	11889.7	5165.75	4763.17		13531.8	41719.8	23641.4	41049.4	9539.6	11897.7	16850.6	10448.9	11111.8	6446.34	2324.52	4276.63	3482.73	6541.69	2945.34	7670.75		8897.97	36926.5	13053.4	41049.4	12954.9	11695.4	19354.4	10805.6	5312.9	2048.71
16652	522.237	20.8529	0.39335	1042.46	2	35.74	-4.11025e-05	-0.0394283	Q9XFR5	AT1G09140	RFSPSVDR	[5] Phospho (ST)	SERINE/ARGININE-RICH PROTEIN SPLICING FACTOR 30 (SR30)	Encodes a serine-arginine rich RNA binding protein involved in regulation of splicing (including splicing of itself). Exists as 3 alternative spliced forms that are differentially expressed. AT1G09140.1 predominantly accumulates in the cytosol in light grown plants.Barta et al (2010) have proposed a nomenclature for Serine/Arginine-Rich Protein Splicing Factors (SR proteins): Plant Cell. 2010, 22…	-1.26198	3.59514		1225.6	971.173	1248.7	4489.24		2052.56	547.154	1230.81	1632.29	2587.76	272.382	333.195	3787.79	2322.39	361.755	585.573	4941.94	4723.26	3503.83	6330.45	3876.8		1349.68	484.29	679.585	1632.29	3514.22	267.752	382.703	3917.12	1110.41	114.969
22185	1143.73	18.1034	0.721783	3428.17	3	56.05	0.00388087	1.13206	Q38858	AT1G09210	DAPAESDAEDEPEDDEGGDDSDSESKAEETK	[6] Phospho (ST)|[23] Phospho (ST)	CALRETICULIN 1B (CRT1b)	Encodes one of three Arabidopsis calreticulins.Post-transcriptionally regulates together with CRT1 VAMP721/722 levels under ER stress.	3.06011	-331712		2613.69	7998.16	21349.2	0.0643604		4429.9	5589.5	1985.03	949.465		23684.5		2700.94	653.867	201664	73794.5				0.0643604			2912.93	4947.31	1096.02	949.465	0	23281.9	0	2793.17	312.634	64090.8
18011	888.863	25.1739	0.467583	1775.71	2	39.18	0.00199192	1.12176	F4I133	AT1G09730	FTNPSPCNSPVLQR	[5] Phospho (ST)|[9] Phospho (ST)	ARABIDOPSIS SUMO PROTEASE 1 (ASP1)	Encodes a SUMO protease that positively regulates the transition to flowering in long and short days. Along with SPF2, its activity is required for fertility as asp1/spf2 double mutants have defects in gametogenesis and embroygenesis.	2.69393	2.0789		2445	6586.65	1035.74	2153.21		1429.05	3477	2462.01	2921.28	2783.79	54797.6	2104.86	5861.87	1501.87	17449.3	340.366	129.018	2374.86	2261.56	1724.76	2320.42		939.684	3077.52	1359.38	2921.28	3780.43	53866.1	2417.62	6062.02	718.089	5545.54
4651	939.075	31.059	0.372983	2814.2	3	38.66	0.0010995	0.390696	O04499	AT1G09780	AHGTAVGLPSEDDMGNSEVGHNALGAGR	[14] Oxidation (M)|[17] Phospho (ST)	2,3-BIPHOSPHOGLYCERATE-INDEPENDENT PHOSPHOGLYCERATE MUTASE 1 (iPGAM1)	Encodes a 2,3-biphosphoglycerate-independent phosphoglycerate mutase that is involved in pollen development and stomatal movement.	1.28425	2.25992		26901.5	34548.3	18153.2	41024.8		35447.7	27888.8	21060.3	25154.8	44962.5	30193.4	40909.9	25651.7	21286.2	15976.8	20455.9	15610.2	30942.1	46628	51242.6	38313.9		23309	24684.5	11628.3	25154.8	61059.8	29680.1	46988.6	26527.6	10177.6	5077.58
5336	933.744	34.7807	0.6364	2798.21	3	80.81	0.0030153	1.07758	O04499	AT1G09780	AHGTAVGLPSEDDMGNSEVGHNALGAGR	[17] Phospho (ST)	2,3-BIPHOSPHOGLYCERATE-INDEPENDENT PHOSPHOGLYCERATE MUTASE 1 (iPGAM1)	Encodes a 2,3-biphosphoglycerate-independent phosphoglycerate mutase that is involved in pollen development and stomatal movement.	2.05597	2.89503		17403	35780	12036.9	34847.2		28439.3	10126	10244	31093.6	38065.8	32582.9	49729.1	26572.1	13928.5	17305.7	16485.6	5282.77	22922.7	29015	49541.8	44751.7		18700.6	8962.56	5656.15	31093.6	51694	32029	57118.2	27479.4	6659.64	5499.92
8397	681.282	27.0205	1.61267	1360.55	2	39.19	0.00109209	0.802686	Q39019	AT1G09840	GEPNVSYICSR	[7] Phospho (Y)	SHAGGY-LIKE PROTEIN KINASE 41 (SK41)	shaggy-like protein kinase 41;(source:Araport11)	1.88138	1.09427		16390.9	30837.6	31475.6	34442.9		20247	19225.3	16804.5	11034.5	26838.3	38121.2	23155.3	38172.3	22123.4	32998.3	30034.7	44764	30225.7	37885.5	39391.5	31199.6		13313.6	17016.4	9278.48	11034.5	36446.7	37473.2	26595.9	39475.7	10577.9	10487.2
29214	899.868	17.667	0.265	1797.72	2	39.46	0.00218817	1.21719	Q9SY56	AT1G10140	IEEEEETEEGSVNPK	[11] Phospho (ST)	AT1G10140	Uncharacterized conserved protein UCP031279;(source:Araport11)	1.19326	-17.7669		1022.69	1220.33	2691.6	151.495			433.683	1653.15	1491.91	344.358	4230.13	843.664	1804.58	115.246	14977.1	11297.3		145.07	125.395	113.26	255.656		0	383.856	912.774	1491.91	467.643	4158.22	969.022	1866.2	55.1026	4759.88
14167	919.369	11.8568	0.952667	1836.72	2	102.61	0.00682506	3.7159	Q9SE83	AT1G10290	AAAASSYSDNSGTESSPR	[16] Phospho (ST)	DYNAMIN-LIKE PROTEIN 6 (ADL6)	involved in trafficking from the trans-Golgi Network to the central vacuole. The mRNA is cell-to-cell mobile.	4.44885	1.18639		2155.49	9589.44	12254.4	14538.5		10241.5	12616.4	682.445	244.803	315.011	59627.5	33579	13407.1	1177.42	47080.6	33197.1		15156.4	17784.9	9573.73	17311.9		6734.39	11166.9	376.807	244.803	427.789	58613.8	38568.4	13864.8	562.961	14962.7
2421	782.357	19.2733	1.37852	1562.7	2	61.26	0.00101797	0.651416	Q9SE83	AT1G10290	ATSPQPDGPTAGGSLK	[3] Phospho (ST)	DYNAMIN-LIKE PROTEIN 6 (ADL6)	involved in trafficking from the trans-Golgi Network to the central vacuole. The mRNA is cell-to-cell mobile.	1.21234	-1.87788		46993.8	56972.6	140083	74596.2		45474.8	57750.3	54172.4	34281.4	42235.2	72632.3	53900.7	63718.5	119838	167115	148487	129490	68502.7	64352.2	103217	68052.9		29902.4	51115.2	29910.9	34281.4	57356	71397.6	61909.7	65894.1	57298.4	53110.7
3509	572.25	22.573	1.04905	1142.49	2	42.01	0.000305623	0.267507	Q9SE83	AT1G10290	QSLSEGSLDK	[4] Phospho (ST)	DYNAMIN-LIKE PROTEIN 6 (ADL6)	involved in trafficking from the trans-Golgi Network to the central vacuole. The mRNA is cell-to-cell mobile.	-1.24145	-2.73544		18658.1	15029.3	56417.5	20624.7		26939.4	19003.4	20516.2	11538.6	15738.1	18828.4	9623.33	17892.4	44511.7	56176.5	53451.4	75799.4	16896.8	15239.9	37785.4	18596.8		17714.3	16820.1	11327.9	11538.6	21372.5	18508.3	11053.2	18503.4	21282.4	17853.4
79655	696.291	16.7781	0.4739	2085.85	3	47.65	0.00191014	0.915762	Q9SE83	AT1G10290	RYSDPAQNGDAASPGSGSNR	[3] Phospho (ST)	DYNAMIN-LIKE PROTEIN 6 (ADL6)	involved in trafficking from the trans-Golgi Network to the central vacuole. The mRNA is cell-to-cell mobile.	1.18829	-1.91067		142.215	168.993	370.199	193.754		10940.9	5.62241	103.2	64.4348	2.81003	310.933	4311.79	216.488	272.967	866.54		214.491	63.4379	253.452		452.385		7194.31	4.97643	56.9814	64.4348	3.81606	305.648	4952.47	223.88	130.514	275.395
3215	883.365	40.6267	0.6064	1764.71	2	68.05	0.0017388	0.985318	Q8RY25	AT1G10390	VPFFTDDEESSSTPK	[13] Phospho (ST)	DRACULA2 (DRA2)	DRA2 is a homolog of mammalian nucleoporin 98 and a likely component of the nuclear pore complex in Arabidopsis. It positively participates in the control of the hypocotyl elongation response to plant proximity and control of shade induced gene expression.	1.46553	1.49565		25424.2	37259.9	30112.4	45037.7		20726.4	29736.3	25900.4	26174.2	46227.1	32206.8	45644.3	28362.1	41122.6	26285	23332.1	32601.6	45517.2	41668.6	53913.2	40237.1		13628.9	26319.8	14300.7	26174.2	62777	31659.3	52426.5	29330.5	19662	8353.64
3953	1139.53	48.7764	0.6035	3415.57	3	49.07	0.00231816	0.678703	Q9XIK4	AT1G10490	YFEGQLASISEGDDELEVEPSPVRVTEAAAK	[21] Phospho (ST)	AT1G10490	GNAT acetyltransferase (DUF699);(source:Araport11)	1.52538	1.48914		50234.5	76626.5	41979.6	62513.3		28100.1	62925.1	51174.1	70376	77893.5	69124.2	94669.3	67635.8	44249.6	35536.4	46649.3	42337.4	55185.3	63099.7	71943.1	60960.7		18477.5	55695.4	28255.4	70376	105780	67949.1	108736	69945.2	21157.1	11293.8
18000	668.783	24.8366	0.591283	1335.55	2	42.05	0.00101778	0.762072	Q9FNY4	AT1G10520	TRYSPDAGDFK	[4] Phospho (ST)	DNA POLYMERASE {LAMBDA} (Pol{lambda})	Encodes a homolog of the mammalian DNA polymerase lambda that is involved in the repair of UV-B induced DNA damage.	-1.0433	-1.4248		3737.52	3582.42	6638.09	4658.97		2741.54	6011.89	5604.74	2112.39	3785.2	6482.47	1113.12	6030.23	4604.45	9437.75	4179.19	10691.4	6329.79	4800.11	3737.84	4148.58		1802.73	5321.17	3094.62	2112.39	5140.36	6372.27	1278.51	6236.13	2201.53	2999.41
8310	594.787	20.9013	1.3028	1187.56	2	35.48	0.000102183	0.0860446	Q3EDE7	AT1G10990	TNSPPPSALPK	[3] Phospho (ST)	AT1G10990	transmembrane protein;(source:Araport11)	-1.07193	-1.98681		11500.6	10728.8	32939.8	16579.3		7392.89	16938	14698.7	9504.36	8847.43	13478.5	9914.32	11207	24792.8	32219.1	30969	47590.5	14796.4	15770.5	20390.7	15879.2		4861.27	14991.9	8115.77	9504.36	12014.9	13249.4	11387.5	11589.6	11854.2	10239.5
235	781.901	22.1942	1.67663	1561.79	2	61.28	0.0013359	0.855368	C0Z2J1	AT1G11360	KSPTVVTVQPSSPR	[12] Phospho (ST)	AT1G11360	Adenine nucleotide alpha hydrolases-like superfamily protein;(source:Araport11)	1.22773	1.41566		303260	372322	238083	337046		258916	348888	325981	287227	323288	445798	298995	445944	213884	261282	256549	224108	394386	305737	329078	325228		170252	308803	179988	287227	439030	438220	343422	461171	102265	83038
11551	757.836	22.4839	1.7404	1513.66	2	38.8	0.000419926	0.277424	C0Z2J1	AT1G11360	SPTVVTVQPSSPR	[1] Phospho (ST)|[11] Phospho (ST)	AT1G11360	Adenine nucleotide alpha hydrolases-like superfamily protein;(source:Araport11)	1.19127	-1.2824		21066.7	25096.2	36851.9	28736.7		22087.5	25038.9	23162.9	15375.5	19238.7	22912.4	29689.2	30310.2	31438.2	47196.9	36252.5	34287.1	27740.7	29115.2	31825	26530.3		14523.9	22162.1	12789.3	15375.5	26126.4	22522.9	34100.6	31345.2	15031.6	14999.6
91	717.854	24.0594	1.35468	1433.69	2	58.53	0.00127173	0.887034	C0Z2J1	AT1G11360	SPTVVTVQPSSPR	[11] Phospho (ST)	AT1G11360	Adenine nucleotide alpha hydrolases-like superfamily protein;(source:Araport11)	1.47526	1.57452		421012	621101	372803	586985		481924	448759	410337	354034	518501	745156	575393	669403	453803	379537	344678	325374	621519	539834	634449	557694		316894	397200	226565	354034	704132	732489	660889	692260	216977	120620
30974	453.727	12.5435	0.49745	905.439	2	30.01	-0.000180847	-0.199734	Q1JPL7	AT1G11580	NMLTAQGR	[2] Oxidation (M)	METHYLESTERASE PCR A (PMEPCRA)	methylesterase PCR A;(source:Araport11)	-14.4842	1.32479		896.289	61.8806	866.818	1148.35			1228.63	1391.72	421.088	564.14	11.3995	9.51392	239.655	866.818				2402.1	332.111	1676.56	1300.18		0	1087.47	768.427	421.088	766.11	11.2057	10.9276	247.838	414.452	0
29070	622.271	12.449	1.01645	1863.79	3	22.58	4.5431e-05	0.0243756	Q9SAB1	AT1G11660	SNSPPAKPEHNGSYGSR	[3] Phospho (ST)	HEAT SHOCK PROTEIN 70-16 (HSP70-16)	heat shock protein 70 (Hsp 70) family protein;(source:Araport11)	2.60473	-9.02446		456.396	1188.79	2293.39	254.131		9009.64	116.183	330.879	125.27	92.1252	13943.3	5247.68	296.284	185.019	34708.6	19485.4	221.082	204.261	606.651		132.449		5924.38	102.835	182.693	125.27	125.107	13706.3	6027.42	306.4	88.4631	11030.7
1789	725.335	23.6083	1.45862	1448.66	2	67.63	0.00161068	1.11185	Q8W4M5	AT1G12000	DLTAVGSPENAPAK	[7] Phospho (ST)	AT1G12000	Phosphofructokinase family protein;(source:Araport11)	1.14303	-1.14692		80733.4	92280.9	147185	128330		93960.6	89210.5	87814.5	57714.6	95711.4	98560.4	72885.9	105472	134131	128632	192351	141411	119143	117839	149836	128926		61784.7	78960.9	48486.2	57714.6	129978	96884.9	83715.8	109073	64132.2	40880.5
1423	509.229	12.4968	2.00113	1016.44	2	24.76	2.25545e-05	0.0221896	Q0WKV3	AT1G12300	NLSYRER	[3] Phospho (ST)	RESTORER-OF-FERTILITY-LIKE 2 (RFL2)	RFL2 is a pentatricopeptide repeat protein involved in mitochondrial RNA processing.	1.74753	-7.86353		24068	42059.5	53568.1	6812.23		69941.9	17528.5	21776.2	12568.8	11042.7	107355	81478.4	32397.9	7816.56	221118	195444	24376.2	12005.9	8253.08	2944.67	7380.88		45991	15514.6	12023.6	12568.8	14996.1	105530	93585	33504.1	3737.34	70273.3
14932	731.314	46.1403	0.47	1460.61	2	62.79	9.61984e-05	0.0658617	Q94AZ4	AT1G12310	EAFMLFDTDGDGK	[4] Oxidation (M)	AT1G12310	Calcium-binding EF-hand family protein;(source:Araport11)	2.83726	-1.63008		786.013	2230.12	6442.42	3952.22		385.254	203.198		6203.3	6594.63	278.547	6045.83	2227.26	7934.99	3691.22	4139.76	14207.1	4616.44	2689.56	5221.71	3763.26		253.328	179.852	0	6203.3	8955.61	273.812	6944.16	2303.31	3793.96	1173.11
42694	741.841	14.9151	0.3337	1481.67	2	42.61	0.000595558	0.401952	Q94AZ4	AT1G12310	GKDGLSDDQVSSMK	[13] Oxidation (M)	AT1G12310	Calcium-binding EF-hand family protein;(source:Araport11)	-45.5207	-4.33411		2619	57.5342	3392.42	782.727			5196.49	3402.21	1016.1	693.292	74.2289	3.70074		3392.42				1313.87	823.44		443.249		0	4599.45	1878.51	1016.1	941.501	72.967	4.25062	0	1622.02	0
44009	938.928	50.6321	0.379233	1875.84	2	53.43	0.0017254	0.9198	Q94AZ4	AT1G12310	SIIASENLSSPFDFNR	[10] Phospho (ST)	AT1G12310	Calcium-binding EF-hand family protein;(source:Araport11)	2.08464	1.02563		1906.75	3974.88	2375.32	2436.21		1375.12	2022.09	3842.52	1237.13	1721.69	5217.4	6266.31	4434.85	2212.6	1787.28	1961.4	4104.19	2227.95	1740.08	3747.03	2424.91		904.222	1789.76	2121.62	1237.13	2338.07	5128.7	7197.41	4586.27	1057.91	568.014
7347	719.281	27.8786	0.795933	1436.55	2	77.4	0.000894389	0.622597	Q9C5X3	AT1G12360	GSDDGYSSDSVLR	[2] Phospho (ST)	KEULE (KEU)	encodes a Sec1 protein and expressed throughout the plant. physically interacts with Syntaxin1 and is required for cytokinesis.	1.96164	-1.45807		6215.68	12192.9	22519.7	15444.8		8250.58	5350.05	7187.96	4704.42	10455.4	16229.2	9462.49	13765.5	26046.7	27500.8	20650.2	17387.1	14878	13915.8	20355	13502.3		5425.25	4735.36	3968.78	4704.42	14198.5	15953.3	10868.5	14235.6	12453.7	8740.02
16283	719.28	26.8763	0.55285	1436.55	2	72.76	0.000523364	0.364321	Q9C5X3	AT1G12360	GSDDGYSSDSVLR	[8] Phospho (ST)	KEULE (KEU)	encodes a Sec1 protein and expressed throughout the plant. physically interacts with Syntaxin1 and is required for cytokinesis.	2.1547	-1.68378		2332.4	5025.62	11452.3	6801.55		2598.96	2808.73	2715.35	1493.06	5387.28	6071.05	3663.83	5323.4	14663.5	9448.81	10746.8	11552.5	7014	9006.92	6481.05	5226.89		1708.97	2486.03	1499.26	1493.06	7316	5967.84	4208.22	5505.17	7011.08	3002.92
7396	550.957	17.2952	0.811383	1649.85	3	36.32	-6.61267e-05	-0.0400804	F4IC79	AT1G12380	LKSPKPSQTQSLTR	[3] Phospho (ST)	AT1G12380	hypothetical protein;(source:Araport11)	-1.13915	1.58337		1211.71	1063.7	11475.6	18170.1		32.121	1856.05	6569.77	5503.89	8994.16	39.7907	457.32	7821.93	28608.6	5041.36	4526.81	26562	18378.2	13051.7	31097.7	14612.8		21.1215	1642.8	3627.46	5503.89	12214.2	39.1142	525.273	8089.01	13678.6	1602.19
20300	574.237	16.1684	0.689117	1146.46	2	30.36	2.05208e-05	0.0178993	Q5Q0H6	AT1G12530	TDFNTSPASK	[6] Phospho (ST)	MODIFIER OF SNC1 9 (MOS9)	hypothetical protein;(source:Araport11)	-1.50165	-2.72603		2111.14	1405.88	8917.97	3271.41		1033.82	2712.71	3630.81	1950.81	2515.05	2262.45	251.057	2734.61	9479.45	7578.47	8655.69	10171.8	3241.62	3037	3559.79	3268.21		679.796	2401.04	2004.73	1950.81	3415.47	2223.99	288.361	2827.98	4532.42	2408.51
9633	794.044	37.54	0.506883	2379.11	3	64.73	0.00289895	1.2185	B9DH70	AT1G12760	RNSGVQDLSLGHLDTESSSVAK	[3] Phospho (ST)	AT1G12760	Zinc finger, C3HC4 type (RING finger) family protein;(source:Araport11)	1.32024	-5.00968		16004.2	21129.4	8852.07	1766.99		10358.5	17740.4	16638.8	21456.5	22675.4	20005.7	25938.5	16939.2	9630.34	9341.73	7888.19	8652.31	3308.16	1392.72	1312.26	1612.38		6811.32	15702.1	9187	21456.5	30793.5	19665.6	29792.6	17517.6	4604.56	2968.89
27364	457.684	10.1234	0.336567	913.354	2	33.97	0.00021089	0.230896	Q9SAD7	AT1G13020	AGSIDESR	[3] Phospho (ST)	EUKARYOTIC INITIATION FACTOR 4B2 (EIF4B2)	Encodes eIF4B2, eukaryotic initiation factor 4B2.	-1.2723	-8.91236		450.983	354.462	3127.77	350.947		124.005	468.563	673.056	1057.75	959.31	149.296	179.236	614.957	3793.42	4185.63	2844.95	2118.71	1121.6	204.061		188.855		81.5405	414.729	371.623	1057.75	1302.76	146.758	205.869	635.955	1813.75	1330.24
10578	598.774	10.4457	0.695983	1195.53	2	30.55	-0.000233604	-0.195397	Q9SAD7	AT1G13020	AVERPGSSASR	[7] Phospho (ST)	EUKARYOTIC INITIATION FACTOR 4B2 (EIF4B2)	Encodes eIF4B2, eukaryotic initiation factor 4B2.	4.93602	-1.2338		472.788	2333.69	8284.24	6714.4		2281.44	190.37	702.005	163.876	289.229	6267.85	5707.9	2866.4	2829.4	31804.7	25205.2	2076.51	1608.51	11457.2	9629.73	11452.8		1500.18	168.498	387.608	163.876	392.777	6161.3	6556.02	2964.27	1352.82	10107.8
20893	519.246	17.2952	0.708967	1554.72	3	28.77	-0.000306775	-0.197319	Q9SAD7	AT1G13020	KADTEVSETPTAVK	[11] Phospho (ST)	EUKARYOTIC INITIATION FACTOR 4B2 (EIF4B2)	Encodes eIF4B2, eukaryotic initiation factor 4B2.	-2.36652	-2.78895		1075.51	454.469	7027.68	2519.83		981.259	1507.58	1227.92	736.596	945.839	342.5	134.675	977.806	8367.27	6571.28	4751.28	9336.9	2807.35	2448.16	2650.84	2212.9		645.237	1334.37	677.986	736.596	1284.46	336.677	154.686	1011.19	4000.65	2088.42
79075	778.367	18.4881	0.244733	1554.72	2	67.51	0.00127643	0.821004	Q9SAD7	AT1G13020	KADTEVSETPTAVK	[9] Phospho (ST)	EUKARYOTIC INITIATION FACTOR 4B2 (EIF4B2)	Encodes eIF4B2, eukaryotic initiation factor 4B2.	Inf	-1.4365		0	268.424	38.6721	26.9211						12.1109		5949.29		15.225			98.2287	9.99765	30.4972		63.9912		0	0	0	0	16.4468	0	6833.27	0	7.27953	0
7358	683.344	37.6611	0.405217	2047.01	3	49.31	0.00159383	0.778615	Q9SAD7	AT1G13020	SESSALNNVENVVKPRPK	[1] Phospho (ST)	EUKARYOTIC INITIATION FACTOR 4B2 (EIF4B2)	Encodes eIF4B2, eukaryotic initiation factor 4B2.	6.97	23.2877		216.56	1509.42	1592.17	37078.1		214.874	158.894	42.6075	1511.95	8368.01	287.339	1138.62	1896.04	8032.57	996.197	546.888	1468.46	37015.9	27717.9	44552.1	41347.8		141.293	140.638	23.5255	1511.95	11363.9	282.454	1307.81	1960.78	3840.62	316.601
6335	648.954	24.9415	1.88953	1943.84	3	22.7	0.000398131	0.204817	Q9SAD7	AT1G13020	SHGTGDNWPRPVDDRR	[1] Phospho (ST)	EUKARYOTIC INITIATION FACTOR 4B2 (EIF4B2)	Encodes eIF4B2, eukaryotic initiation factor 4B2.	1.95139	-1.73739		35683.7	69632.9	94482.8	54382		22731.7	33252.5	37829.8	56700.7	61810.7	74935.5	87370.5	58095.5	71930.7	115149	146281	65773.5	73026.5	56118	35134.6	60744.1		14947.4	29432	20887.5	56700.7	83939.8	73661.6	100353	60079.1	34392.3	36595.3
3439	1060.08	50.2168	0.985	3177.2	3	22.25	0.00333483	1.04961	Q8RWK8	AT1G13030	ETGGYESESEEDELEEEAEEFVPEKK	[2] Phospho (ST)|[7] Phospho (ST)	COILIN (COILIN)	Encodes a plant coilin, a protein that in other organisms is a major structural scaffolding protein necessary for Cajal body formation, composition and activity. It has been shown to bind both U1 and U1 snRNAs in vitro.	1.21456	1.6809		111912	135923	69097.1	116145		104232	123074	98080.9	124666	96504.5	148965	188285	126103	67190.5	102658	75437.1	43807.8	104081	136763	99443.3	128556		68538.7	108934	54154.7	124666	131055	146433	216262	130409	32125.8	32625.8
2363	838.054	32.1805	0.714333	2511.14	3	36.73	0.00207882	0.82784	Q8RWK8	AT1G13030	LDTTEESPDERENTAVVSNVVK	[7] Phospho (ST)	COILIN (COILIN)	Encodes a plant coilin, a protein that in other organisms is a major structural scaffolding protein necessary for Cajal body formation, composition and activity. It has been shown to bind both U1 and U1 snRNAs in vitro.	1.0014	1.28093		47229	47295	29110.4	37288.6		44404.9	50042.1	43595.3	51360.3	44772.7	48655.9	53777	42708.7	26327.8	37757.7	32539.2	22200.8	37912.1	38791.1	36749.1	35772.2		29198.9	44292.6	24070.9	51360.3	60802	47828.8	61767.6	44167	12588.1	11999.8
11238	646.834	18.7871	1.29557	1291.65	2	32.44	3.99643e-05	0.0309404	Q9SAF6	AT1G13220	AKPALNPTSSVK	[10] Phospho (ST)	LITTLE NUCLEI2 (LINC2)	Encodes a nuclear coiled-coil protein related to the carrot peripheral nuclear protein NMCP1 that is involved in the determination of plant nuclear structure. Member of a small gene family in Arabidopsis containing 4 proteins (LNC1-4 or CRWN 1-4) with redundant functions in protection from oxidative damage, control of nuclear morphology and degradation of ABI5.	-2.06955	-1.55925		11319.3	5469.42	16774.9	10758.3		10521.1	13063.2	13944.2	8565.82	5591.47	17283	668.587	13850.4	13219	20194.5	12271.7	24171.3	10336.1	11328.4	8829	12958.1		6918.26	11562.3	7699.17	8565.82	7593.3	16989.2	767.93	14323.3	6320.42	6418.01
12223	759.657	28.6105	0.318367	2275.95	3	29.03	0.000921957	0.405087	Q9SAF6	AT1G13220	LRPSSSSIPEEDEEYTDSR	[7] Phospho (ST)	LITTLE NUCLEI2 (LINC2)	Encodes a nuclear coiled-coil protein related to the carrot peripheral nuclear protein NMCP1 that is involved in the determination of plant nuclear structure. Member of a small gene family in Arabidopsis containing 4 proteins (LNC1-4 or CRWN 1-4) with redundant functions in protection from oxidative damage, control of nuclear morphology and degradation of ABI5.	1.2678	3.95334		4578.1	5804.12	2077.48	8212.97		871.37	9162.54	5791.34	9500.45	10661.5	1244.17	9406.25	9095.56	4565.89	6802.15	277.254	2163.19	5338.53	12066.6	7814.94	9037.93		572.978	8109.83	3197.65	9500.45	14478.5	1223.02	10803.9	9406.12	2183.09	2161.79
27574	989.924	30.937	0.466783	1977.83	2	56.61	0.0018887	0.954936	Q9SAF6	AT1G13220	VQETSEGSQLSEFQSSR	[5] Phospho (ST)	LITTLE NUCLEI2 (LINC2)	Encodes a nuclear coiled-coil protein related to the carrot peripheral nuclear protein NMCP1 that is involved in the determination of plant nuclear structure. Member of a small gene family in Arabidopsis containing 4 proteins (LNC1-4 or CRWN 1-4) with redundant functions in protection from oxidative damage, control of nuclear morphology and degradation of ABI5.	1.13017	-2.26059		7409.96	8374.49	2507.01	1109.01		13436.8	7215.4	5003.98	6214.28	6256.74	13277.7	6572.82	9007.66	5071.89	5062.53	3489.96	440.824	2812.63	462.202	1835.93	633.779		8835.53	6386.4	2762.92	6214.28	8496.74	13052	7549.46	9315.22	2425.02	1608.92
4173	757.867	40.6482	1.17802	1513.72	2	31.61	0.00113863	0.75221	F4HQT1	AT1G13440	AASFNIIPSSTGAAK	[3] Phospho (ST)	GLYCERALDEHYDE-3-PHOSPHATE DEHYDROGENASE C2 (GAPC2)	The expression level of GAPC-2 is upregulated in Arabidopsis seedlings exposed to cadmium.	1.72595	1.32175		23794.3	41067.9	29993.5	39644		27847.1	24924.2	21058.7	21931.1	47257.7	40230.7	45789.5	32674.9	25832.4	23524.6	21849.9	60950.1	41899.4	37143.5	40699.6	38996.6		18311.1	22060.6	11627.4	21931.1	64176.6	39546.7	52593.3	33790.6	12351.2	7476.35
10450	875.91	36.1123	0.694767	1749.8	2	66.45	0.00178741	1.02149	Q9FX54	AT1G13440	DAPMFVVGVNEHEYK	[4] Oxidation (M)	GLYCERALDEHYDE-3-PHOSPHATE DEHYDROGENASE C2 (GAPC2)	The expression level of GAPC-2 is upregulated in Arabidopsis seedlings exposed to cadmium.	-1.25334	1.37391		17382.2	13868.7	10169.5	13971.9		9019.89	22603.4	28054.4	15960.2	29761.1	16109.9	13800	5591.51	14016.6	9927.42	10142.6	7578.16	20184.4	6176.3	24184.1	12640.2		5931.12	20006.5	15490.1	15960.2	40416	15836	15850.5	5782.43	6701.79	3155.03
10857	895.677	24.3897	0.559883	2684.01	3	42.45	0.00308092	1.14788	Q9XI71	AT1G14170	VHDMVVADADQDDGTDDDNDLGEK	[4] Oxidation (M)|[15] Phospho (ST)	AT1G14170	RNA-binding KH domain-containing protein;(source:Araport11)	2.18136	2.4865		7239.31	15791.5	9600.72	23872.2		9651.45	9110.14	6489.23	4813.69	22549.6	12262.7	12995.7	17304.9	14678.7	6994.67	10881.8	7604.3	20723.8	30487.7	25736.8	19972		6346.4	8063.45	3582.99	4813.69	30622.7	12054.2	14926.7	17895.8	7018.35	2222.97
13526	862.891	23.0643	0.48885	1723.77	2	67.1	0.00192819	1.11859	Q9XI36	AT1G15340	AGSGEGAEEPSKVEGLK	[3] Phospho (ST)	METHYL-CPG-BINDING DOMAIN 10 (MBD10)	Protein containing methyl-CpG-binding domain.Has sequence similarity to human MBD proteins.	-3.09124	-1.75508		11132.8	3601.42	3157.95	1799.32		5508.78	18821.1	14586.8	10156.9	947.288	6985.97		7058.48	2258.1	8805.88	3310.86	1510.65	2841.93	3544	381.4	2728.63		3622.36	16658.7	8054.03	10156.9	1286.43	6867.21	0	7299.49	1079.67	2798.59
658	745.879	27.303	1.2546	1489.74	2	44.3	0.0014483	0.972183	Q9XI36	AT1G15340	ATTPTPDKEPLLK	[3] Phospho (ST)	METHYL-CPG-BINDING DOMAIN 10 (MBD10)	Protein containing methyl-CpG-binding domain.Has sequence similarity to human MBD proteins.	-1.77631	1.20972		280750	158052	144478	174778		250887	335756	275446	267756	126502	187629	187349	140331	152080	155730	107852	170583	234296	158816	148722	168621		164974	297180	152086	267756	171791	184439	215186	145122	72714.2	49492.6
8208	630.767	31.9763	0.604533	1259.52	2	52.82	5.21897e-05	0.0414363	Q9XI29	AT1G15400	QGSSGIVFDDR	[3] Phospho (ST)	AT1G15400	hypothetical protein;(source:Araport11)	1.04963	-1.14176		6238.75	6548.35	8523.27	7465		5154.09	7290.02	7178.64	5616.53	6306.52	7687.35	5683.08	6673.87	8492.45	12670.2	9525.08	5149.21	6621.45	7691.12	9664.43	6309.58		3389.13	6452.45	3963.64	5616.53	8564.35	7556.67	6527.51	6901.75	4060.5	4026.71
10493	848.877	21.562	1.2439	1695.74	2	30.73	0.00132938	0.783953	Q9XI29	AT1G15400	TTGRVSPAVDPPSPR	[6] Phospho (ST)|[13] Phospho (ST)	AT1G15400	hypothetical protein;(source:Araport11)	-1.11718	-1.49983		25345.8	22687.2	33271.8	22183.7		8231.8	38331.4	36970.3	35377.2	14545.5	30327.4	21211.6	28313.1	29144.2	45896.7	41232.1	22219.5	23611.5	22278.1	19515.7	23591.2		5412.9	33927.4	20412.9	35377.2	19753	29811.8	24363.4	29279.9	13934.8	14586.4
5956	740.924	28.3351	0.7079	2219.75	3	37.88	0.00185403	0.835245	F4HZM8	AT1G15440	GLESDEEGDDDDEEYMHR	[4] Phospho (ST)	PERIODIC TRYPTOPHAN PROTEIN 2 (PWP2)	Encodes a nucleolar protein that is a ribosome biogenesis co-factor. Mutants display aberrant RNA processing and female gametophyte development.	2.37283	2.095		7156.28	16980.6	9532.47	19970.5		12778.1	4709.8	5934.86	7342.94	15042.7	19778	15356.5	18197.5	6489.79	17638.4	9818.2	7346.83	12236.5	20462.3	29109.5	21822.7		8402.37	4168.68	3276.89	7342.94	20428.3	19441.8	17638.3	18818.8	3102.97	5605.65
10608	1118.88	22.9311	0.6051	2235.74	2	104.93	0.00218119	0.975602	F4HZM8	AT1G15440	GLESDEEGDDDDEEYMHR	[4] Phospho (ST)|[16] Oxidation (M)	PERIODIC TRYPTOPHAN PROTEIN 2 (PWP2)	Encodes a nucleolar protein that is a ribosome biogenesis co-factor. Mutants display aberrant RNA processing and female gametophyte development.	-1.00819	1.32357		6294.73	6243.59	12151.8	16083.8		4815.77	9114.69	8726.67	4098.76	10887.5	19290	327.433	22098	14351.9	11958.9	13986.7	9083.4	15668.6	24057.2	12855.1	13810.3		3166.66	8067.48	4818.37	4098.76	14785.4	18962.1	376.085	22852.5	6862.09	3800.66
6053	967.408	44.1441	1.10207	2899.2	3	27	-0.00307962	-1.06223	F4HZM8	AT1G15440	MTEAGPIDLIDDDNSDEEGGIDKQSR	[15] Phospho (ST)	PERIODIC TRYPTOPHAN PROTEIN 2 (PWP2)	Encodes a nucleolar protein that is a ribosome biogenesis co-factor. Mutants display aberrant RNA processing and female gametophyte development.	-1.15599	1.16944		126328	109282	60595.7	70862.8		198315	123510	81516.2	127555	113204	120059	105887	99102.9	121215	38986.4	20396	139879	53844.8	79975.3	72880.6	80345.6		130404	109320	45008.6	127555	153733	118018	121621	102487	57956.7	12390.2
184	777.409	45.756	1.97922	1552.8	2	70.89	0.001099	0.707752	Q94AI7	AT1G15750	APSPVNNPLLGGIPK	[3] Phospho (ST)	TOPLESS (TPL)	Encodes a protein with several WD40 repeats at the C-terminus and predicted protein-protein interaction domains at the N-terminus. Together with the TOPLESS-RELATED PROTEINS (TPRs), it is thought to be involved in transcriptional repression of root-promoting genes in the top half of the embryo during the transition stage of embryogenesis. It can also interact with IAA12 through the EAR domain of …	1.0711	1.23823		1.0006e+06	1.07175e+06	685546	848866		897202	1.07607e+06	957437	1.08443e+06	955300	1.07547e+06	1.43478e+06	895043	643708	559353	513208	1.1953e+06	741431	923505	846677	895630		589964	952435	528642	1.08443e+06	1.29731e+06	1.05719e+06	1.64797e+06	925604	307777	177768
4548	1098.48	27.6059	1.05518	2194.94	2	87.96	0.00299387	1.36399	Q94AI7	AT1G15750	TPPTNASLDYPSADSEHVSK	[1] Phospho (ST)	TOPLESS (TPL)	Encodes a protein with several WD40 repeats at the C-terminus and predicted protein-protein interaction domains at the N-terminus. Together with the TOPLESS-RELATED PROTEINS (TPRs), it is thought to be involved in transcriptional repression of root-promoting genes in the top half of the embryo during the transition stage of embryogenesis. It can also interact with IAA12 through the EAR domain of …	1.18385	1.66487		99178.6	117412	87318.6	145374		77085.1	117693	95157.8	112075	128755	147250	108295	92560.4	111027	131048	79687.3	50139.2	116693	137886	210755	131706		50688.1	104171	52540.8	112075	174852	144746	124386	95720.8	53085.5	41648.3
26651	1000.79	35.6476	0.5455	2999.34	3	44	0.00385871	1.28652	Q94AI7	AT1G15750	WGVAPPAENGSASGAPTAPSVGASASDQPQR	[20] Phospho (ST)	TOPLESS (TPL)	Encodes a protein with several WD40 repeats at the C-terminus and predicted protein-protein interaction domains at the N-terminus. Together with the TOPLESS-RELATED PROTEINS (TPRs), it is thought to be involved in transcriptional repression of root-promoting genes in the top half of the embryo during the transition stage of embryogenesis. It can also interact with IAA12 through the EAR domain of …	3.30783	1.76486		4673.66	15459.7	4273.01	7541.25		10514.2	4582.54	2787.16	3552.9	10749.8	25197	19492.8	10818.8	3530.72	3974.46	7277.21	3264.59	5319.14	10418.7	8554.19	6822.47		6913.72	4056.04	1538.91	3552.9	14598.4	24768.6	22389.2	11188.2	1688.15	1263.12
6745	510.742	16.1684	0.949667	1019.47	2	50.85	0.00011353	0.111362	A8MQW5	AT1G15950	PVDVASPAGK	[6] Phospho (ST)	CINNAMOYL COA REDUCTASE 1 (CCR1)	Encodes a cinnamoyl CoA reductase. Involved in lignin biosynthesis. The mRNA is cell-to-cell mobile.	1.02832	-2.20293		7142.18	7344.48	24307.8	11034.3		2382.51	11951.3	13695.9	6672.44	8496.07	16461.1	1360.98	15286.8	20508.7	26734.3	23905.8	26636.4	10828.7	10148.6	12463.9	10823		1566.64	10578.1	7562.09	6672.44	11537.8	16181.3	1563.2	15808.7	9805.85	8496.42
17850	605.297	35.4604	0.6327	1208.58	2	49.93	-0.00154239	-1.2762	Q94K72	AT1G16170	VLDGLVSSPSR	[8] Phospho (ST)	AT1G16170	ephrin-A3 protein;(source:Araport11)	-1.43507	-2.55271		6017.12	4192.91	12821.1	5022.56		10196.4	5119.86	5574.57	4504.43	5019.34	4982.62	5108.99	2418.94	11577.4	9108.39	9563.05	26795.1	5190.74	5817.49	5511.65	3823.43		6704.75	4531.62	3077.96	4504.43	6816.34	4897.92	5868.12	2501.53	5535.52	2894.74
81396	747.296	13.9525	0.168583	1492.58	2	32.74	0.00131899	0.883701	Q9SA26	AT1G16270	SCFAGRSSEQER	[8] Phospho (ST)	AT1G16270	kinase superfamily with octicosapeptide/Phox/Bem1p domain-containing protein;(source:Araport11)	4.91533	1.09182		69.2861	340.564	102.365	111.765		106.898			44.9078		188.24	59.474	3528.24		143.276	73.1365			190.96	65.4132			70.292	0	0	44.9078	0	185.04	68.3111	3648.71	0	45.5344
10373	1179.04	42.9512	0.272967	2356.06	2	42.11	0.0019794	0.840132	Q9SA26	AT1G16270	SNSTLNGLDSSSANNLAELDVR	[12] Phospho (ST)	AT1G16270	kinase superfamily with octicosapeptide/Phox/Bem1p domain-containing protein;(source:Araport11)	1.95374	2.16973		6685.92	13062.6	4383.54	9511.09		17922.4	4525.87	1697.75	14510.2	21454.6	32209.7	3225.37		9033.49	5757.91	8851.28	801.995	1628.99	8840.17	32766.5	17342.5		11785	4005.88	937.4	14510.2	29135.6	31662.1	3704.62	0	4319.19	1829.92
3302	1064.48	38.2221	0.847883	2126.94	2	65.21	0.00176959	0.831986	Q9SA50	AT1G16520	ATLWYPSSQQSSAANSPPR	[16] Phospho (ST)	NAI2-INTERACTING PROTEIN 2 (NAIP2)	interactor of constitutive active ROPs protein;(source:Araport11)	3.37899	1.75016		30369.4	102618	52538.3	91950.6		40599.1	22887.6	23826.3	38421	105716	109772	116517	82010.6	83115.5	63506.4	59630.6	24206.7	89522.5	75820.9	117197	89862.5		26696.4	20258	13155.5	38421	143564	107905	133830	84810.9	39740.1	20183
15657	560.246	21.6794	0.94405	1118.48	2	44.62	-0.000120738	-0.107949	Q9SA50	AT1G16520	IISTSVSPR	[3] Phospho (ST)|[7] Phospho (ST)	NAI2-INTERACTING PROTEIN 2 (NAIP2)	interactor of constitutive active ROPs protein;(source:Araport11)	-2.03878	-1.19177		5074.2	2488.85	7671.42	6436.98		3611.01	6754.03	7756.06	3504.6	3212.94	503.406	3398.67	6980.1	12389.8	2233.45	5357.51	23361.4	4963.87	6314.26	7785.3	7035.73		2374.46	5978.04	4282.46	3504.6	4363.22	494.849	3903.67	7218.44	5923.97	709.81
2713	520.263	21.4297	1.01568	1038.51	2	58.45	-0.000262103	-0.252383	Q9SA50	AT1G16520	IISTSVSPR	[7] Phospho (ST)	NAI2-INTERACTING PROTEIN 2 (NAIP2)	interactor of constitutive active ROPs protein;(source:Araport11)	1.1658	-1.47705		12421.9	14481.5	29984.2	20300		13099	15398.2	14106.1	8368.35	13399.6	15963.8	11542.6	17812.5	30945.9	30867.5	28074.9	30140.2	21608.7	17249.8	26813.9	16990.7		8613.39	13629.1	7788.59	8368.35	18196.8	15692.5	13257.7	18420.7	14796.2	9810.01
3777	550.268	9.78402	0.882517	1098.52	2	47.42	3.33861e-05	0.0303919	Q9SEE9	AT1G16610	GRSPPPPPSK	[3] Phospho (ST)	ARGININE/SERINE-RICH 45 (SR45)	Encodes SR45, a member of the highly conserved family of serine/arginine-rich (SR) proteins, which play key roles in pre-mRNA splicing and other aspects of RNA metabolism. SR45 is a spliceosome protein, interacts with SR33 and the U1-70K protein of the U1 snRNP. Also involved in plant sugar response. sr45-1 mutation confers hypersensitivity to glucose during early seedling growth.	-1.17054	-3.31008		10861.8	9279.24	13478.6	4072		11948.5	14545.5	13398.6	5977.24	4412.39	13126.4	8114.11	15775.7	15397	11674.4	9173.18	20016.7	16549.8	12274.6		332.369		7856.88	12874.3	7397.94	5977.24	5992.09	12903.3	9319.77	16314.4	7361.77	3710.24
4045	448.902	18.146	1.45508	1343.68	3	33.39	-0.000114901	-0.0855116	Q9SEE9	AT1G16610	VSSPPKPVSAAPK	[3] Phospho (ST)	ARGININE/SERINE-RICH 45 (SR45)	Encodes SR45, a member of the highly conserved family of serine/arginine-rich (SR) proteins, which play key roles in pre-mRNA splicing and other aspects of RNA metabolism. SR45 is a spliceosome protein, interacts with SR33 and the U1-70K protein of the U1 snRNP. Also involved in plant sugar response. sr45-1 mutation confers hypersensitivity to glucose during early seedling growth.	-2.60624	-1.08507		16030.6	6150.86	15515.1	14298.7		25560.9	16826.1	14737	10419.2	9708.39	12809.9	802.732	14337.7	16158.6	10792.2	13806.1	24067.5	15627.8	12571.3	14590.6	14582.6		16807.8	14892.9	8136.95	10419.2	13184.1	12592.1	922.008	14827.3	7725.93	3429.86
24502	530.582	15.5555	1.01705	1588.72	3	21.9	-0.000101068	-0.0636155	F4I4I8	AT1G16710	HGLSGDSPKQENIK	[7] Phospho (ST)	HISTONE ACETYLTRANSFERASE OF THE CBP FAMILY 12 (HAC12)	Encodes an enzyme with histone acetyltransferase activity that can use both H3 and H4 histones as substrates. No single prior lysine acetylation is sufficient to block HAC12 acetylation of the H3 or H4 peptides, suggesting that HAC12 can acetylate any of several lysines present in the peptides.	-2.93759	9.3602		675.137	229.827	362.59	3393.92		138.911	1525.33	1313.62	746.445	1474.95	40.8726	30.3748	1523.62	3691.53	32.2356	46.5682	3119.13	2994.81	2941.3	5074.25	2968.42		91.3422	1350.08	725.308	746.445	2003.01	40.1778	34.8882	1575.65	1765.03	10.2448
17374	961.445	34.035	0.412933	1920.88	2	68.66	0.00344595	1.79395	Q9FZ43	AT1G16810	ITDHELIEGESTEALGK	[11] Phospho (ST)	AT1G16810	7-dehydrocholesterol reductase-like protein;(source:Araport11)	-1.24618	5.00602		11095.4	8903.53	1387.11	6943.89		16226.5	9641.79	8935.75	10840.7	6509.22	10151.7	10153.4	9366.4	2793.93	2146.7	1746.49	353.418	6371.61	8626.49	5261.57	8039.21		10669.9	8534.02	4933.81	10840.7	8839.62	9979.09	11662	9686.21	1335.86	682.242
16916	946.858	21.9875	0.257533	1891.7	2	61.24	0.00106387	0.562387	Q9FQ08	AT1G16970	QSIYGDDPDEESDSGAK	[12] Phospho (ST)	KU70 HOMOLOG (KU70)	Ku80 and ku70 form the heterodimer complex Ku, required for proper maintenance of the telomeric C strand. Ku regulates the extension of the telomeric G strand. Interacts with WEX, and this interaction stimulates the WEX exonuclease activity.	16.259	-1.08276		106.417	1730.24	4778.74	4413.49		387.038	0.3493	780.912	1214.78	5452.24	71.115	2744.72	8421.64	20870	2486.02	803.244	12513.5	12865.2	14562.9	1419.69	1426.49		254.501	0.309168	431.175	1214.78	7404.22	69.906	3152.55	8709.19	9978.61	790.082
46745	1075.43	21.3167	0.1614	2148.84	2	51.11	0.00351003	1.63346	Q9FQ08	AT1G16970	QSIYGDDPDEESDSGAKEK	[12] Phospho (ST)	KU70 HOMOLOG (KU70)	Ku80 and ku70 form the heterodimer complex Ku, required for proper maintenance of the telomeric C strand. Ku regulates the extension of the telomeric G strand. Interacts with WEX, and this interaction stimulates the WEX exonuclease activity.	Inf	Inf		0	675.902	0	0							318.7	12633.7	76.6898										0	0	0	0	0	313.282	14510.9	79.3083	0	0
7746	872.021	51.3515	0.569083	2613.04	3	51.86	0.00226582	0.867122	A8MR03	AT1G17130	KSDGAANTSLASLFQNYGSDEDED	[17] Phospho (Y)	CWC16B	DUF572 domain protein involved in alternative splicing.	2.10557	1.41251		14596.6	30734.2	13399.3	18926.6		12823	15637.6	12959.1	17469.4	22115.5	36564.4	38718.7	28497.7	12570.2	15629.3	18708.7	8770.04	18372.8	22709.6	16021.8	19195.2		8431.86	13840.9	7155.27	17469.4	30033.1	35942.8	44471.8	29470.8	6010.19	4967.13
5069	1307.53	51.3072	0.632883	2613.04	2	89.54	0.00298526	1.14245	A8MR03	AT1G17130	KSDGAANTSLASLFQNYGSDEDED	[19] Phospho (ST)	CWC16B	DUF572 domain protein involved in alternative splicing.	1.47093	1.73239		54670.5	80416.4	34522.4	59806.2		59861.4	53084.1	45590.8	61662.9	67908.3	82557.9	99249.7	75156.7	36482	37944.2	45065.9	22768.4	59207.5	66666.7	50769.6	63840.2		39362.5	46985.1	25172.6	61662.9	92220.4	81154.5	113997	77722.9	17443.2	12059
15527	614.266	22.7083	0.762083	1226.52	2	62	4.86921e-05	0.0396995	Q9SHI0	AT1G17210	ADSVEGTVVDR	[3] Phospho (ST)	IAP-LIKE PROTEIN 1 (ILP1)	IAP-like protein 1;(source:Araport11)	-1.37928	-2.74103		4462.3	3235.23	15425.8	5627.74		9631.59	4780.8	3910.51	2201.92	2805.27	3954.27	2663.59	3707.76	9881.73	17156.8	10538.5	31691.3	4212.45	5668.32	7950.7	5283.71		6333.35	4231.52	2159.16	2201.92	3809.59	3887.04	3059.37	3834.36	4724.76	5452.6
5236	872.032	26.1368	0.67795	2613.08	3	58.07	0.0036601	1.40069	Q9SHI0	AT1G17210	ADSVEGTVVDRDGDEVNDDSAGPSK	[3] Phospho (ST)	IAP-LIKE PROTEIN 1 (ILP1)	IAP-like protein 1;(source:Araport11)	1.75207	1.36852		18343.8	32139.6	25238.7	34539.8		29935.9	21673.7	14269.3	12230.1	28785.6	41389.9	26818.6	33393.1	19303.6	37201.5	30280.1	18660	31183.8	38464.7	34233.6	34660.5		19684.7	19183.6	7878.68	12230.1	39091.3	40686.2	30803.5	34533.3	9229.67	11823
1324	931.901	27.7542	0.794117	1861.79	2	95.61	0.00250237	1.34407	Q9SHI0	AT1G17210	DLSVGGPSHSLDAENER	[10] Phospho (ST)	IAP-LIKE PROTEIN 1 (ILP1)	IAP-like protein 1;(source:Araport11)	1.48525	1.62929		85189.9	126528	57951.5	94419.9		113529	84749.2	71913.9	76119.4	138553	142563	111900	115957	63963.2	70564.1	52597	47510	93090	111000	76897.8	100026		74652.4	75012.1	39706.8	76119.4	188157	140139	128527	119917	30582.8	22425.9
19189	987.118	48.1098	0.465717	2958.33	3	38.67	0.00881203	2.97872	Q9SHI0	AT1G17210	FNAEQGISSINDGEEVLNTETVTAQGR	[9] Phospho (ST)	IAP-LIKE PROTEIN 1 (ILP1)	IAP-like protein 1;(source:Araport11)	6.21794	2.44579		2377.06	14780.4	3875.95	9479.74		2530.43	2344.75	661.322	8136.83	13941.5	13184.6	22369.6	11606.7	3122.5	4405.35	4930.13	3327.91	9789.87	10099	7163.23	11403.1		1663.91	2075.35	365.144	8136.83	18932.8	12960.5	25693.5	12003	1492.96	1400.06
7967	835.899	25.7583	0.603233	1669.78	2	66.74	0.0020211	1.2104	Q9SHI0	AT1G17210	IVDSLKAESVESGEK	[12] Phospho (ST)	IAP-LIKE PROTEIN 1 (ILP1)	IAP-like protein 1;(source:Araport11)	1.49538	1.2842		8454.93	12643.4	4738.93	6085.74		9443.85	9394.31	8219.58	7007.7	9752.36	16259.8	10340.9	15583.5	4560.59	4456.89	7975.94	3110.9	10015.7	7633.66	2570.43	6979.6		6209.9	8314.97	4538.38	7007.7	13243.9	15983.4	11877.4	16115.6	2180.56	1416.44
5857	875.882	25.427	0.879817	1749.75	2	58.53	0.00206138	1.1781	Q9SHI0	AT1G17210	IVDSLKAESVESGEK	[9] Phospho (ST)|[12] Phospho (ST)	IAP-LIKE PROTEIN 1 (ILP1)	IAP-like protein 1;(source:Araport11)	1.5836	1.34439		22264.2	35257.6	26687.2	35878		28779.6	23662	21501.6	16781.1	24739.7	46522	30817	43568.2	25921.7	39154.7	32734.2	15267.3	38597.5	44478.2	26126.4	36942.6		18924.3	20943.4	11872	16781.1	33596.9	45731.2	35396	45055.8	12393.9	12443.7
1728	817.877	32.1189	0.991517	1633.74	2	69.28	0.00142742	0.873712	Q9SHI0	AT1G17210	KASGNYEVLGPEYK	[3] Phospho (ST)	IAP-LIKE PROTEIN 1 (ILP1)	IAP-like protein 1;(source:Araport11)	1.46621	1.82784		77907.5	114228	73542.2	134424		98873.1	78283.3	69199.4	68780.7	137078	96178.5	121381	106390	98204.8	66475.6	64508.7	69459.8	119636	127753	174588	122365		65015	69289.1	38208	68780.7	186154	94543.5	139416	110023	46954.7	21126.6
12515	542.593	23.6944	0.344417	1624.76	3	30.87	0.000405922	0.249836	Q9SHI0	AT1G17210	LGDSQDRVSQSVVR	[11] Phospho (ST)	IAP-LIKE PROTEIN 1 (ILP1)	IAP-like protein 1;(source:Araport11)	11.8811	-1.37467		420.858	5000.24	504.994	367.357		1076.68	661.384	186.937	235.672	4109.57	6434.44	2601.3	9087.94	624.682	334.96	615.47		322.745	680.211	95.4802	868.838		707.979	585.396	103.216	235.672	5580.86	6325.06	2987.82	9398.24	298.68	106.453
36966	542.594	24.1676	0.151033	1624.76	3	55.2	0.00180669	1.11198	Q9SHI0	AT1G17210	LGDSQDRVSQSVVR	[4] Phospho (ST)	IAP-LIKE PROTEIN 1 (ILP1)	IAP-like protein 1;(source:Araport11)	114.835	#DIV/0!		1.15273	132.374	0	10.4101		0.031678	41.9465			1.40879	204.585	4928.12	216.174					7.96648	13.6033				0.0208302	37.1272	0	0	1.91315	201.107	5660.38	223.556	0	0
2004	853.37	24.4953	1.00753	1704.72	2	39.7	0.00158445	0.929447	Q9SHI0	AT1G17210	LGDSQDRVSQSVVR	[4] Phospho (ST)|[9] Phospho (ST)	IAP-LIKE PROTEIN 1 (ILP1)	IAP-like protein 1;(source:Araport11)	3.29711	1.31489		32724.4	107896	29565.9	38876		36302.4	32309.7	29706.4	32913	80129.4	139437	95728.4	126709	27844.3	44721.8	38022.6	16138.6	36271.5	47696.9	32786.5	40269.4		23871	28597.5	16402.2	32913	108817	137066	109952	131036	13313.2	14213
5929	813.385	23.3738	0.302217	1624.76	2	59.45	-0.000594708	-0.366029	Q9SHI0	AT1G17210	LGDSQDRVSQSVVR	[9] Phospho (ST)	IAP-LIKE PROTEIN 1 (ILP1)	IAP-like protein 1;(source:Araport11)	-2.47444	1.6793		16099.3	6506.23	12893.4	21651.9		15972	18090.2	15316.5	15179.6	9975.78	9312.85	1981.74	9732.88	13190.2	15064.2	11761.4	11825.3	21876.8	22671.1	17854.2	24819.1		10502.5	16011.8	8456.9	15179.6	13547.3	9154.53	2276.21	10065.2	6306.63	4787.54
2832	865.892	31.0384	0.534433	1729.77	2	28.55	0.00206292	1.1926	Q9SHI0	AT1G17210	SLDDGGSTVDRPYLR	[1] Phospho (ST)	IAP-LIKE PROTEIN 1 (ILP1)	IAP-like protein 1;(source:Araport11)	2.33979	2.55008		22486.7	52614	19368	49389.8		27672.4	21835.1	16487.1	25665.7	60363.8	48017.6	56907.6	46457.7	28961.6	19738.3	28764.7	8557.43	42858.6	53231.2	49532.7	52656.4		18196.3	19326.4	9103.26	25665.7	81974.9	47201.3	65363.3	48044	13847.4	6273.03
3299	1100.93	38.2628	0.932517	2199.85	2	61.63	0.00259665	1.18038	Q9SHI0	AT1G17210	WLPNIQDCEEHSAQSAR	[12] Phospho (ST)|[15] Phospho (ST)	IAP-LIKE PROTEIN 1 (ILP1)	IAP-like protein 1;(source:Araport11)	2.83415	4.01162		58813.9	166687	32792.6	131551		90125.4	38578.5	42431.5	81103.3	155108	169907	198188	147805	51212.5	46044.4	41129.7	11923.3	121313	127093	141312	137458		59262.8	34146.1	23428.2	81103.3	210639	167019	227636	152851	24486.3	14633.4
11979	1013.41	29.558	0.962033	2024.8	2	83.58	0.00232162	1.14659	Q39247	AT1G17720	GSESPGTEANGNAYDFTTK	[4] Phospho (ST)	ATB BETA	type 2A protein serine/threonine phosphatase 55 kDa B	2.1872	1.55433		14718.8	32193.1	29797.8	46315.6		16426.5	16384.4	14576.3	11963.9	30370.2	35210.1	27518.8	36501	36623.7	33379.4	31881.4	20228.3	42690.8	47295.2	62203.6	36638.9		10801.4	14501.9	8048.22	11963.9	41243.2	34611.6	31607.7	37747.3	17510.9	10608.3
10602	727.975	27.6059	0.786533	2180.9	3	40.91	0.000493712	0.22638	Q39247	AT1G17720	RGSESPGTEANGNAYDFTTK	[8] Phospho (ST)	ATB BETA	type 2A protein serine/threonine phosphatase 55 kDa B	2.3334	1.43095		5847.9	13645.5	11237.8	16080.6		9419.55	5404.98	4130.28	5561.56	16007.2	14724.7	9946.86	14787.9	14021	8465.05	17340.3	7749.11	15627.7	18549.8	16821.9	13712		6193.92	4783.99	2280.5	5561.56	21738	14474.3	11424.8	15292.8	6703.88	2690.27
1303	1095.49	34.4605	1.0599	2188.97	2	64.11	0.00226411	1.03433	F4I918	AT1G17745	FSTVGSDSDEYNPTLPKPR	[6] Phospho (ST)	3-PHOSPHOGLYCERATE DEHYDROGENASE (PGDH)	encodes a 3-Phosphoglycerate dehydrogenase The mRNA is cell-to-cell mobile.	1.46573	1.99634		128701	188641	157004	313434		98807.4	129788	130137	164398	275990	149823	283982	107839	226154	145138	143655	128866	240635	295725	422832	320752		64971.8	114877	71854.2	164398	374799	147276	326179	111521	108131	46126.3
5212	793.326	24.8137	1.40917	1584.64	2	49.86	0.00198555	1.253	B0F9L7	AT1G18190	SETHDEVFETSPK	[11] Phospho (ST)	GOLGIN CANDIDATE 2 (GC2)	This gene is predicted to encode a protein that functions as a Golgi apparatus structural component known as a golgin in mammals and yeast. A fluorescently-tagged version of GC2 co-localizes with Golgi markers, and this localization appears to be replicated using the C-terminal (508?668 aa) portion of the protein.	1.12967	-1.71226		29096.7	32869.6	62156.8	36301.1		18320.9	40577.6	34957.2	27580.6	35255.6	38406.9	23654.5	36443.9	69227.3	77428.4	54067.5	51503.8	43851	39278.6	29032.2	34726.8		12047.1	35915.5	19301.4	27580.6	47877.7	37754	27169.3	37688.3	33099.7	24607.5
8292	803.7	31.3458	0.91205	2408.08	3	24.56	0.00319071	1.32501	F4IDY7	AT1G18950	GSSSDIVPDRSPADDVAPVTDTK	[11] Phospho (ST)	AT1G18950	DDT domain superfamily;(source:Araport11)	1.11055	1.30919		27673.5	30732.7	19400.1	25398.4		29529.4	28680.6	23398.9	29595	27706.1	36273.9	31695	28005.7	17316.9	29601.7	27730	9965.06	25406.6	30852.6	18907.3	28077.3		19417.3	25385.4	12919.6	29595	37625.3	35657.2	36404.4	28961.9	8279.72	9407.69
8943	1234.5	37.3374	0.387633	2466.99	2	41.44	0.00441268	1.78869	F4IDY7	AT1G18950	IDYQQYEFSDSDKEATGLAK	[9] Phospho (ST)|[11] Phospho (ST)	AT1G18950	DDT domain superfamily;(source:Araport11)	1.00098	3.28207		24100.7	24124.2	6221	20417.8		21934	22966.4	25668.6	26092.2	16013.9	29890.6	25961.4	27255.5	11820.2	15825.3	15193.1	527.009	16912.5	28461	13837.1	26093.4		14422.9	20327.7	14172.7	26092.2	21747.2	29382.4	29819	28186.1	5651.6	5029.44
51302	707.841	13.0656	0.5504	1413.67	2	25.04	8.40843e-05	0.0594796	F4IDY7	AT1G18950	KHPSPEHPLHR	[4] Phospho (ST)	AT1G18950	DDT domain superfamily;(source:Araport11)	-1.13204	#DIV/0!		3931.99	3473.35	0	0			4466.55	3767.09	3612.92				3473.35										0	3953.37	2079.97	3612.92	0	0	0	3591.95	0	0
22253	1197.76	19.32	0.264517	3590.27	3	95.44	0.00494671	1.37781	F4IDY7	AT1G18950	REEVVEEDEDSEDDDQEDEENDGDDESNPK	[11] Phospho (ST)	AT1G18950	DDT domain superfamily;(source:Araport11)	13.9171	#DIV/0!		1033.46	14382.8	9948.74	0		2051.75		604.731	889.613		14382.8				50551.9	34448.5	565.452						1349.15	0	333.898	889.613	0	14138.3	0	0	0	16065.9
18496	838.651	37.9538	0.337583	2512.93	3	22.39	0.00231798	0.922422	F4IDY7	AT1G18950	SSDFADYDDFDEHRDESLDR	[2] Phospho (ST)	AT1G18950	DDT domain superfamily;(source:Araport11)	3.02828	4.99763		2955.46	8949.98	1101.37	5504.21		5146.75	1444.56	2236.27	4588.91	6654.54	9993.55	11477.1	8406.6	2087.4	220.794	3052.56	1045.85	4594.14	7631.04	3860.57	6781.74		3384.29	1278.59	1234.74	4588.91	9036.96	9823.66	13182.4	8693.64	998.048	70.1705
11309	888.931	24.8137	1.0178	1775.85	2	35.77	0.00212347	1.19575	F4HP45	AT1G19350	ISNSAPVTPPVSSPTSR	[13] Phospho (ST)	BRI1-EMS-SUPPRESSOR 1 (BES1)	Encodes brassinosteroid (BR) signalling protein that accumulates in the nucleus as dephosphorylated form in response to BRs. Is phosphorylated by the BIN2 GSK3 kinase. It synergistically interacts with BIM1 to bind to E box sequences (CANNTG). The protein contains a nuclear localization signal (NLS), followed by a highly conserved amino-terminal domain (N) shared by all family members, a BIN2 pho…	1.58483	-1.14179		13154.4	20847.4	19985.7	17503.8		16218.2	12884.6	11334.5	12641.6	22490.3	20312.3	24276.5	17031.9	22666.6	25480.6	23133.8	11940.9	19419.4	14556.8	24384.5	13618.1		10664.4	11404.3	6258.25	12641.6	30542.2	19967	27883.7	17613.4	10837.6	8097.97
20068	928.914	23.5024	0.517717	1855.81	2	30.38	0.00118977	0.641105	F4HP45	AT1G19350	ISNSAPVTPPVSSPTSR	[2] Phospho (ST)|[16] Phospho (ST)	BRI1-EMS-SUPPRESSOR 1 (BES1)	Encodes brassinosteroid (BR) signalling protein that accumulates in the nucleus as dephosphorylated form in response to BRs. Is phosphorylated by the BIN2 GSK3 kinase. It synergistically interacts with BIM1 to bind to E box sequences (CANNTG). The protein contains a nuclear localization signal (NLS), followed by a highly conserved amino-terminal domain (N) shared by all family members, a BIN2 pho…	5.07019	-2.09796		2888.77	14646.6	13847.5	6600.46		6993.31	2164.93	1281.37	3589.63	11420.1	26937.2	11840.3	12634.5	9270.26	26188.5	25133.1	6026.13	7665.65	8151.5	6675.6	4550.1		4598.52	1916.2	707.498	3589.63	15508.7	26479.3	13599.6	13065.9	4432.4	8322.96
28502	968.897	21.0862	0.44395	1935.78	2	38.17	0.00137138	0.708436	F4HP45	AT1G19350	ISNSAPVTPPVSSPTSR	[4] Phospho (ST)|[8] Phospho (ST)|[12] Phospho (ST)	BRI1-EMS-SUPPRESSOR 1 (BES1)	Encodes brassinosteroid (BR) signalling protein that accumulates in the nucleus as dephosphorylated form in response to BRs. Is phosphorylated by the BIN2 GSK3 kinase. It synergistically interacts with BIM1 to bind to E box sequences (CANNTG). The protein contains a nuclear localization signal (NLS), followed by a highly conserved amino-terminal domain (N) shared by all family members, a BIN2 pho…	-1.25274	1.50527		8246.21	6582.54	3769.02	5673.38		12995.7	8690.93	7825.14	5231.92	2197.3	65109.7	3114.91	4213.01	2074.26	8310.4	6002.36	1950.32	7648.8	4211.34	5641.09	5701.52		8545.44	7692.4	4320.6	5231.92	2983.97	64002.9	3577.74	4356.86	991.765	2641.13
10175	784.704	38.4284	0.549233	2351.09	3	36.24	0.00196972	0.837791	Q9FXI5	AT1G19870	ETLESALLKSPSPDNNNVSEK	[10] Phospho (ST)	IQ-DOMAIN 32 (iqd32)	Encodes a microtubule-associated protein.	-1.21781	-2.00894		13138.6	10788.7	13776.7	6857.71		9479.53	17274.3	13093.1	13898.6	9524.55	11854.9	14337.9	8368.57	8916	15032.3	13419.5	20028.7	5628.19	6027.27	7339.39	8883.17		6233.36	15289.6	7229.25	13898.6	12934.5	11653.4	16468.3	8654.32	4263.01	4777.41
2254	1216.54	39.6502	1.02938	2431.06	2	51.35	0.00316065	1.30011	Q9FXI5	AT1G19870	ETLESALLKSPSPDNNNVSEK	[10] Phospho (ST)|[12] Phospho (ST)	IQ-DOMAIN 32 (iqd32)	Encodes a microtubule-associated protein.	-1.12871	-1.11776		211618	187487	148961	133268		107794	256775	228913	316514	170017	213884	201956	168250	166133	199135	157270	94633.2	133469	142008	124047	134159		70880.8	227274	126393	316514	230886	210248	231964	173994	79433.4	63287.1
14597	1249.55	44.6104	1.09678	2497.08	2	76.77	0.00460943	1.84593	Q9FXI5	AT1G19870	GTETEEDDLIGTELQGPSAADAAK	[4] Phospho (ST)	IQ-DOMAIN 32 (iqd32)	Encodes a microtubule-associated protein.	1.00215	1.0356		34552.6	34626.8	26526	27470.5		11011.7	59989.4	35680.5	60473.8	30798.6	30625.7	42371.5	35971.4	32902.9	37420.6	21019.3	19130.5	26531.3	29993.2	29841	23981.1		7240.82	53097	19700.7	60473.8	41825	30105.1	48667.3	37199.6	15731.9	11892.6
3109	728.864	27.1209	1.003	1455.71	2	76.97	0.000983284	0.675466	Q9FXI5	AT1G19870	KVSNPSFIAAQSK	[3] Phospho (ST)	IQ-DOMAIN 32 (iqd32)	Encodes a microtubule-associated protein.	-1.16141	-1.61906		70718.8	60890.4	68234.3	42144.4		63443.8	75534.3	77132.4	67665.9	46062.5	84077.2	58689	60480.3	53979.1	75844.9	62703.1	84444.4	43929.9	39057	44717.8	41117		41718.1	66856	42588.2	67665.9	62553.5	82647.9	67409.5	62545.4	25809.1	24104.2
23878	486.244	27.1001	0.439767	1455.71	3	22.72	-0.00201551	-1.38455	Q9FXI5	AT1G19870	KVSNPSFIAAQSK	[6] Phospho (ST)	IQ-DOMAIN 32 (iqd32)	Encodes a microtubule-associated protein.	-1.06379	-1.87697		4143	3894.57	4449.03	2370.32		5586.68	4909.75	4022.23	2670.43	2493.91	4553.24	4573.57	4429.8	2181.53	6618.67	5361.77	5060.8	1986.27	2425.37	2413.75	2714.67		3673.57	4345.65	2220.85	2670.43	3386.76	4475.84	5253.14	4581.05	1043.06	2103.48
5313	705.296	22.8418	0.84405	1408.58	2	48.17	0.00053198	0.377672	Q9FXI5	AT1G19870	RTSFGYDQEAR	[3] Phospho (ST)	IQ-DOMAIN 32 (iqd32)	Encodes a microtubule-associated protein.	-2.72254	-1.65573		17725.5	6510.63	22826.5	13786.4		14541	22655.1	19321	15509.6	11478.6	14941.2	506.301	20692.2	22338	23502.3	19081.5	27101.5	18100.8	13460.1	11236.5	13195.4		9561.57	20052.2	10667.9	15509.6	15588.2	14687.2	581.531	21398.8	10680.5	7469.25
14030	634.312	27.303	0.3174	1266.61	2	39.12	-0.00077371	-0.610851	Q9FXI5	AT1G19870	TEVSPVIVESK	[4] Phospho (ST)	IQ-DOMAIN 32 (iqd32)	Encodes a microtubule-associated protein.	-2.16472	-4.03491		7317.6	3380.39	9056.59	2244.56		5779.89	9799.48	10689.7	4735.73	1943.49	5270.57	2856.74	4462.28	7222.92	10241.3	10325.5	8808.06	3481.48	1833.41	2401.75	1655.66		3800.63	8673.59	5902.24	4735.73	2639.29	5180.97	3281.22	4614.65	3453.5	3254.77
731	898.405	36.7372	0.70635	1794.8	2	75.74	0.00317005	1.76625	Q9FXI5	AT1G19870	VEPEESESDDVIIVR	[6] Phospho (ST)	IQ-DOMAIN 32 (iqd32)	Encodes a microtubule-associated protein.	-1.25315	-1.41835		132642	105848	147002	103643		91235.3	179995	130282	144684	111055	118322	102731	92986.6	148674	198037	134878	117592	88283.8	105240	125978	98583.6		59992.7	159315	71934.2	144684	150815	116310	117995	96161.6	71085.6	62938
7450	504.213	24.7721	0.528417	1006.41	2	41.44	-0.000102942	-0.102286	Q9ASS2	AT1G20110	SISFSSSGR	[3] Phospho (ST)	FYVE-DOMAIN PROTEIN 1 (FYVE1)	Encodes a protein that is localized to the peripheral membrane of late endosomal compartments. Involved in the regulation of mulitivesicular/prevacuolar compartment protein sorting. Loss of function mutations are embryo lethal. Regulates IRT1-dependent metal transport and metal homeostasis. The mRNA is cell-to-cell mobile.	-1.21516	-3.58219		2528.34	2080.67	5751.24	1605.51		2121.47	3301.25	3270.39	1784.13	1512.59	8708.74	176.841	8045.41	4509.16	14205.3	6610.52	2583.83	1793.43	3848.83	315.676	3049.29		1394.99	2921.96	1805.73	1784.13	2054.12	8560.69	203.118	8320.12	2155.97	4514.59
9982	689.306	27.8586	0.83555	1376.6	2	52.88	0.00041729	0.303132	Q9ASS2	AT1G20110	SRSDLGSDLYGK	[3] Phospho (ST)	FYVE-DOMAIN PROTEIN 1 (FYVE1)	Encodes a protein that is localized to the peripheral membrane of late endosomal compartments. Involved in the regulation of mulitivesicular/prevacuolar compartment protein sorting. Loss of function mutations are embryo lethal. Regulates IRT1-dependent metal transport and metal homeostasis. The mRNA is cell-to-cell mobile.	2.09747	1.00073		6648.52	13945.1	9768.77	9775.89		5241.01	8900.1	7207.4	5811.81	10310.8	19861.1	10136.6	18217.8	9358.81	19419.6	4637.27	10805.3	6941.82	13335.6	10844.1	9097.97		3446.28	7877.54	3979.52	5811.81	14002.2	19523.4	11642.8	18839.8	4474.73	6171.73
4534	1167.02	41.6158	1.49932	2332.03	2	111.07	0.00169257	0.725792	Q9LNU4	AT1G20200	DNNTPSQSIISSSTSTMQNLK	[6] Phospho (ST)	EMBRYO DEFECTIVE 2719 (emb2719)	PAM domain (PCI/PINT associated module) protein;(source:Araport11)	-1.3501	2.0546		164063	121519	52755.8	108392		180073	111652	143913	250398	104361	150073	143464	97050.4	57181.8	104580	57229.9	22633.6	93966.2	137875	72671.5	146611		118409	98824.1	79460.6	250398	141724	147522	164781	100364	27340.4	33236.5
10359	783.681	31.1626	0.454383	2348.02	3	34.75	0.0017145	0.73019	Q9LNU4	AT1G20200	DNNTPSQSIISSSTSTMQNLK	[6] Phospho (ST)|[17] Oxidation (M)	EMBRYO DEFECTIVE 2719 (emb2719)	PAM domain (PCI/PINT associated module) protein;(source:Araport11)	-3.85778	-3.3986		31554.3	8179.41	6718.82	1976.94		38199.3	44017.2	41462.8	14220	2896.38	32639.1	8573.7	5522.38	2586.41	8963.49	23330.4	3767.69	3727.07	1317.28	1788.62	1739.45		25118.3	38959.9	22893.4	14220	3933.32	32084.2	9847.64	5710.94	1236.64	2848.68
5739	778.349	41.5956	1.20773	2332.03	3	41.07	0.00116008	0.497456	Q9LNU4	AT1G20200	DNNTPSQSIISSSTSTMQNLK	[8] Phospho (ST)	EMBRYO DEFECTIVE 2719 (emb2719)	PAM domain (PCI/PINT associated module) protein;(source:Araport11)	-1.23013	-1.12633		68855.1	55973.9	49733.9	44155.8		96216.9	44005.6	57838.6	91784.1	44131.6	76157.6	66632.5	43832	31313.1	72396.5	53912.1	50058.8	33758	52406.2	39695.6	54131.5		63268.4	38949.7	31935.2	91784.1	59931.4	74863	76533.3	45328.7	14971.7	23008.3
21111	620.209	21.8464	0.449733	1238.4	2	35.2	0.000153438	0.1239	Q9LNU4	AT1G20200	HMAEEDDDDF	[2] Oxidation (M)	EMBRYO DEFECTIVE 2719 (emb2719)	PAM domain (PCI/PINT associated module) protein;(source:Araport11)	-2.49201	-3.76918		960.938	385.607	2894.72	767.998		84.7383	4027.04	2604.83	959.26	1236.1		27.5654	1682.74	6217.78		346.859	11246.9	1870.2	2028.05	56.1936	1632.25		55.7205	3564.37	1438.24	959.26	1678.64	0	31.6613	1740.19	2972.91	0
12871	1166.08	35.0328	0.510933	2330.14	2	69.28	0.0022703	0.974318	Q9LM88	AT1G20670	ATDILQGSPVESGPTTPLPDKK	[8] Phospho (ST)	AT1G20670	DNA-binding bromodomain-containing protein;(source:Araport11)	2.30453	1.98157		7607.45	17531.6	6224.5	12334.3		3093.14	9912.49	7538.9	14490	19052.4	16479.8	27259.5	11037.5	10051.7	5631.75	6626.56	4001.72	17262.7	11797.2	10257.3	11079.8		2033.92	8773.62	4162.55	14490	25873.4	16199.6	31310	11414.3	4806.04	1789.82
11747	1206.06	35.3749	0.7375	2410.11	2	34.84	0.00136308	0.565569	Q9LM88	AT1G20670	ATDILQGSPVESGPTTPLPDKK	[8] Phospho (ST)|[12] Phospho (ST)	AT1G20670	DNA-binding bromodomain-containing protein;(source:Araport11)	1.72767	1.82857		11963.9	20669.6	8334.56	15240.3		8165.87	17032.7	9627.18	15300.3	20141.3	18455.1	31665.7	15507.4	17383.6	11870.2	10419.9	2244.24	18253.5	14965	12389.8	15940		5369.55	15075.7	5315.58	15300.3	27352.1	18141.4	36370.9	16036.9	8311.63	3772.47
5073	804.377	35.4392	0.801383	2410.11	3	33.56	0.00204518	0.848583	Q9LM88	AT1G20670	ATDILQGSPVESGPTTPLPDKK	[8] Phospho (ST)|[15] Phospho (ST)	AT1G20670	DNA-binding bromodomain-containing protein;(source:Araport11)	1.56384	-1.0701		24592.6	38458.8	29655.4	27712.8		22392.1	25363	21779	29572.2	41626.7	36137.1	53137.3	27368.9	27762.1	33091.8	31300.7	26896.1	30325.1	28322.4	27467.9	25001.3		14724.2	22449	12025.1	29572.2	56529.7	35522.8	61032.9	28303.4	13273.9	10516.9
4557	1042.44	25.7997	1.00225	3124.3	3	35.99	0.00413956	1.32496	Q9LM88	AT1G20670	DFENLRQDSDDEEPQSQQQQQQQPK	[9] Phospho (ST)	AT1G20670	DNA-binding bromodomain-containing protein;(source:Araport11)	2.54471	-1.28278		26343	67035.1	80219.1	62535.6		30350.3	27132.1	21539.9	27149.8	77027.3	63039.5	75708.5	54929.7	75469.8	96768.7	106604	53189.9	73262	54018.5	77538.7	49838.8		19957.2	24014.9	11893.1	27149.8	104604	61967.8	86957.9	56805.3	36084.4	30754
9651	850.425	47.0231	0.6531	1698.84	2	73.78	0.00149499	0.880011	Q9LM88	AT1G20670	ILSPTASVSSAFIGNR	[3] Phospho (ST)	AT1G20670	DNA-binding bromodomain-containing protein;(source:Araport11)	1.90549	3.15458		8031.83	15304.5	5276.06	16643.8		9228.3	9359.41	5277.87	9129.09	18724.3	11078.4	28660	9228.26	10731.5	7017.48	2931.57	3509.93	17630.3	17336.7	13934.6	18017.1		6068.16	8284.09	2914.14	9129.09	25427.9	10890.1	32918.5	9543.36	5131.04	2230.22
1997	737.845	24.3685	1.13565	1473.68	2	54.1	0.000979172	0.664442	O49596	AT1G20693	SLSDSEKAPYVAK	[3] Phospho (ST)	HIGH MOBILITY GROUP B2 (HMGB2)	Encodes a protein belonging to the subgroup of HMGB (high mobility group B) proteins that have a distinctive DNA-binding motif, the HMG-box domain. The motif confers non-sequence specific interaction with linear DNA and structure-specific binding to distorted DNA sites. The HMGB proteins are involved in the assembly of nucleoprotein complexes. Can be phosphorylated by CK2alpha. The mRNA is cell-t…	-1.11571	-1.71934		102889	92218.6	110420	64222.8		76645.6	113118	126996	101780	66659	118920	83100.7	109788	101227	127686	131926	87182.5	92610.6	62620.2	48390.9	60620.2		50399.1	100122	70119.8	101780	90523.9	116898	95448.4	113537	48399.7	40579.8
3844	1120.12	37.5621	1.19233	3357.33	3	48.14	0.00411021	1.22425	Q9LM78	AT1G20760	ENGTVDDGSGPPDSPTHVEDNYGPFSETSDR	[14] Phospho (ST)	ARABIDOPSIS THALIANA EH DOMAIN CONTAINING PROTEIN 1 (ATEH1)	EH domain containing protein.	1.87203	2.7783		93301.3	174663	73993.9	205577		106284	96801.7	70422.2	104590	181252	177232	248390	116638	85975.1	147211	77067.7	30732.5	155425	238878	207533	231801		69888.2	85679.9	38883.1	104590	246143	174219	285297	120621	41107.3	46785.1
3016	1057.43	37.1113	0.6377	2112.85	2	119.64	0.00301928	1.42901	Q9LM78	AT1G20760	FDSFNTSEAGAGFSSQPER	[3] Phospho (ST)	ARABIDOPSIS THALIANA EH DOMAIN CONTAINING PROTEIN 1 (ATEH1)	EH domain containing protein.	2.27186	1.29357		41416.8	94093.2	52356.8	67727.2		17218.4	57611.3	52619.2	56371.5	64615.5	125398	102118	94733.1	54489.3	101443	40394.6	33653.8	47413.4	90030.4	57089.9	86338.1		11322.1	50992.2	29053.3	56371.5	87748.8	123266	117292	97967.8	26053	32239.7
3763	489.202	16.1936	0.981517	976.39	2	36.92	-0.000612336	-0.627142	Q9LM78	AT1G20760	FDSINSSK	[3] Phospho (ST)	ARABIDOPSIS THALIANA EH DOMAIN CONTAINING PROTEIN 1 (ATEH1)	EH domain containing protein.	1.48075	-2.47861		3760.42	5568.24	26323.3	10620.2		363.086	9433.12	10072	5796.49	5253.39	18153.6	719.852	14003.2	22853.1	45344.5	20924.8	22142.9	7287.08	12542.3	9548.91	14576.4		238.751	8349.33	5561.2	5796.49	7134.18	17845	826.813	14481.4	10926.8	14410.9
9058	983.391	39.0932	1.09622	1964.77	2	52.83	-0.00357317	-1.81862	Q9LM78	AT1G20760	FDSINSSKDFGGAAFSR	[3] Phospho (ST)|[6] Phospho (ST)	ARABIDOPSIS THALIANA EH DOMAIN CONTAINING PROTEIN 1 (ATEH1)	EH domain containing protein.	3.16037	1.90171		14106.9	44582.9	9563.6	18187.2		14970.1	12533.1	11779.4	17919.1	31122.1	60072.8	45954.4	45983.2	14129.8	22760.7	12658.1	2054.93	11249.2	17147.6	25140.3	22561.3		9843.71	11093.1	6503.93	17919.1	42264.2	59051.6	52782.6	47553.3	6755.87	7233.57
9222	629.277	38.591	0.51915	1884.81	3	42.49	0.00557374	2.9572	Q9LM78	AT1G20760	FDSINSSKDFGGAAFSR	[6] Phospho (ST)	ARABIDOPSIS THALIANA EH DOMAIN CONTAINING PROTEIN 1 (ATEH1)	EH domain containing protein.	1.40611	-1.75269		6768.64	9517.43	11152.6	6363.15		5179.95	7007.13	7470.61	7740.75	6846.89	11002.9	10515.9	10356.9	7815.33	7371	10635.7	25250.4	5515.25	8225.39	4015.32	9000.08		3406.13	6202.06	4124.85	7740.75	9298.17	10815.9	12078.5	10710.5	3736.75	2342.58
23013	658.607	36.0688	0.5921	1972.8	3	54.55	0.0019802	1.00375	Q9LM78	AT1G20760	FDSINSSKDFGGPSLSR	[3] Phospho (ST)|[6] Phospho (ST)	ARABIDOPSIS THALIANA EH DOMAIN CONTAINING PROTEIN 1 (ATEH1)	EH domain containing protein.	4.26103	-1.00832		1702.2	7253.14	3877.71	3845.7		586.263	2481.66	1846.92	3124.39	4232.89	9680.93	8861.6	7621.48	2757.39	8552.91	3264.52	2936.77	2296.22	5899.84	3154.72	5117.82		385.503	2196.53	1019.76	3124.39	5748.32	9516.36	10178.3	7881.72	1318.39	2718.2
15232	631.949	35.792	0.695067	1892.83	3	42.14	-0.00531154	-2.80613	Q9LM78	AT1G20760	FDSINSSKDFGGPSLSR	[6] Phospho (ST)	ARABIDOPSIS THALIANA EH DOMAIN CONTAINING PROTEIN 1 (ATEH1)	EH domain containing protein.	2.0657	1.33683		6409.62	13240.3	5099.13	6816.68		5084.41	6628.66	6929.49	7227.07	11237.6	14733.8	15247	12173.7	7955.21	6136.94	6458.33	2144.17	7963.07	7304.75	5281.4	7028.41		3343.3	5867.07	3826.07	7227.07	15260.8	14483.3	17512.5	12589.4	3803.63	1950.38
1473	503.206	17.5052	0.9467	1004.4	2	43.5	0.000259984	0.258846	Q9LM78	AT1G20760	FDSINSSR	[3] Phospho (ST)	ARABIDOPSIS THALIANA EH DOMAIN CONTAINING PROTEIN 1 (ATEH1)	EH domain containing protein.	-1.49747	-2.4958		11371.6	7593.9	40174.4	16096.8		9217.6	13278	15906.7	8589.28	7731.23	23914.4	771.523	23313.2	32907	54529.5	31022.7	46794.7	11246.7	20140.2	14497	20444.9		6061.12	11752.5	8782.79	8589.28	10499.1	23507.8	886.162	24109.2	15733.9	17330
1617	427.681	15.0345	2.84282	853.348	2	43.24	-0.000202915	-0.237787	Q9LM78	AT1G20760	FGNSPPR	[4] Phospho (ST)	ARABIDOPSIS THALIANA EH DOMAIN CONTAINING PROTEIN 1 (ATEH1)	EH domain containing protein.	1.05887	-1.22094		32889.1	34825.2	57280.3	46915		43047.1	36717.9	38895.1	19032.3	25225.1	39104.7	30785.8	48435.1	51494.5	57048.9	47488	77166.3	43851	50589.4	41141.1	53080.1		28306.1	32499.3	21475.7	19032.3	34256.1	38439.9	35360.2	50088.9	24621.1	18130.7
7537	834.833	30.5722	1.0136	1667.65	2	36.75	0.00154183	0.924553	Q9LM78	AT1G20760	FGNSPPRFSDASAR	[4] Phospho (ST)|[9] Phospho (ST)	ARABIDOPSIS THALIANA EH DOMAIN CONTAINING PROTEIN 1 (ATEH1)	EH domain containing protein.	1.27976	1.97769		32506.8	41600.8	19411.1	38389.2		35560.1	29850.5	33024.1	31853	38913.9	46035.1	39126	42731.2	23992.5	23348.3	21399.8	11843	34608.7	51723.8	27555.8	44029.8		23382.9	26420.9	18234	31853	52845.6	45252.6	44939.7	44190.3	11471.5	7420.31
27013	1052.93	10.2149	0.670817	2103.84	2	42.43	0.000603769	0.286984	Q9LM78	AT1G20760	HHESEYGTTHSEDRSPR	[15] Phospho (ST)	ARABIDOPSIS THALIANA EH DOMAIN CONTAINING PROTEIN 1 (ATEH1)	EH domain containing protein.	-1.45048	25.6469		2434.74	1678.57	426.989	10951		132.402	9172.67	7252.05	3989.9	3347.37	578.697	218.934	18719.5	4744.28	107.039	153.299		10869.1	20246.3	3972.46	16451.6		87.0624	8118.79	4004.17	3989.9	4545.77	568.859	251.465	19358.7	2268.39	34.0179
2166	786.833	22.3467	2.77182	1571.65	2	72.72	0.00114013	0.725433	Q9LM78	AT1G20760	NATEVPSPDYSQGK	[7] Phospho (ST)	ARABIDOPSIS THALIANA EH DOMAIN CONTAINING PROTEIN 1 (ATEH1)	EH domain containing protein.	1.1557	-1.45348		103020	119060	226022	155504		130132	122214	108072	65534.5	83426.5	163815	89118.8	164984	171616	315951	263487	182671	165500	174979	129462	155971		85569.4	108172	59671.2	65534.5	113294	161030	102361	170617	82054.9	100412
7955	1023.38	37.0089	0.47725	2044.75	2	130.56	0.00242135	1.18418	Q9LM78	AT1G20760	SQDGDYFGSGDDFGGNTAR	[1] Phospho (ST)	ARABIDOPSIS THALIANA EH DOMAIN CONTAINING PROTEIN 1 (ATEH1)	EH domain containing protein.	1.47786	1.86905		11505.8	17004	13175.2	24625		14721.5	13676.8	8957.58	9717.2	15072.4	22158.3	17858	14016.9	15471.3	21143.9	11176.7	8241.38	17817.7	32347.8	21844.9	29204.9		9680.27	12105.4	4945.87	9717.2	20468.6	21781.6	20511.4	14495.5	7397.3	6719.72
7030	917.408	41.3807	0.839917	1832.8	2	37.06	0.00328345	1.7915	Q9LM78	AT1G20760	SQFAFDDSVPSTPLSR	[12] Phospho (ST)	ARABIDOPSIS THALIANA EH DOMAIN CONTAINING PROTEIN 1 (ATEH1)	EH domain containing protein.	-1.05898	1.33694		25284.4	23876.2	20700.8	27675.8		23441.9	29242.7	21526.4	27696.8	26055.8	21532.3	33359.7	17363.7	27222.7	20593	19838.8	16511.4	26275.6	29638.6	30568	24644.7		15414.4	25882.9	11885.6	27696.8	35384.2	21166.3	38316.5	17956.6	13016	6544.66
15494	917.407	45.1482	0.527517	1832.8	2	34.89	0.00164061	0.895139	Q9LM78	AT1G20760	SQFAFDDSVPSTPLSR	[8] Phospho (ST)	ARABIDOPSIS THALIANA EH DOMAIN CONTAINING PROTEIN 1 (ATEH1)	EH domain containing protein.	2.43871	3.96639		5468.55	13336.2	3325.75	13191.2		9914.25	6005.78	2210.89	6793.47	11973	12968.4	17062.8	11939.7	3656.93	6189.45	2647.44	2041.57	12255.9	18028.9	10962.4	12500.3		6519.21	5315.76	1220.73	6793.47	16259.6	12747.9	19598.1	12347.3	1748.49	1967.07
8951	957.391	41.0999	0.8393	1912.77	2	58.86	0.00330485	1.72778	Q9LM78	AT1G20760	SQFAFDDSVPSTPLSR	[8] Phospho (ST)|[12] Phospho (ST)	ARABIDOPSIS THALIANA EH DOMAIN CONTAINING PROTEIN 1 (ATEH1)	EH domain containing protein.	1.4837	2.49992		21559.2	31987.3	13004.7	32510.8		28744.3	19989	16496.9	22791.9	27355.9	36227.8	39537.8	26717.9	15734.6	24757.6	12968.4	5661.81	22389.1	41502.9	28780.8	41772.6		18901.1	17692.4	9108.67	22791.9	37149.8	35611.9	45412.6	27630.2	7523.2	7868.22
12375	1072.97	42.4908	0.782133	2143.93	2	74.22	0.00121835	0.568281	Q9LM77	AT1G20770	DFSTDTDSEIGSPLSPQLR	[15] Phospho (ST)	AT1G20770	coiled-coil protein;(source:Araport11)	1.63525	1.1967		17653	28867	17823.6	21329.4		15319.8	20865.5	13188.9	23034.6	35907.6	24073.7	37015.9	21701.4	24421.4	18523.1	14671.6	15206.1	8546	26358.5	36191.4	25387.8		10073.7	18468.2	7282.18	23034.6	48763	23664.4	42516	22442.4	11676.6	5886.83
4127	807.96	33.1484	1.00555	2420.86	3	24.96	0.00234486	0.968607	Q8H0U8	AT1G20920	EYGFEEDKSDSEDENDVVR	[2] Phospho (Y)|[11] Phospho (ST)	REGULATOR OF CBF GENE EXPRESSION 1 (RCF1)	P-loop containing nucleoside triphosphate hydrolases superfamily protein;(source:Araport11)	2.7438	1.56262		15580.8	42750.8	32114.6	50183.1		21157.3	16914.4	13353.6	12332.4	41395.3	48521.6	41954.7	39637.7	40159.8	44767.8	45170.9	13097.7	40021.5	51733.5	78260.3	39140		13912.2	14971.1	7373.13	12332.4	56215.5	47696.8	48188.7	40991.1	19201.6	14227.6
6487	1211.44	33.1484	0.608767	2420.86	2	50.42	0.0032816	1.35555	Q8H0U8	AT1G20920	EYGFEEDKSDSEDENDVVR	[9] Phospho (ST)|[11] Phospho (ST)	REGULATOR OF CBF GENE EXPRESSION 1 (RCF1)	P-loop containing nucleoside triphosphate hydrolases superfamily protein;(source:Araport11)	2.87749	2.29303		15589.5	44858.7	23052.9	52861.1		13119.9	20091.9	15362.2	14585.7	47530	49941.3	39852.6	42805.8	39025.6	34672.9	27740.9	7523.87	42811.2	55211.9	82160.6	40206		8627.14	17783.5	8482.14	14585.7	64546.4	49092.3	45774.2	44267.4	18659.4	11019.4
10241	1080	38.6312	0.499017	2157.99	2	66.61	0.00362204	1.67844	Q9SYP1	AT1G20960	LREESVLTDTDDAVYQPK	[5] Phospho (ST)	EMBRYO DEFECTIVE 1507 (emb1507)	Similar to DEAD/DExH box ATP-dependent RNA helicase . Required for proper splicing of FLC. Mutants have reduced FLC levels and are early flowering.	-1.01971	3.17632		11873.1	11643.6	4699.78	14928		9052.41	15604.6	9196.16	15298	13281.3	8977.84	15688.3	9825.62	9800.62	5143.34	3705.18	2612.17	16387.3	14373.1	12693.4	16610.1		5952.5	13811.8	5077.6	15298	18036.1	8825.22	18019.4	10161.1	4685.98	1634.6
8654	1005.4	26.6208	0.872783	3013.19	3	46.72	0.00467476	1.55143	Q9LMN5	AT1G21200	EKNSVSDDDEPSFTEEGGDGVHNEANR	[4] Phospho (ST)	AT1G21200	sequence-specific DNA binding transcription factor;(source:Araport11)	1.09137	1.78975		31688.9	34584.3	25496.7	45632.7		25109.2	36279.9	31449.2	35198	34493.5	38672.3	30283.4	35413.8	29154.7	37835.4	34335.6	11158	53445.8	48481.8	40272.8	41552.9		16510.8	32111.6	17364.4	35198	46842.7	38014.9	34783.1	36623	13939.7	12024.5
10081	1032.06	25.8201	0.7928	3093.16	3	58.21	0.0042102	1.36114	Q9LMN5	AT1G21200	EKNSVSDDDEPSFTEEGGDGVHNEANR	[6] Phospho (ST)|[12] Phospho (ST)	AT1G21200	sequence-specific DNA binding transcription factor;(source:Araport11)	1.64756	1.40224		17183.3	28310.5	23936.2	33564.3		15773.2	22269.2	16525.8	15019	25130.3	38498.8	22411.5	29626.2	26651.1	32653.9	33605.3	11224.4	38354.8	36802.2	30378.1	29597.5		10371.9	19710.6	9124.58	15019	34127.3	37844.3	25741.6	30637.8	12742.7	10377.7
46070	903.405	23.8678	0.17265	2707.19	3	30.1	0.0120348	4.44552	Q9LMN5	AT1G21200	IRPSLSHEDGDHPSHVNSLECNK	[6] Phospho (ST)	AT1G21200	sequence-specific DNA binding transcription factor;(source:Araport11)	4.22646	-2.81		436.655	1845.51	519.479	184.868		282.839	267.321	558.304	861.218	788.938	5632.11	5856.5	445.768		657.594	410.373		94.4579	212.263		315.119		185.983	236.607	308.264	861.218	1071.39	5536.37	6726.7	460.988	0	208.99
5896	919.691	28.0272	0.83555	2756.05	3	71.76	0.00405707	1.47206	Q9LMN5	AT1G21200	NSVSDDDEPSFTEEGGDGVHNEANR	[4] Phospho (ST)	AT1G21200	sequence-specific DNA binding transcription factor;(source:Araport11)	1.10283	1.58853		30413.2	33540.7	27651.8	43925.7		39412.2	33488.5	25686.2	25236	35157.1	36932.8	25837.2	37723.9	31710.6	42358.6	31388.9	13866.7	47581.7	46407.2	42613.5	39564.1		25915.9	29640.9	14182.4	25236	47743.8	36304.9	29676.3	39012	15161.8	13462
7684	1042.23	51.0779	0.3222	4164.9	4	31.99	0.00414006	0.994037	Q9LPL6	AT1G21380	AKGNSVPATAPTPIPLVSINHDDDDDESDDDFLQLAHR	[28] Phospho (ST)	AT1G21380	Target of Myb protein 1;(source:Araport11)	1.63448	3.43625		12676.6	20719.7	3116.21	10708.1		11349.4	10923.2	16053.7	12975.3	23292.9	14718.6	21840.5	24614	3674.4	1516.11	10782.9	1569.83	21906.7	16699.8	8146.88	4411.31		7462.92	9668.21	8863.93	12975.3	31632.2	14468.4	25085.8	25454.4	1756.84	481.836
514	1322.93	53.0491	1.08508	3965.76	3	29.44	0.00537531	1.35543	Q9LPL6	AT1G21380	GNSVPATAPTPIPLVSINHDDDDDESDDDFLQLAHR	[26] Phospho (ST)	AT1G21380	Target of Myb protein 1;(source:Araport11)	1.48725	2.13944		337406	501807	212344	454298		322678	340790	333917	352953	451220	463383	651326	465609	254963	239115	233438	142859	420691	469728	448520	480589		212180	301636	184370	352953	612763	455506	748105	481508	121906	75993
211	1157.88	49.2352	1.68137	3470.62	3	43.4	0.00314622	0.906529	Q9LPL6	AT1G21380	SPEHALFTKPVYDQTEQLPPAPWETQEPR	[1] Phospho (ST)	AT1G21380	Target of Myb protein 1;(source:Araport11)	1.90835	2.19617		772257	1.47374e+06	584301	1.28323e+06		867499	706121	661325	877977	1.29636e+06	1.48111e+06	2.10777e+06	1.16559e+06	748896	516405	620776	485512	1.34227e+06	1.23589e+06	1.13476e+06	1.44041e+06		570433	624993	365146	877977	1.76047e+06	1.45594e+06	2.42096e+06	1.20539e+06	358070	164119
4638	707.342	41.7138	0.496167	1412.67	2	60.55	8.81724e-05	0.0624154	P0C945	AT1G21580	GRSPVDLDISFK	[3] Phospho (ST)	SUPPRESSOR OF PAS2 1 (SOP1)	Encodes a zinc-finger protein that co-localizes with the exosome-associated RNA helicase HEN2 and functions as a co-factor of nuclear RNA quality control by the nucleoplasmic exosome.	1.44318	1.86153		8637	12464.7	8593.1	15996.3		8196.6	10111.9	7632.27	8796.91	16754.1	9491.89	17505.4	8671.35	11163.4	6962.58	6207.94	11300.1	15828.8	12993	22561.5	14110.8		5389.76	8950.16	4214.1	8796.91	22752.4	9330.53	20106.4	8967.44	5337.59	2212.78
1187	957.888	41.9205	0.647583	1913.76	2	78.62	0.00242707	1.26822	F4HY32	AT1G21630	FDSFNSNNNDAFSLSR	[3] Phospho (ST)	ARABIDOPSIS THALIANA EH DOMAIN CONTAINING PROTEIN 2 (ATEH2)	TPLATE Adaptor complex subunit.	2.41091	1.05835		71692	172843	109362	115743		44249.1	69653.8	103137	83103.4	138280	205379	176794	177757	129306	163258	111316	60871.2	72350.3	153355	113344	142705		29096.4	61651.1	56946.5	83103.4	187786	201887	203063	183826	61825	51885
5691	578.727	30.2224	0.648517	1155.44	2	35.83	6.17326e-07	0.000534278	F4HY32	AT1G21630	FDSFNYQR	[3] Phospho (ST)	ARABIDOPSIS THALIANA EH DOMAIN CONTAINING PROTEIN 2 (ATEH2)	TPLATE Adaptor complex subunit.	2.9861	-1.36013		3136.14	9364.86	10643.8	7825.62		2027.99	4507.69	3358.07	3151.2	6521.56	13236.9	8257.84	10789.5	11971.9	20019.9	6870.77	7794.06	4237.08	10676.4	8251.26	10047.6		1333.53	3989.79	1854.13	3151.2	8856.38	13011.9	9484.85	11157.9	5724.14	6362.52
910	481.703	21.063	1.3436	961.391	2	32.2	0.000119479	0.124277	F4HY32	AT1G21630	FDSIGSTR	[3] Phospho (ST)	ARABIDOPSIS THALIANA EH DOMAIN CONTAINING PROTEIN 2 (ATEH2)	TPLATE Adaptor complex subunit.	1.44203	-2.85112		17983.5	25932.8	66159.4	23204.7		16537.2	21416.1	23042.1	12816.6	15943.6	35621.3	22032.6	36144.2	57022.7	77656.6	58015.7	74575.5	19618.2	26645.9	22497.6	24653.4		10874.2	18955.6	12722.5	12816.6	21651.6	35015.8	25306.4	37378.4	27264.3	24680
4957	570.258	11.6666	0.9579	1138.5	2	43.06	-0.000475181	-0.417374	F4HY32	AT1G21630	KGIEADSSPR	[8] Phospho (ST)	ARABIDOPSIS THALIANA EH DOMAIN CONTAINING PROTEIN 2 (ATEH2)	TPLATE Adaptor complex subunit.	-5.28951	8.29114		5192.05	981.576	2725.53	22597.7		447.759	13957.1	14464.6	8039.14	10508.5	284.808	18.0402	17193.3	37610.7	133.371	550.11	19997.6	22333.7	20274.4	26408.7	21807.3		294.428	12353.5	7986.54	8039.14	14270.7	279.966	20.7208	17780.4	17982.9	42.3865
4686	637.258	31.7041	0.69145	1272.5	2	52.35	-9.74784e-05	-0.0766037	F4HY32	AT1G21630	STSEPDPFASR	[2] Phospho (ST)	ARABIDOPSIS THALIANA EH DOMAIN CONTAINING PROTEIN 2 (ATEH2)	TPLATE Adaptor complex subunit.	1.63879	1.0339		5650.66	9260.23	10336.3	10686.7		7837.86	6792.88	4859.73	3940.34	7593.32	12888.4	8173.9	9192.35	13196.8	16360.1	4990.12	10594.9	7842.43	14322.7	9976.7	11639.1		5153.87	6012.43	2683.27	3940.34	10311.8	12669.3	9388.44	9506.23	6309.8	5199.4
7230	820.667	24.3897	1.03347	2458.98	3	48.54	0.00226824	0.922432	F4HY32	AT1G21630	TVNYDSHDETDSVSSVNPDNGK	[6] Phospho (ST)	ARABIDOPSIS THALIANA EH DOMAIN CONTAINING PROTEIN 2 (ATEH2)	TPLATE Adaptor complex subunit.	1.62021	-1.07825		11473.8	18589.9	32255.6	29914.7		17634.6	13818.8	9856.81	7215.32	17923	19751.3	16716.9	20181.3	29480.8	52079.2	31800.2	22171.2	29245.1	31365.8	37858.2	23060.4		11595.8	12231.1	5442.37	7215.32	24339.7	19415.5	19200.8	20870.4	14095.7	16551.3
5777	1253.49	27.8182	0.58845	2504.96	2	96.76	0.00326465	1.30328	F4HY32	AT1G21630	YDSFNAQSYDSSSNNNASETPK	[3] Phospho (ST)	ARABIDOPSIS THALIANA EH DOMAIN CONTAINING PROTEIN 2 (ATEH2)	TPLATE Adaptor complex subunit.	7.85351	3.84031		5695.85	44732.4	20304	77973.9		468.412	15498.2	6280.15	23086.4	72581.7	22509.6	18108	135340	102647	27956.1	1213.84	48791.6	69377.4	98580.5	65641.8	82339.4		308.009	13717.6	3467.54	23086.4	98567.1	22127	20798.6	139961	49078.7	8884.73
41250	576.282	15.7492	0.503183	1150.55	2	31.99	-0.000833055	-0.72405	Q8W5R6	AT1G21730	SSTISPARPR	[1] Phospho (ST)	KINESIN 7.1 (KIN7.1)	P-loop containing nucleoside triphosphate hydrolases superfamily protein;(source:Araport11)	2.16104	-10.6604		314.196	678.99	2328.63	218.439		9889.46	53.1499	233.414	79.4334	154.426	1154.4	5673.6	210.145	575.394	6391.77	2047.42	3904.89	155.571	268.292	345.053	158.087		6502.91	47.0433	128.878	79.4334	209.713	1134.78	6516.62	217.321	275.114	2031.37
10605	576.282	14.3374	0.845717	1150.55	2	26.43	-0.000705955	-0.613581	Q8W5R6	AT1G21730	SSTISPARPR	[5] Phospho (ST)	KINESIN 7.1 (KIN7.1)	P-loop containing nucleoside triphosphate hydrolases superfamily protein;(source:Araport11)	-3.76095	1.5501		7409.82	1970.2	5879.75	9114.2		1935.85	15724	14320.3	6915.83	4558.22	421.386	900.193	8714.25	14441.8	1451.48	1911.95	29821.3	11212.5	7600.1	8370.93	9673.41		1272.94	13917.4	7906.87	6915.83	6190.12	414.223	1033.95	9011.8	6905.04	461.294
3005	778.852	29.9058	0.909983	1555.69	2	71.2	0.0014766	0.949161	F4I1B4	AT1G22280	TDQAILSNSSDLGR	[9] Phospho (ST)	PHYTOCHROME-ASSOCIATED PROTEIN PHOSPHATASE TYPE 2C (PAPP2C)	Encodes a phytochrome-associated protein, PAPP2C (phytochrome-associated protein phosphatase type 2C). PAPP2C interacts in the nucleus with phyA (phytochrome A) and phyB. Functions as a regulator of phytochrome-interacting factor PIF3 by dephosphorylating phytochromes in the nucleus.	-1.05872	1.03047		32493.4	30691.2	52416	54013.2		33950.4	38426.1	32214.1	26525.5	33444.6	32312.8	30855.8	26608.4	65382.7	56015.1	46787.7	44051.1	48938.2	50773.3	70059.6	48893.2		22324.4	34011.2	17786.8	26525.5	45418.2	31763.5	35440.5	27516.9	31261.5	17802.1
15880	755.851	49.7262	0.610833	1509.69	2	84.66	0.00532079	3.52444	Q7XZU3	AT1G22620	GESANDILSALANR	[3] Phospho (ST)	SUPPRESSOR OF ACTIN 1 (SAC1)	SAC domain phosphoinositide (3,5)P2 phosphatase. Colocalized with a Golgi Marker. Required for normal cell morphogenesis, cell wall synthesis, and actin organization.	1.16538	1.25932		9716.34	11323.2	7279.66	9167.4		10292.7	9328.59	8387.23	11067.5	9599	11867	13998.7	10309.1	5857.09	6137.23	7090.74	11017.9	7290.47	10481.1	11789.2	7840.39		6768.05	8256.8	4630.95	11067.5	13035.6	11665.3	16078.7	10661.1	2800.45	1950.47
3032	1067.07	32.7982	0.43515	3198.2	3	56.15	0.00352494	1.10217	F4I4Q1	AT1G23280	ESYLEGDDHDSDDEDDDDAEEQVVIHK	[11] Phospho (ST)	AT1G23280	MAK16 protein-like protein;(source:Araport11)	1.0731	1.7362		59820	64192.8	47029.1	81652		68250.6	58088.1	53878.3	59948.6	55875.2	73218	74726.7	55543.4	51157.1	72992.2	37808.8	34649.1	62101.3	83512.3	103100	83130		44878.9	51414.2	29748.6	59948.6	75879.3	71973.3	85830.2	57439.9	24459.8	23197.6
12485	465.695	10.6819	0.746333	929.375	2	34.15	-0.000148364	-0.159639	O81127	AT1G23860	RDSPYGR	[3] Phospho (ST)	RS-CONTAINING ZINC FINGER PROTEIN 21 (RSZ21)	Encodes a 9G8-like serine-arginine rich (SR) protein that interacts in vivo with U1-70K, a U1 small nuclear ribonucleoprotein 70-kDa protein that is involved in nuclear precursor mRNA processing. Barta et al (2010) have proposed a nomenclature for Serine/Arginine-Rich Protein Splicing Factors (SR proteins): Plant Cell. 2010, 22:2926.	3.12063	-1.82644		527.042	1644.7	3330.25	1823.36		2277.76	441.262	323.027	237.649	120.335	8773.31	6302.86	1099.66	581.15	16494.7	9835.78	1304.57	486.643	1202.62	3455.33	5465.88		1497.77	390.565	178.357	237.649	163.417	8624.17	7239.39	1137.2	277.866	5242.17
2092	504.695	18.9923	1.33455	1007.37	2	49.48	-8.08205e-05	-0.0802288	O81127	AT1G23860	SPDYGYAR	[1] Phospho (ST)	RS-CONTAINING ZINC FINGER PROTEIN 21 (RSZ21)	Encodes a 9G8-like serine-arginine rich (SR) protein that interacts in vivo with U1-70K, a U1 small nuclear ribonucleoprotein 70-kDa protein that is involved in nuclear precursor mRNA processing. Barta et al (2010) have proposed a nomenclature for Serine/Arginine-Rich Protein Splicing Factors (SR proteins): Plant Cell. 2010, 22:2926.	-1.05288	-2.34915		20009.7	19004.7	38617.1	16438.8		14926.1	26478.4	27610.1	14691	10538.8	29202.5	12536.1	33811.4	19086.8	60281.3	41837.4	46199.6	19222.5	17759.6	13523.2	15818.2		9814.82	23436.2	15244.7	14691	14311.9	28706.1	14398.9	34965.9	9125.98	19158
5191	676.728	17.8852	3.2893	1351.44	2	20.68	0.000449841	0.332861	O81127	AT1G23860	SYSRSPPYR	[2] Phospho (Y)|[3] Phospho (ST)|[5] Phospho (ST)	RS-CONTAINING ZINC FINGER PROTEIN 21 (RSZ21)	Encodes a 9G8-like serine-arginine rich (SR) protein that interacts in vivo with U1-70K, a U1 small nuclear ribonucleoprotein 70-kDa protein that is involved in nuclear precursor mRNA processing. Barta et al (2010) have proposed a nomenclature for Serine/Arginine-Rich Protein Splicing Factors (SR proteins): Plant Cell. 2010, 22:2926.	1.72857	-1.60351		38367.8	66321.3	56192.7	35043.6		22719.3	45526	58963.4	35533.1	27888.4	132923	46841.6	111418	29345	167599	118161	17157	38469.7	48769.1	21056.8	38174.8		14939.3	40295.4	32556.2	35533.1	37872.8	130664	53801.7	115223	14030.7	53264.6
29029	558.884	19.2268	0.162667	1673.63	3	44.13	-0.000366237	-0.218828	Q8H1Y0	AT1G24180	YHGHSMSDPGSTYR	[5] Phospho (ST)	IAA-CONJUGATE-RESISTANT 4 (IAR4)	Arabidopsis thaliana pyruvate dehydrogenase E1a-like subunit. 81% identical to a previously characterized Arabidopsis mitochondrial PDH E1a-subunit, At1g59900. Serine 296 phosphorylation of IAR4 has critical function in root hair formation and root development. Changing Ser296 in IAR4 to Ala resulted in a phenotype intermediate between mutant and wild-type, while substitution to Asp was either le…	-1.40061	-1.12719		62.7169	44.7782	17.5319	15.5536		108.24		41.5152	54.8986	0.196334	11491.5	34.2871	51.9716	0.156845	326.531	176.718	10.4385	25.385		3.07643	48.1803		71.1741	0	22.9223	54.8986	0.266624	11296.1	39.3817	53.7461	0.0749922	103.775
43296	845.818	12.3586	0.232783	1689.62	2	41.97	-0.00244809	-1.44889	Q8H1Y0	AT1G24180	YHGHSMSDPGSTYR	[5] Phospho (ST)|[6] Oxidation (M)	IAA-CONJUGATE-RESISTANT 4 (IAR4)	Arabidopsis thaliana pyruvate dehydrogenase E1a-like subunit. 81% identical to a previously characterized Arabidopsis mitochondrial PDH E1a-subunit, At1g59900. Serine 296 phosphorylation of IAR4 has critical function in root hair formation and root development. Changing Ser296 in IAR4 to Ala resulted in a phenotype intermediate between mutant and wild-type, while substitution to Asp was either le…	-1.92107	-3.82289		60.1175	31.2937	889.312	232.628			71.0773		50.8477				31.2937				889.312	104.55	6.9198	17400.8			0	62.9111	0	50.8477	0	0	0	32.3623	0	0
19009	564.215	12.6377	0.235717	1689.62	3	40.82	-0.00113671	-0.672761	Q8H1Y0	AT1G24180	YHGHSMSDPGSTYR	[6] Oxidation (M)|[7] Phospho (ST)	IAA-CONJUGATE-RESISTANT 4 (IAR4)	Arabidopsis thaliana pyruvate dehydrogenase E1a-like subunit. 81% identical to a previously characterized Arabidopsis mitochondrial PDH E1a-subunit, At1g59900. Serine 296 phosphorylation of IAR4 has critical function in root hair formation and root development. Changing Ser296 in IAR4 to Ala resulted in a phenotype intermediate between mutant and wild-type, while substitution to Asp was either le…	3.49312	-6.17491		56.1023	195.972	608.714	98.5785		112.81	58.0706	37.2808	40.5632	5669.18	168.504	26.1072	59.1408	11706.7	220.908	259.099	204.899	6.34725		2561.52	58.92		74.1795	51.3987	20.5843	40.5632	7698.83	165.639	29.9864	61.1601	5597.36	70.2066
9271	558.884	18.3673	0.8455	1673.63	3	38.72	-8.31085e-05	-0.0496576	Q8H1Y0	AT1G24180	YHGHSMSDPGSTYR	[7] Phospho (ST)	IAA-CONJUGATE-RESISTANT 4 (IAR4)	Arabidopsis thaliana pyruvate dehydrogenase E1a-like subunit. 81% identical to a previously characterized Arabidopsis mitochondrial PDH E1a-subunit, At1g59900. Serine 296 phosphorylation of IAR4 has critical function in root hair formation and root development. Changing Ser296 in IAR4 to Ala resulted in a phenotype intermediate between mutant and wild-type, while substitution to Asp was either le…	-5.78064	1.15717		6134.92	1061.29	6875.42	7956.05		9662.78	4000.06	6076.56	6031.26	8270.9	36.5614	248.793	16862.3	6534.09	6772.93	4370.73	11552.6	14998.8	12799	4068.55	5130.04		6353.86	3540.48	3355.13	6031.26	11232	35.9399	285.76	17438	3124.15	2152.5
14364	1220.5	45.6689	0.5891	2438.98	2	99.15	0.00170809	0.70033	F4I962	AT1G24190	EEGELSPNGDFEEDNFAVYAK	[6] Phospho (ST)	SIN3-LIKE 3 (SNL3)	Enhances AtERF7-mediated transcriptional repression. RNAi lines show ABA hypersensitivity. Interacts with ERF7 and HDA19.	1.03395	3.12449		28549	29518.1	8132.07	25408.6		33062.3	29343.4	24526.9	27917.5	30534.6	29488.6	35721.5	23603.5	11366.1	8577.71	5515.93		19302.9	35346.2	23320.8	26194.6		21740.5	25972	13542.4	27917.5	41466.5	28987.3	41029.3	24409.5	5434.5	2726.08
16442	1071.51	51.5892	0.496333	2141.01	2	28.06	0.000613894	0.286731	F4I982	AT1G24300	ELASDNSIPLSPQWLYTK	[11] Phospho (ST)	AT1G24300	GYF domain-containing protein;(source:Araport11)	5.61466	2.39889		2671.38	14998.9	5312.64	12744.4		4527.65	2346.43	996.42	4810.82	15687.7	16983.8	21912.7	8668.52	7921.11	6434.94	3315.34	4713.92	16316.5	11410.1	13070.3	10841.4		2977.2	2076.84	550.166	4810.82	21304.2	16695	25168.6	8964.5	3787.32	2045.09
4520	946.092	38.1001	1.68092	2835.25	3	33.57	0.00308192	1.087	F4I982	AT1G24300	LNSVASESYGSFGAGYQVSHGSPEAVR	[22] Phospho (ST)	AT1G24300	GYF domain-containing protein;(source:Araport11)	2.27457	1.76123		39278.5	89341.6	56377	99292.8		46583.5	38282.7	34808.6	38344.1	105920	75076.1	140414	57059	62823.9	50285	47780.4	66925.9	97551.2	89021.8	113193	98882.7		30631.5	33884.3	19219.3	38344.1	143840	73799.9	161278	59007.3	30038	15981.1
2773	698.335	50.377	0.636017	1394.66	2	64.44	9.79009e-05	0.0701972	F4I982	AT1G24300	NNSLLSGIIDGGR	[3] Phospho (ST)	AT1G24300	GYF domain-containing protein;(source:Araport11)	1.83228	1.37099		14761.8	27047.8	19361.5	26544.3		16187.9	14424.9	13746.2	14793.6	23658.3	29890.8	29316.6	25816.2	15910.7	19517.3	19650.8	23028.4	17351.2	24702.6	44132.6	26245.4		10644.5	12767.6	7589.9	14793.6	32128.3	29382.6	33672.7	26697.7	7607.41	6202.78
12976	814.863	26.2623	0.569833	1627.71	2	44.15	0.00210001	1.29016	F4IAT2	AT1G24706	SEENLSVSVDDAKR	[1] Phospho (ST)	THO2	Encodes a component of the putative Arabidopsis THO/TREX complex: THO1 or HPR1 (At5g09860), THO2 (At1g24706), THO3 or TEX1 (At5g56130), THO5 (At5g42920, At1g45233), THO6 (At2g19430), and THO7 (At5g16790, At3g02950). THO/TREX complexes in animals have been implicated in the transport of mRNA precursors. Mutants of THO3/TEX1, THO1, THO6 accumulate reduced amount of small interfering (si)RNA, sugges…	1.27125	-1.14868		8281.23	10527.5	19511.8	16986.2		6877.67	10590.9	7561.8	8538.45	9929.98	11156.5	8080.23	13721.5	19192.1	15399.3	23913.7	20507.7	18829.4	15787.4	20320.9	13781.5		4522.48	9374.09	4175.2	8538.45	13485.1	10966.8	9280.86	14190	9176.31	4894.04
13646	647.812	30.3256	0.583567	1293.61	2	23.72	0.000697505	0.539194	Q8L7S4	AT1G24764	SPSNTAQILAGR	[1] Phospho (ST)	MICROTUBULE-ASSOCIATED PROTEINS 70-2 (MAP70-2)	Member of the MAP70 protein family.	2.51592	1.52187		1627.55	4094.78	2842.14	4325.38		996.137	2099.44	2442.58	1373.6	5161.92	4067.8	3749.57	3570.84	5652.37	2952.51	4462.43	876.173	4013.8	4339.67	5704.8	3522.44		655.02	1858.23	1348.66	1373.6	7009.96	3998.65	4306.71	3692.76	2702.57	938.335
1221	1040.44	47.0031	0.81635	2078.86	2	52.72	0.00299658	1.44145	Q94AK8	AT1G25260	EDLSELYREDLSDVETS	[12] Phospho (ST)	AT1G25260	Ribosomal protein L10 family protein;(source:Araport11)	1.13788	1.8148		171639	195305	114274	207385		231634	149112	158604	158428	210512	179926	243652	157656	150430	125047	123337	73500.6	155054	217309	267882	204929		152313	131980	87572	158428	285878	176868	279856	163039	71925.1	39741.2
24024	1187.95	24.3045	0.392617	2373.88	2	43.36	0.00273837	1.15354	F4IE40	AT1G26170	SSIDGAEDSYDGRYDSDGEEK	[16] Phospho (ST)	AT1G26170	ARM repeat superfamily protein;(source:Araport11)	2.44226	1.25267		2008.95	4906.39	5738.63	7188.59		1917.5	3953.62	1642.75	1307.91	4856.45	14258.3	558.422	14986.5	3032.43	8785.12	7093.94		7714.97	10280.7	5620.15	5990.57		1260.87	3499.38	907.031	1307.91	6595.13	14015.9	641.397	15498.2	1449.9	2791.99
2202	778.859	38.9885	0.954783	1555.7	2	104.85	0.000889228	0.571593	Q9C664	AT1G26190	LSLDEDLVSSSSPK	[12] Phospho (ST)	TRIPHOSPHATE TUNNEL METALLOENZYME 2 (TTM2)	TTM2 is a triphosphate tunnel metalloenzyme that displays pyrophosphatase activity.It contains both a uridine kinase (UK) domain and CYTH domain. TTM2 is involved in negative regulation defense response to pathogens (PMID:28733390).	1.31742	1.09089		41616.2	54826.1	67636.4	73783.7		41605.3	43122.2	39667.1	42147.3	90029.4	51317	54504.6	35881.7	68377.6	69256	68967.7	64077.4	53036.9	74149.8	104860	71869.2		27358	38167.8	21901.9	42147.3	122261	50444.6	62603.3	37106.8	32693.4	22010.2
4182	788.351	34.0564	0.590917	1574.69	2	35.25	0.00182485	1.15887	Q9C671	AT1G26270	SADEQIPSSTSFVK	[1] Phospho (ST)	AT1G26270	Phosphatidylinositol 3- and 4-kinase family protein;(source:Araport11)	1.29247	1.40604		24490.7	31653.6	22089	31057.9		36720.7	23699.7	21507.5	19220.5	30572.1	36464.6	28640.4	31442.6	23762.8	20787.6	25344.7	19015.7	27331.6	34145.9	31952.5	31202		24146.1	20976.8	11875.2	19220.5	41517.4	35844.7	32896	32516.2	11361.7	6606.5
17104	906.84	15.3192	0.278283	1811.66	2	67.34	0.00130727	0.721586	Q93VP3	AT1G26630	SDDEHHFEASESGASK	[1] Phospho (ST)	FUMONISIN B1-RESISTANT12 (FBR12)	Eukaryotic translation initiation factor 5A-2. Involved in programmed cell death triggered as a response to pseudomonas syringae infection. Loss of function mutants are more resistant to infection. The mRNA is cell-to-cell mobile.	-6.45445	6.56708		1815.18	281.23	1101.53	7233.86			2697.2	1721.56	1288.02	3775.22		70.1203	84.0228	3699.72			327.965	7875.56	7368.92	7589.86	6216.74		0	2387.31	950.55	1288.02	5126.8	0	80.5393	86.8917	1768.95	0
14229	732.846	20.1803	0.82195	1463.68	2	54.45	0.000889613	0.607793	Q0WQH3	AT1G27100	RPTSSPLSAESPR	[11] Phospho (ST)	AT1G27100	Actin cross-linking protein;(source:Araport11)	-2.30138	2.21917		6014.82	2613.57	6183.71	13722.7		11042.5	5894.01	4854.41	4142.64	6857.54	432.543	1830.45	8593.72	6427.63	9743.52	6739.12	3464.39	13152.5	16098.5	10589.3	15816.1		7261.11	5216.83	2680.33	4142.64	9312.64	425.19	2102.43	8887.15	3073.25	3096.59
2525	920.749	32.5654	0.65055	2759.22	3	62.24	0.00495584	1.7961	F4HSW8	AT1G27430	LNSVASESYGSGGAGYQLSHGSPEAVR	[22] Phospho (ST)	AT1G27430	GYF domain-containing protein;(source:Araport11)	2.75524	3.16415		20028.1	55182.3	20634.7	65291.2		20584.7	19181.8	17589.4	23167.4	61022.6	52742.6	73818.1	39028.7	38556.6	22888.3	24430.3	8409.12	69785.8	60695.9	61826.8	69392.9		13535.7	16977.9	9711.84	23167.4	82869.6	51846	84786.5	40361.3	18435.1	7274.12
3233	1179.06	53.7313	0.49575	2356.11	2	67.13	0.00358617	1.52208	Q9SXC7	AT1G27540	TSSFPDIEAVQGCSTLNLLPK	[3] Phospho (ST)	AT1G27540	F-box protein (DUF295);(source:Araport11)	1.28628	1.72002		51838.5	66678.8	21545	37057.9		72814.6	43219.6	39413.3	58219.4	60098.8	61595.7	85057.1	62780.4	32151.5	17741.5	28150.1	13418.9	43795	47969.5	30784	29161.4		47880	38254	21761.8	58219.4	81615.1	60548.6	97695.5	64924	15372.6	5638.4
1240	650.298	37.4182	1.00867	1298.58	2	46.37	0.00104986	0.808466	Q9SXC7	AT1G27540	TSSIPDFEPVK	[3] Phospho (ST)	AT1G27540	F-box protein (DUF295);(source:Araport11)	-1.30339	-1.21509		105638	81048.8	82022.7	67503.5		126053	105830	106308	87811.6	70681.3	91780	84333.4	78874	69094.6	67869.8	70789.6	136347	62106.2	73442.8	62468	72872.2		82887.7	93670.7	58697.3	87811.6	95986.3	90219.7	96864.3	81567.1	33036.3	21569.7
2897	769.332	25.6007	0.643083	1536.65	2	34.07	0.00131363	0.854867	Q8RWY8	AT1G27750	GLLNQHTPSPSAR	[7] Phospho (ST)|[9] Phospho (ST)	AT1G27750	nucleic acid binding protein;(source:Araport11)	2.13203	1.43461		19851.3	42323.7	18395.3	26390.1		24962.8	17679.7	18634.6	18883	28091.3	45811.6	67639.8	36862.6	12468	17819	29631	17394.1	26849.9	27265.6	25155.3	26337.7		16414.6	15648.4	10289	18883	38148.4	45032.8	77690.2	38121.3	5961.34	5663.05
48521	539.282	19.2502	0.209117	1614.82	3	28.04	0.000601448	0.372454	Q9C6N3	AT1G27850	RISPTPGKPSGPVSR	[3] Phospho (ST)	AT1G27850	RUN/FYVE domain protein;(source:Araport11)	1.38832	-3.87345		116.68	161.989	256.62	66.251		180.15	52.1292	206.761	95.4561	19.1934	322.893	3439.02	32.3072	47.0738	346.116	342.665	776.768		26.9021	274.298	39.4066		118.459	46.14	114.162	95.4561	26.065	317.404	3950.01	33.4103	22.5075	109.999
8712	791.323	37.9319	0.40035	2370.95	3	33.7	0.00455533	1.92132	Q9C6N3	AT1G27850	STSDLGASPITDDCPFNDHSR	[3] Phospho (ST)	AT1G27850	RUN/FYVE domain protein;(source:Araport11)	1.88262	1.81955		8823.24	16610.8	6474.06	11779.8		6652.51	7994.23	9066.77	12568.9	15060.8	16720.5	22160.2	13642.4	7269.97	10906.5	11198.6	1978.45	12711.5	10651.4	11738.7	12115.4		4374.42	7075.75	5006.16	12568.9	20452.8	16436.3	25453	14108.2	3475.99	3466.19
4637	589.284	32.1805	1.19853	1176.55	2	25.47	-0.000808323	-0.687026	B3H653	AT1G28280	EATNLIPSPR	[8] Phospho (ST)	MPK3/6-TARGETED VQP 1 (MVQ1)	VQ motif-containing protein;(source:Araport11)	1.23017	-1.33053		21221.7	26106.3	39888.8	29979.5		24405.6	19960.2	20725.5	20089	32547.6	20447.4	29192.3	23908.6	44069.2	27035.6	25439.1	83527.9	26626.1	29320.2	37011.2	27957.1		16048.1	17666.9	11443.4	20089	44200.1	20099.8	33529.9	24724.9	21070.8	8592.18
1977	1032.01	53.631	0.370283	2062.01	2	80.93	0.001573	0.762851	B3H653	AT1G28280	INPLNPVFNPVNSAFSPR	[16] Phospho (ST)	MPK3/6-TARGETED VQP 1 (MVQ1)	VQ motif-containing protein;(source:Araport11)	1.16635	1.51469		66457	77512.2	34851.2	52788.8		70542.7	73418.9	57107.4	65949.2	62011.6	66256.4	129635	67773.1	46202.3	37627.6	36474.3	23265.6	49588.1	62211.6	47538.4	52951.1		46386.1	64983.6	31531.5	65949.2	84212.6	65130.1	148897	70087.2	22090.7	11958.4
510	660.36	53.9202	0.72585	1318.7	2	51.95	-0.000114117	-0.086537	B3H653	AT1G28280	LLPLFPVTSPR	[8] Phospho (ST)	MPK3/6-TARGETED VQP 1 (MVQ1)	VQ motif-containing protein;(source:Araport11)	1.01145	-1.07103		82278.7	83221	79195.1	73942.9		95971.4	74558	91685.3	69857.6	95689.1	70263.7	107264	66509.4	84149.4	75849.6	73524.4	83821.6	61326.8	71869.3	86476.1	78432.6		63107	65991.8	50623.4	69857.6	129947	69069.3	123202	68780.3	40234.4	24105.7
11965	864.36	19.0165	0.708333	1726.71	2	69.63	0.00144792	0.838548	B3H653	AT1G28280	SGSSNQSPNELAAEEK	[7] Phospho (ST)	MPK3/6-TARGETED VQP 1 (MVQ1)	VQ motif-containing protein;(source:Araport11)	-1.80402	-3.27866		5722.15	3171.89	30222.8	9218.04		6702.75	6570.33	6909.41	3523.33	5036.89	11970	182.473	9200.62	25983.1	44018.7	32101.5	22724.1	9648.04	10011.6	8260.81	9048.73		4407.46	5815.45	3814.99	3523.33	6840.16	11766.5	209.587	9514.77	12423.3	13989.6
17244	802.875	25.8834	0.7243	1603.74	2	63.46	0.00058881	0.367149	Q9LP50	AT1G29220	LLDGVGASSSAHGTPR	[10] Phospho (ST)	AT1G29220	transcriptional regulator family protein;(source:Araport11)	-1.16135	1.19822		8526.17	7341.62	5040.25	6039.33		7202.97	11081.8	8441.71	7842.71	6407.67	7413.15	9385.28	6516.55	4475.42	2366.25	8958.82	6802.4	8915.43	5370.71	4798.33	5790.18		4736.38	9808.55	4661.03	7842.71	8701.71	7287.13	10779.8	6739.06	2139.84	752.016
1429	842.859	25.8201	0.791983	1683.7	2	59.62	0.0017523	1.04074	Q9LP50	AT1G29220	LLDGVGASSSAHGTPR	[10] Phospho (ST)|[14] Phospho (ST)	AT1G29220	transcriptional regulator family protein;(source:Araport11)	-1.013	1.11205		92155.6	90973	69815.8	77638.4		93174.9	96454.7	92525.1	86737.1	73403.6	111737	84203	99176.6	65566.7	78383.3	89981	51375.6	82417.6	82967.1	65662.8	80921.2		61268.1	85372.7	51087.1	86737.1	99683.2	109837	96714.5	102563	31349.4	24911
8663	802.876	25.1312	0.810317	1603.74	2	62.09	0.00150717	0.939787	Q9LP50	AT1G29220	LLDGVGASSSAHGTPR	[14] Phospho (ST)	AT1G29220	transcriptional regulator family protein;(source:Araport11)	-1.62886	1.32601		15172.3	9314.68	4846.3	6426.22		11197.1	19741.2	14603.2	16416.6	7304.31	10571.6	10850.3	8984.77	7057.39	5942.18	1660.59	7921.17	11537.3	6689.44	3365	6566.63		7362.74	17473.1	8063.08	16416.6	9919.36	10391.9	12462.6	9291.55	3374.35	1888.48
4493	619.918	25.5336	0.602067	1856.73	3	43.51	0.000876684	0.472165	Q9LP50	AT1G29220	SLDNDESSRPDWSNR	[1] Phospho (ST)	AT1G29220	transcriptional regulator family protein;(source:Araport11)	1.29842	-1.11665		14423.5	18727.7	18885.4	16912.6		26735.1	11103	12128.2	12021.7	14273.9	23113.5	16743.2	22268.6	14894	28133.3	14026.1	21644.1	19332.6	17932.9	13238.5	17826.3		17580	9827.32	6696.49	12021.7	19384.2	22720.6	19231.1	23028.9	7121.26	8941.04
5553	630.939	31.1847	0.6817	1889.79	3	22.43	0.000365775	0.193553	Q8VZT4	AT1G29370	NGPADFQSDRGDQYLK	[8] Phospho (ST)	AT1G29370	RNA polymerase II degradation factor-like protein (DUF1296);(source:Araport11)	1.04144	1.73072		9880.03	10289.4	9710.94	16806.9		8906.53	12176.2	8369.34	10498.4	14287.6	8830.23	13760.1	6456.73	13751.8	8677.75	9614.48	7750.91	13083.7	16437.3	23858.7	15550.4		5856.58	10777.2	4621.08	10498.4	19402.7	8680.12	15804.7	6677.2	6575.15	2757.87
8407	738.325	47.043	0.466433	1474.64	2	55.62	0.00172464	1.16954	Q8VWF5	AT1G29400	DGFSLIDDTAVSR	[4] Phospho (ST)	MEI2-LIKE PROTEIN 5 (ML5)	A member of mei2-like gene family, predominantly plant-based family of genes encoding RNA binding proteins with characteristic presence of a highly conserved RNA binding motif first described in the mei2 gene of the fission yeast S. pombe. In silico analyses reveal nine mei2 -like genes in A. thaliana. They were grouped into four distinct clades, based on overall sequence similarity and subfamily…	-1.48629	-1.06908		15977.8	10750.1	9600.38	8980.05		25990.3	14816.7	11900.1	14221.7	10255.3	13069.9	11380.4	8755.45	6735.08	12033.1	10797.3	9707.68	1068.84	18900.6	17933.4	17950		17090.2	13114.4	6570.56	14221.7	13926.8	12847.7	13071.3	9054.4	3220.25	3824.25
9859	767.027	49.2573	1.09475	2298.06	3	33.33	0.0014947	0.650419	Q8VWF5	AT1G29400	HHHPSSDATLFSSSLPVFPR	[14] Phospho (ST)	MEI2-LIKE PROTEIN 5 (ML5)	A member of mei2-like gene family, predominantly plant-based family of genes encoding RNA binding proteins with characteristic presence of a highly conserved RNA binding motif first described in the mei2 gene of the fission yeast S. pombe. In silico analyses reveal nine mei2 -like genes in A. thaliana. They were grouped into four distinct clades, based on overall sequence similarity and subfamily…	1.85735	2.03134		20878.9	38779.4	12366.1	25119.8		36838	10100	20241.6	25232.8	25694	43738	50070.6	40191	12541.2	10862.4	11138.3	15411.7	28504.5	32621.5	14598.4	29332		24223.2	8939.54	11176.3	25232.8	34892.8	42994.5	57510.5	41563.3	5996.32	3452.18
3066	570.776	37.4182	0.6501	1139.54	2	27.6	0.000325475	0.28562	Q8VWF5	AT1G29400	SPVFGLSPTR	[1] Phospho (ST)	MEI2-LIKE PROTEIN 5 (ML5)	A member of mei2-like gene family, predominantly plant-based family of genes encoding RNA binding proteins with characteristic presence of a highly conserved RNA binding motif first described in the mei2 gene of the fission yeast S. pombe. In silico analyses reveal nine mei2 -like genes in A. thaliana. They were grouped into four distinct clades, based on overall sequence similarity and subfamily…	1.08528	-1.45594		18081.3	19623.2	28716	19723.3		26399.3	15002.2	18995.6	14207.4	20839	17768.8	23640.4	16939	24188	19578.5	25272.6	56815.5	15426	19182.6	27535.9	18572		17359.2	13278.6	10488.3	14207.4	28299.7	17466.7	27153.1	17517.4	11565	6222.23
942	610.759	37.0287	1.21657	1219.5	2	46.64	-5.94952e-05	-0.0487864	Q8VWF5	AT1G29400	SPVFGLSPTR	[1] Phospho (ST)|[7] Phospho (ST)	MEI2-LIKE PROTEIN 5 (ML5)	A member of mei2-like gene family, predominantly plant-based family of genes encoding RNA binding proteins with characteristic presence of a highly conserved RNA binding motif first described in the mei2 gene of the fission yeast S. pombe. In silico analyses reveal nine mei2 -like genes in A. thaliana. They were grouped into four distinct clades, based on overall sequence similarity and subfamily…	1.23622	1.02342		67756.7	83761.9	102962	105374		83736.7	69477.2	65263.7	55510.8	82814.5	85227.3	96601.7	72196.4	102077	91150.5	98259.6	122929	74729.1	101337	169120	96266.9		55061.9	61494.8	36034.9	55510.8	112463	83778.5	110956	74661.5	48805.9	28968.5
3920	570.776	38.4284	0.661	1139.54	2	27.6	0.00052195	0.458036	Q8VWF5	AT1G29400	SPVFGLSPTR	[7] Phospho (ST)	MEI2-LIKE PROTEIN 5 (ML5)	A member of mei2-like gene family, predominantly plant-based family of genes encoding RNA binding proteins with characteristic presence of a highly conserved RNA binding motif first described in the mei2 gene of the fission yeast S. pombe. In silico analyses reveal nine mei2 -like genes in A. thaliana. They were grouped into four distinct clades, based on overall sequence similarity and subfamily…	-1.01079	-1.82609		16069.1	15897.5	31801.4	17415		22011.9	14497.4	18426.2	11339	21394.8	13428.2	19727.8	11269.6	22724.6	25920.2	26542.3	65420.5	14712.1	13882.8	26089.4	17261.6		14474.2	12831.8	10173.9	11339	29054.4	13200	22659.1	11654.4	10865.3	8237.69
9027	932.026	39.1531	0.498317	2793.06	3	46.47	0.00249738	0.89414	A8MRC4	AT1G30230	DAAADEEDDDDVDLFGEETEEEKK	[19] Phospho (ST)	EUKARYOTIC ELONGATION FACTOR 1B BETA 1 (EEF-1BB1)	Encodes a guanine nucleotide exchange factor that plays an important role in translation elongation. It is localized in the plasma membrane and cytosol. Mutants display ectopic lignin deposition as well as cell expansion defects	1.70806	-1.00663		16976	28996.1	20476.1	20341.2		41224.6	16517.1	10881.8	11208.7	31886	32296.3	36273.5	18924.1	26148.9	29679.1	23599.8	9597.95	26036.1	33189.6	5859.01	33814.6		27107.7	14619.4	6008.32	11208.7	43301.6	31747.3	41663.3	19570.2	12502.6	9432.29
25145	1052.95	35.9206	0.318467	2103.89	2	95.25	0.00120327	0.571926	Q0WV78	AT1G30240	DGYEEVVSGTQEGEDLAVK	[10] Phospho (ST)	AT1G30240	proline-, glutamic acid/leucine-rich protein;(source:Araport11)	10.1241	1.75226		1485.84	15042.7	1557.89	2729.83		336.108	2465.99	1349.98	4355.99	23281.6	5203.45	29375.8	14388.5	1489.51	2997.07	2029.21	650.255	1338.42	4385.05	2404.56	3934.95		221.011	2182.67	745.381	4355.99	31616.8	5114.99	33740.7	14879.8	712.181	952.497
9196	951.431	44.1853	0.6847	1900.85	2	80.52	0.00188148	0.989813	Q9S9Q9	AT1G30440	FSTPLGSGNVLSEEEQK	[7] Phospho (ST)	AT1G30440	Phototropic-responsive NPH3 family protein;(source:Araport11)	3.8978	28.8445		6040.02	23542.8	1041.78	30049.6		11527.3	13233.9	552.687	15785.4	28236.7	23881.5	26528.6	17172.7	16068.1	53.927	437.14	3109.64	22934	31953.7	36589.6	30408.7		7579.91	11713.4	305.162	15785.4	38345.9	23475.5	30470.5	17759	7682.67	17.1385
9752	943.393	39.9327	0.266533	2827.16	3	33.88	0.00678644	2.40045	A9LNK9	AT1G30460	GVSGDQQNQDASHDMEQFEVGNSLR	[3] Phospho (ST)	CLEAVAGE AND POLYADENYLATION SPECIFICITY FACTOR 30 (CPSF30)	Encodes AtCPSF30, the 30-KDa subunit of cleavage and polyadenylation specificity factor. AtCPSF30 is a probable processing endonuclease. Nucleus-localized RNA binding protein capable of interacting with itself and with calmodulin. Its RNA-binding activity is inhibited by calmodulin in a calcium-dependent fashion.	1.65352	2.01015		5916.15	9782.45	7077.79	14227.4		5716.85	5213.7	4192.14	9804.35	9544.94	11056.4	15730.6	5516.45	9183.29	11889.2	7579.69	3032.41	8850.76	13956.9	24149.6	13734.8		3759.17	4614.69	2314.66	9804.35	12962.2	10868.4	18068	5704.81	4390.81	3778.5
16107	976.334	10.7517	0.656583	1950.65	2	56.01	0.0012614	0.646658	A9LNK9	AT1G30460	NEESESEDEDEAPRR	[4] Phospho (ST)|[6] Phospho (ST)	CLEAVAGE AND POLYADENYLATION SPECIFICITY FACTOR 30 (CPSF30)	Encodes AtCPSF30, the 30-KDa subunit of cleavage and polyadenylation specificity factor. AtCPSF30 is a probable processing endonuclease. Nucleus-localized RNA binding protein capable of interacting with itself and with calmodulin. Its RNA-binding activity is inhibited by calmodulin in a calcium-dependent fashion.	125.556	1.20764		68.1888	8561.55	5347.37	6457.72		4151.67			1.11996		9984.05	7786.04	8072.97		62441.6	29857.1	82.016	633.421	13941.5	14121.2	13945.8		2729.98	0	0	1.11996	0	9814.32	8942.94	8348.62	0	19844.5
4499	964.102	31.4972	0.70735	2889.28	3	37.74	0.00361848	1.25238	F4I6B2	AT1G30470	TPGVPGDETTEKLPDESGVEPTENSPK	[25] Phospho (ST)	AT1G30470	SIT4 phosphatase-associated family protein;(source:Araport11)	1.99549	1.37663		26326.2	52533.7	28600	39371.6		28523.5	28626.1	19539	30108.2	50267.1	55682.4	69428.2	39193.5	26556.6	32949.4	37649.3	20309	37940.1	49802.3	28308.3	44922.9		18755.9	25337.2	10788.3	30108.2	68263.4	54735.8	79744.4	40531.7	12697.5	10471.6
5933	804.821	37.9108	1.81315	1607.63	2	56.12	0.00130164	0.809662	P42698	AT1G30480	SSSPPGNVDGFSIGK	[2] Phospho (ST)|[3] Phospho (ST)	DNA-DAMAGE-REPAIR/TOLERATION PROTEIN 111 (DRT111)	recombination and DNA-damage resistance protein (DRT111)	1.77843	1.77621		33033.3	58747.4	37413.9	66455		28398.5	41677.5	34492.5	29166.4	58045.5	62926.4	64602.8	50478	45516.7	35927.3	47250.6	25358.9	66113.5	63123.5	81899.2	57062.4		18673.7	36889.1	19044.8	29166.4	78826.6	61856.6	74202	52201.6	21763	11418
1572	764.838	36.7779	1.94583	1527.66	2	62.14	0.00106938	0.700011	P42698	AT1G30480	SSSPPGNVDGFSIGK	[3] Phospho (ST)	DNA-DAMAGE-REPAIR/TOLERATION PROTEIN 111 (DRT111)	recombination and DNA-damage resistance protein (DRT111)	1.41942	1.56713		96412	136849	115616	181185		107891	100759	89827	88480	155389	132176	155367	109909	143196	105341	102287	115804	174365	165160	225982	165596		70945	89183	49597.4	88480	211021	129929	178452	113662	68466.2	33478.4
1665	900.891	51.0975	1.16408	1799.77	2	63.75	0.00148685	0.826136	Q94C59	AT1G30690	SASFKEESDFFADLK	[3] Phospho (ST)	(PATL4)	Sec14p-like phosphatidylinositol transfer family protein;(source:Araport11)	1.10807	1.27857		127939	141765	87465.1	111831		184392	127743	107636	105675	110283	164080	170654	130794	62290	80411.3	76177	153384	93144.7	110076	125993	121073		121249	113066	59430.6	105675	149766	161291	196011	135260	29782.8	25555.5
13250	954.427	33.6178	0.54445	1906.84	2	82.23	0.00163043	0.855042	Q9C865	AT1G31440	LHSEMIAEEEAIGSSPK	[15] Phospho (ST)	SH3 DOMAIN-CONTAINING PROTEIN 1 (SH3P1)	SH3 domain-containing protein;(source:Araport11)	1.75954	2.31645		8747.86	15392.3	6739.01	15610.6		9941.7	6325.28	6775.2	13745	20535.9	15732.6	17797	9762.17	6309.11	9279.57	5227.47		12096.7	13463.6	22568.9	16156.1		6537.27	5598.55	3740.88	13745	27888	15465.2	20441.5	10095.5	3016.58	2949.14
2263	936.113	53.846	0.2427	2805.32	3	43.6	0.00242386	0.864024	Q9C865	AT1G31440	NALDILDKLHSEMIAEEEAIGSSPK	[13] Oxidation (M)|[23] Phospho (ST)	SH3 DOMAIN-CONTAINING PROTEIN 1 (SH3P1)	SH3 domain-containing protein;(source:Araport11)	2.23216	1.31821		16059.3	35846.9	9083.57	11974		15351.6	13062.9	33294.4	9961.85	37398.1	30846.5	38901.7	36794.2	29321.4	7792.89	18646.7	1597.87	32657.2	37410.9	14933	1126.78		10094.6	11562.1	18383.3	9961.85	50787.2	30322.1	44682	38050.5	14019.4	2476.66
3404	930.781	54.1243	0.245117	2789.32	3	49.82	0.00108733	0.38982	Q9C865	AT1G31440	NALDILDKLHSEMIAEEEAIGSSPK	[23] Phospho (ST)	SH3 DOMAIN-CONTAINING PROTEIN 1 (SH3P1)	SH3 domain-containing protein;(source:Araport11)	4.36593	-1.08319		8836.94	38581.5	11387.8	10513.2		5004.36	6326.33	13356.5	14421.7	26822	42259.9	56270.1	34739.1	16253.4	10222.2	10450	9686.24	25115.5	19101	11791.8	2159.52		3290.67	5599.48	7374.68	14421.7	36424.6	41541.5	64631.2	35925.2	7771.25	3248.72
2358	979.77	41.0598	0.88415	2936.29	3	26.32	0.0031682	1.07898	Q9C865	AT1G31440	SLPLHIEDSASLPQQEPNSNSSGEIK	[19] Phospho (ST)|[22] Phospho (ST)	SH3 DOMAIN-CONTAINING PROTEIN 1 (SH3P1)	SH3 domain-containing protein;(source:Araport11)	1.82245	1.75917		76717.9	139814	58006.8	102044		86100.5	75556.4	64090.6	83083.7	138337	153971	179822	99767.5	72217.8	74663.2	76047.4	27610.9	97099	102390	111611	97716.6		56616.2	66875.5	35387.2	83083.7	187863	151353	206541	103174	34529.5	23728.7
3203	953.114	39.8525	0.7856	2856.32	3	33.37	0.0029549	1.03452	Q9C865	AT1G31440	SLPLHIEDSASLPQQEPNSNSSGEIK	[21] Phospho (ST)	SH3 DOMAIN-CONTAINING PROTEIN 1 (SH3P1)	SH3 domain-containing protein;(source:Araport11)	2.09173	2.19122		38787.8	81133.8	31121.9	68195		31587.4	38608.4	35761.9	51899.9	87150.5	79237.3	101747	61672	42082.1	38690.1	37650.5	15303.7	70638	62134.6	80186.4	61452.3		20770.6	34172.6	19745.7	51899.9	118352	77890.3	116865	63777.7	20120.7	12296.1
2905	617.279	19.7784	1.83475	1232.54	2	40.67	-0.000824848	-0.669224	Q9C6S8	AT1G31870	DLHGSPVSDVK	[5] Phospho (ST)	BUD SITESELECTION PROTEIN 13 (BUD13)	pre-mRNA-splicing factor of RES complex protein;(source:Araport11)	-1.12759	-3.36423		34031.2	30180.5	108110	32135.2		37528.6	35491.1	43434.8	23184.1	22417.5	43410.8	24124.2	35340.2	75824.6	97046.2	96275	192826	29488.1	26908.2	46084	29163.7		24677.3	31413.5	23982.2	23184.1	30443.3	42672.9	27708.7	36546.9	36254.1	30842.2
3415	1108.8	37.8896	0.5811	3323.37	3	25.2	0.00185749	0.558917	Q9C6S8	AT1G31870	QVDPEEDENEDDSAEETPLVDEDIEVKR	[13] Phospho (ST)	BUD SITESELECTION PROTEIN 13 (BUD13)	pre-mRNA-splicing factor of RES complex protein;(source:Araport11)	2.15016	-1.37865		50411.8	108393	58454.1	42399.5		27843.4	59192.6	50826.8	77098.6	94765.6	110329	132461	99673.5	68558.1	56951.5	72089.6	41478.4	68092.5	46713.8	21129.6	48084.8		18308.7	52391.8	28063.7	77098.6	128693	108454	152143	103077	32779.7	18099.7
9504	597.779	14.7744	1.12765	1193.54	2	36.38	0.000296574	0.248482	Q9C6S8	AT1G31870	RDSSPPQISK	[4] Phospho (ST)	BUD SITESELECTION PROTEIN 13 (BUD13)	pre-mRNA-splicing factor of RES complex protein;(source:Araport11)	-1.08819	-1.4651		3174.91	2917.61	7796.32	5321.37		312.328	8260.34	8181.3	4813.89	4790.99	2490.21	584.764	10386.5	18398.7	2755.29	3611.97	20177.1	8648.68	5530.6	3244.81	5166.32		205.374	7311.29	4517.25	4813.89	6506.24	2447.87	671.652	10741.1	8797	875.658
3398	692.799	30.2419	1.77722	1383.58	2	68.07	0.00109299	0.789969	Q9C6S8	AT1G31870	SFGSNADLSPPGR	[9] Phospho (ST)	BUD SITESELECTION PROTEIN 13 (BUD13)	pre-mRNA-splicing factor of RES complex protein;(source:Araport11)	1.624	-1.6535		52897.3	85905.2	72380.1	43773.9		32589.5	61011.2	63746.1	61772.1	84455.5	86402	89990.4	82933.3	90640.4	71767.8	70992.4	59430.9	52098.3	49644.9	33921.6	41849.2		21429.5	54001.5	35197	61772.1	114692	84933.2	103362	85765	43338	22808.5
8261	587.231	18.8518	1.79357	1172.45	2	36.3	-0.00146791	-1.252	Q9C6S8	AT1G31870	SSNFDSSPPR	[7] Phospho (ST)	BUD SITESELECTION PROTEIN 13 (BUD13)	pre-mRNA-splicing factor of RES complex protein;(source:Araport11)	-1.16479	-3.96673		12067.5	10360.2	46155.6	11635.7		15387.8	12677.7	14724.2	7382.76	6572.36	12797.9	11278.4	12144.2	30731.3	43271.2	39129.2	87220.3	10076.9	10553	16363.1	10534.2		10118.4	11221.1	8129.85	7382.76	8925.36	12580.3	12954.2	12558.8	14693.6	13752
21942	785.309	10.4228	0.874183	1568.6	2	37.67	0.000882387	0.562531	Q9C6S8	AT1G31870	TRNDSPSPEPGPR	[5] Phospho (ST)|[7] Phospho (ST)	BUD SITESELECTION PROTEIN 13 (BUD13)	pre-mRNA-splicing factor of RES complex protein;(source:Araport11)	1.77661	-2.28729		3573.07	6347.94	12775.6	5585.48		2088.99	4139.52	5912.55	3187.91	3684.08	9116.8	4582.98	10549	13514	17419.5	14164.8	7989.05	8142	6080.94	3356.66	5856.43		1373.63	3663.92	3264.58	3187.91	5003.04	8961.81	5263.95	10909.2	6461.46	5536.1
9437	668.765	34.5041	1.59072	1335.52	2	36.11	0.000629379	0.471263	Q9C6S8	AT1G31870	YLSEDLSPPR	[3] Phospho (ST)|[7] Phospho (ST)	BUD SITESELECTION PROTEIN 13 (BUD13)	pre-mRNA-splicing factor of RES complex protein;(source:Araport11)	1.54592	-2.37261		17606	27217.4	35491.8	14959		13076.4	22282.9	21837.2	15100.3	23043.7	30909.8	27817.1	27696.7	32491.5	31724.7	28737.3	53567.5	19381.5	17530	10145.6	14526.5		8598.53	19722.7	12057.3	15100.3	31293.7	30384.3	31950.3	28642.4	15535.2	10082.4
9970	628.782	33.1286	0.76315	1255.55	2	25.48	0.000820372	0.653397	Q9C6S8	AT1G31870	YLSEDLSPPR	[7] Phospho (ST)	BUD SITESELECTION PROTEIN 13 (BUD13)	pre-mRNA-splicing factor of RES complex protein;(source:Araport11)	-1.01896	-2.5241		10743.4	10543.5	20930.2	8292.14		11785.7	12168.3	11239.8	8264.43	10579.4	10542	11937.7	9281.71	20032.7	15703.1	17529.6	34801.1	9733.82	7328.46	9792.8	6768.04		7749.81	10770.3	6206.01	8264.43	14367	10362.8	13711.5	9598.63	9578.24	4990.6
32412	625.709	25.7136	0.349817	1249.4	2	36.45	0.000497719	0.398366	Q9C551	AT1G31970	ITFDNSDDED	[6] Phospho (ST)	STRESS RESPONSE SUPPRESSOR 1 (STRS1)	DEA(D/H)-box RNA helicase family protein;(source:Araport11)	1.24332	-239.933		29.878	37.1478	13882.6	57.8605		256.285	2.28846	115.36	11.7784	0.238411	5604.9	280.959	5.07219		13882.6				57.8605				168.523	2.02554	63.6953	11.7784	0.323766	5509.62	322.705	5.24538	0	4412.04
17422	729.831	34.0146	0.38735	1457.65	2	35.27	0.0017023	1.16784	Q9FVQ5	AT1G32090	WYLTGERNSPR	[9] Phospho (ST)	OSCA1.8	early-responsive to dehydration stress protein (ERD4);(source:Araport11)	-2.1344	-4.78989		8946.36	4191.51	5286.85	1103.75		7959.76	9045.14	9198.17	9673.18	734.649	13892.8	15321.5	1973.85	918.175	12232.5	15081	4612.32	847.268	1083.59	3378.48	478.494		5234.02	8005.92	5078.71	9673.18	997.664	13656.6	17598.1	2041.24	439.008	3887.59
1072	1140.47	41.777	0.833683	3418.39	3	64.12	0.00326491	0.955102	F4ICK7	AT1G32130	YGGDAGDRSPTHYPQAEEGEDEDEVNNLFK	[9] Phospho (ST)	IWS1	The C-terminal portion of this protein has high homology to the C-termini of the IWS1 (Interacts With Spt6) proteins found in yeast and humans. Interacts with transcription factor BES1. Involved in brassinosteroid-regulated gene expression.	1.29346	1.44493		239726	310077	168035	242799		176084	254620	240172	306710	284295	283003	449896	255390	220130	210369	185652	92733.9	282970	267673	169937	269996		115786	225366	132609	306710	386077	278192	516744	264110	105251	66857.2
9969	750.879	40.0162	0.411483	1499.74	2	55.88	0.00136754	0.911847	Q84LG2	AT1G32150	SKGSLGSLNMIIGK	[4] Phospho (ST)|[10] Oxidation (M)	BASIC REGION/LEUCINE ZIPPER TRANSCRIPTION FACTOR 68 (bZIP68)	Encodes a G group bZIP transcription factor family member that can bind cis elements with an ACGT core, such as G-box, Hex, C-box and As-1. The protein is localized in the nucleus and can homodimerize and can heterodimerize with other G group members.	-1.2884	1.71864		10246.6	7953.03	2625.54	4512.36		11553.2	9506.47	11614.7	8641.71	8539.18	6215.24	8758.43	8606.57	3459.33	3028.64	2188.73	2072.24	4936.47	5051.98	4142.65	4012.9		7596.9	8414.24	6412.97	8641.71	11596.3	6109.58	10059.8	8900.44	1654.01	962.532
9013	782.864	45.065	0.3809	1563.71	2	35.74	0.000414422	0.265024	Q84LG2	AT1G32150	SKGSLGSLNMIIGK	[4] Phospho (ST)|[7] Phospho (ST)	BASIC REGION/LEUCINE ZIPPER TRANSCRIPTION FACTOR 68 (bZIP68)	Encodes a G group bZIP transcription factor family member that can bind cis elements with an ACGT core, such as G-box, Hex, C-box and As-1. The protein is localized in the nucleus and can homodimerize and can heterodimerize with other G group members.	1.64308	1.22094		7672.29	12606.2	7434.53	9077.12		14924.1	3429.1	5613.26	12062	11367.6	13969.3	14549.9	10930.2	3565.28	8131.7	5300.51	19880.2	8357.08	10534.3	8887.41	8676.79		9813.46	3035.12	3099.32	12062	15437.3	13731.9	16711.8	11303.4	1704.67	2584.33
902	1039.42	33.3672	0.777517	2076.83	2	84.51	0.00270882	1.3043	Q9C5W7	AT1G32400	AANTPAEYDSDDEYLAPR	[10] Phospho (ST)	TOBAMOVIRUS MULTIPLICATION 2A (TOM2A)	TOM2A encodes a 280 amino acid putative four-pass transmembrane protein with a C-terminal farnesylation signal, essential for efficient multiplication of tobacco mosaic viruses.	1.14721	1.28253		202107	231860	186336	238982		160457	237148	200858	218300	227928	236775	241102	222108	215131	236230	202835	116951	195195	283730	213863	275393		105510	209901	110902	218300	309530	232750	276927	229692	102861	75076.2
12114	780.666	37.7817	0.6385	2338.98	3	40.1	0.00110242	0.471324	Q9C5W7	AT1G32400	EKYGLDTSEFTYNPSESHR	[15] Phospho (ST)	TOBAMOVIRUS MULTIPLICATION 2A (TOM2A)	TOM2A encodes a 280 amino acid putative four-pass transmembrane protein with a C-terminal farnesylation signal, essential for efficient multiplication of tobacco mosaic viruses.	2.16258	-1.12743		8735.41	18891	15796.5	14011		4012.37	10078.7	9554.37	15070.5	20594	16117.2	23194.1	16542.8	13054.7	17642.4	16857.6	16036.9	15495.1	13992.5	12547.4	14165.7		2638.37	8920.73	5275.38	15070.5	27966.9	15843.3	26640.5	17107.7	6241.86	5606.92
14419	1070.55	35.1834	0.551333	2139.09	2	43.87	0.00305348	1.42747	Q9C5W7	AT1G32400	QAAPVTGVPVAPTLDQRPSR	[19] Phospho (ST)	TOBAMOVIRUS MULTIPLICATION 2A (TOM2A)	TOM2A encodes a 280 amino acid putative four-pass transmembrane protein with a C-terminal farnesylation signal, essential for efficient multiplication of tobacco mosaic viruses.	5.05827	1.40439		3582.75	18122.5	5261.4	7389.07		110.431	10985.8	8478.51	16018.6	10869.9	27840.4	23638.8	15078.1	8708.53	16421.1	1725.26	3106	5232.23	10747.1	4426.54	11976.2		72.615	9723.59	4681.35	16018.6	14761.5	27367.2	27151.2	15592.9	4163.82	5218.8
3576	1041.93	39.9534	0.411483	2081.84	2	64.05	0.00269529	1.29467	Q9C5W7	AT1G32400	YGLDTSEFTYNPSESHR	[15] Phospho (ST)	TOBAMOVIRUS MULTIPLICATION 2A (TOM2A)	TOM2A encodes a 280 amino acid putative four-pass transmembrane protein with a C-terminal farnesylation signal, essential for efficient multiplication of tobacco mosaic viruses.	2.04941	1.47728		26621.8	54559.1	30253.1	44692.2		4615.54	52387.8	40950	50727.5	44772.5	62529.6	68318.5	46326.8	36010.8	46085.7	20834	24227.4	38827.2	50728.9	39089.4	51817.5		3035	46368.8	22610.2	50727.5	60801.6	61466.6	78469.8	47908.6	17217.9	14646.5
22993	798.285	15.8194	0.588017	1594.56	2	28.07	0.00108482	0.680331	F4IE90	AT1G32490	SGQSDESDGEVAVR	[4] Phospho (ST)|[7] Phospho (ST)	ENHANCED SILENCING PHENOTYPE 3 (ESP3)	Encodes a homolog of the yeast PRP2 protein, one of four related DEAH RNA helicases identified as essential cofactors for RNA splicing.	24.2045	1.26274		80.8241	1956.31	1440.78	1819.33		86.7799	57.3728	106.047		2362.89	259.246	5317.69	4496.46	12100.2	1345.99	189.184	1398.53	3468.04	5348.99	159.486	3703.11		57.063	50.7811	58.553	0	3208.84	254.838	6107.84	4649.99	5785.48	427.768
19037	714.316	17.7894	0.830833	1426.62	2	54.44	0.000331391	0.232291	Q9LPJ1	AT1G32730	LCGQVSPTAASEK	[6] Phospho (ST)	AT1G32730	electron carrier/iron ion-binding protein;(source:Araport11)	-1.65091	-3.33782		3644.13	2207.35	17247.7	5167.34		6190.16	3767.47	4288.51	1763.27	2779.09	4244.84	505.624	3980.1	14512.6	13196	15154.6	30492.3	4893.04	4124.44	10035.6	3520.32		4070.4	3334.61	2367.87	1763.27	3774.05	4172.68	580.753	4116	6938.93	4193.81
6429	603.263	25.3229	0.467867	1204.51	2	34.82	-0.000760492	-0.631369	B3H4M3	AT1G33050	STDDLSGFRK	[2] Phospho (ST)	AT1G33050	hypothetical protein;(source:Araport11)	-2.76164	1.03885		5739.49	2078.29	10061.8	10452.7		6108.4	5445.64	6754.88	4829.46	7836.78	296.632	910.821	8811.22	12785.3	2864.35	7606.45	36795.1	9694.35	9006.2	15267.8	8955.32		4016.64	4819.97	3729.66	4829.46	10642.5	291.589	1046.16	9112.07	6113.02	910.317
7642	550.773	33.4491	0.493867	1099.53	2	30.98	0.00381924	3.47353	Q9C800	AT1G33530	ITVERSTSK	[8] Phospho (ST)	AT1G33530	F-box family protein;(source:Araport11)	2.93825	1.44214		2920.99	8582.58	5553.25	8008.59		1896.02	2722.74	3715.28	3795.57	6284.78	11374.5	8047.44	9431.72	4153.36	5427.89	4461.85	9454.62	5520.22	8882.62	9837.16	8528.2		1246.75	2409.92	2051.37	3795.57	8534.83	11181.2	9243.19	9753.77	1985.85	1725.04
2573	924.734	24.3045	0.990467	2771.18	3	46.13	0.00380205	1.372	Q0WLY0	AT1G33680	EVNISGSQNEGEDDSKETNDVVAQK	[7] Phospho (ST)	AT1G33680	KH domain-containing protein;(source:Araport11)	5.54741	1.17621		30613.9	169828	44322.1	52132.1		39118.2	36524.9	28854.3	21305.8	132505	245100	118839	215528	40905.4	59319.4	50220.8	31668	57345.8	62624	40874.8	50318		25722.6	32328.4	15931.7	21305.8	179944	240933	136497	222887	19558.1	18852.3
42580	750.29	10.9377	0.380083	2247.85	3	42.54	0.000368842	0.164087	Q0WLY0	AT1G33680	EVTDCDSQKEDEANAGGESK	[7] Phospho (ST)	AT1G33680	KH domain-containing protein;(source:Araport11)	7.84872	#DIV/0!		88.0481	691.065	343.714	0				91.3894	84.8289	32.6312	9847.15	4998.15	142.011	91.8191	3466.32	127.582							0	0	50.46	84.8289	44.3136	9679.75	5740.82	146.86	43.9015	1101.63
5321	745.351	41.4015	0.653983	1488.69	2	60.91	0.000696518	0.467875	Q9LQ31	AT1G33790	KVSFSLDDTEIR	[3] Phospho (ST)	AT1G33790	jacalin lectin family protein;(source:Araport11)	1.01241	2.51006		14913.9	15098.9	8273.61	20767.3		18918.6	14714.3	12964.5	13708	20357.6	12752.2	15577.3	12852.1	8567.97	7159.57	6913.38	11049.1	16572.1	24013.8	20599.5	22689.4		12440.1	13023.8	7158.26	13708	27645.9	12535.4	17891.9	13290.9	4096.61	2275.38
4799	573.248	35.878	0.675567	1144.48	2	44.71	0.000422529	0.369188	Q9FVW3	AT1G33990	TLSDPFSNGK	[3] Phospho (ST)	METHYL ESTERASE 14 (MES14)	Encodes a protein predicted to act as a carboxylesterase. It has similarity to the SABP2 methyl salicylate esterase from tobacco. This protein does not act on methyl IAA, methyl JA, MeSA, MeGA4, or MEGA9 in vitro.	1.12097	1.278		11794.1	13220.9	17315	22128.6		13496	12464.3	12397.7	9277.74	12668	14182.8	14881.7	11426.6	14870.6	13269	14382.7	31672.5	17753	22989.9	25805.2	22766.5		8874.46	11032.3	6845.32	9277.74	17203.4	13941.7	17092.9	11816.7	7110.1	4217.02
10414	857.379	36.8206	0.5385	1712.74	2	77.25	0.00228183	1.33227	F4HT46	AT1G34120	SQEFDPISSGVTNPR	[1] Phospho (ST)	INOSITOL POLYPHOSPHATE 5-PHOSPHATASE I (IP5PI)	Encodes an inositol polyphosphate 5-phosphatase that appears to have Type I activity. It can dephosphorylate IP3(inositol(1,4,5)P3) and IP4 (inositol(1,3,4,5)P4), but it does not act on I(1)P, I(1,4)P2, or phosphatidylinositol(4,5)P2.	1.36303	1.25314		7087.6	9660.63	15250	19110.4		7369.62	8417.63	5486.78	7413.85	13731.4	9046.85	10194.3	6877.86	17086.1	14086.7	12566.8	17881.3	17327.3	17583.8	25535.9	17143		4845.97	7450.5	3029.49	7413.85	18647.5	8893.06	11709	7112.7	8169.39	4476.88
9983	883.874	34.7597	0.91085	1765.73	2	76.25	0.0017615	0.997604	F4HUX0	AT1G34220	QNSSFSSYGDLTPQR	[3] Phospho (ST)	IST1-LIKE 1 (ISTL1)	Regulator of Vps4 activity in the MVB pathway protein;(source:Araport11)	3.51548	2.0362		9081.27	31925	9715.82	19783.3		4124.05	13415.1	10173.6	12083.5	21404.6	44619.3	27290.8	39854.7	14939.7	23391	11807.1	2159.65	14694.8	29853.3	13288.6	26276.1		2711.81	11873.8	5617.3	12083.5	29067.8	43860.8	31345.8	41215.5	7143.14	7433.9
7223	1173.99	44.7398	1.15008	2345.96	2	57.3	0.00303439	1.29345	P46077	AT1G35160	DNLTLWTSDMQDESPEEIK	[10] Oxidation (M)|[14] Phospho (ST)	GF14 PROTEIN PHI CHAIN (GF14 PHI)	GF14 protein phi chain member of 14-3-3 protein family. This protein is reported to interact with the BZR1 transcription factor involved in brassinosteroid signaling and may affect the nucleocytoplasmic shuttling of BZR1 The mRNA is cell-to-cell mobile.	1.80899	1.68335		21868.3	39559.7	35134.5	59143.7		37956.9	11725.7	16064.9	31985.9	44939.4	36548.3	40586.8	36739.6	43745.8	38181.7	28463.8	32051.7	41068	58981.9	82256.3	61410.7		24958.9	10378.5	8870.12	31985.9	61028.3	35926.9	46617.5	37994.1	20916.2	12134.5
6779	1165.99	49.2573	0.677467	2329.97	2	74.68	0.00234218	1.00524	P46077	AT1G35160	DNLTLWTSDMQDESPEEIK	[14] Phospho (ST)	GF14 PROTEIN PHI CHAIN (GF14 PHI)	GF14 protein phi chain member of 14-3-3 protein family. This protein is reported to interact with the BZR1 transcription factor involved in brassinosteroid signaling and may affect the nucleocytoplasmic shuttling of BZR1 The mRNA is cell-to-cell mobile.	2.94863	6.60982		11983.5	35334.9	12671.4	83756		31193.6	5899.15	5494.11	20397.8	31222.3	39580.2	39810.7	31686.3	18488.7	27019.6	14571.3	3541.79	49288.7	76110.1	128012	102477		20511.7	5221.38	3033.54	20397.8	42400.4	38907.3	45726.1	32768.2	8840	8587.1
10278	1199.54	40.751	0.514733	3595.6	3	25.98	0.0061361	1.70656	P46077	AT1G35160	DNLTLWTSDMQDESPEEIKEAAAPKPAEEQK	[10] Oxidation (M)|[14] Phospho (ST)	GF14 PROTEIN PHI CHAIN (GF14 PHI)	GF14 protein phi chain member of 14-3-3 protein family. This protein is reported to interact with the BZR1 transcription factor involved in brassinosteroid signaling and may affect the nucleocytoplasmic shuttling of BZR1 The mRNA is cell-to-cell mobile.	2.40645	1.9339		15192.3	36559.4	16084.1	31105		24032.4	8555.15	15571.5	16639.4	38364.8	38792.9	37105.3	32350.2	24149.6	15910.1	22217.8	7839.79	44365.9	34101.4	19697.2	31412		15802.7	7572.23	8597.68	16639.4	52099.9	38133.5	42618.7	33454.8	11546.7	5056.37
7150	1194.21	45.065	0.42375	3579.6	3	29.24	0.00484145	1.35251	P46077	AT1G35160	DNLTLWTSDMQDESPEEIKEAAAPKPAEEQK	[14] Phospho (ST)	GF14 PROTEIN PHI CHAIN (GF14 PHI)	GF14 protein phi chain member of 14-3-3 protein family. This protein is reported to interact with the BZR1 transcription factor involved in brassinosteroid signaling and may affect the nucleocytoplasmic shuttling of BZR1 The mRNA is cell-to-cell mobile.	3.63423	4.44574		12300.3	44702.2	10152.2	45134.1		24607.4	5133.25	8364.69	21664.9	35811.6	63667.5	44795.1	39096.9	8538.11	23041.4	16949.9	3185.71	39613.9	45582.8	45474	50536.9		16180.8	4543.48	4618.5	21664.9	48632.7	62585.2	51451.1	40431.8	4082.33	7322.78
4685	636.262	24.9415	0.865083	1270.51	2	66.03	0.00139886	1.10103	F4HYA7	AT1G35220	AILSDDEDASR	[4] Phospho (ST)	AT1G35220	FAM91 carboxy-terminus protein;(source:Araport11)	1.22646	-1.46185		11220.7	13761.8	20018.2	13693.8		16605.6	12490.4	10543.5	7248.79	10332.5	17802.2	10947.3	17811.9	18135.5	25446.9	25532.2	13628.4	11468.3	14980.4	17099	11970		10919.2	11055.4	5821.53	7248.79	14031.7	17499.5	12574	18420	8671.13	8087.28
2892	1043.44	42.5103	0.63535	2084.86	2	74.95	0.00196103	0.940608	Q9LQF2	AT1G35580	AVGSHCSLSEMDDLDLTR	[4] Phospho (ST)	CYTOSOLIC INVERTASE 1 (CINV1)	CINV1 / A/N-InvG is an alkaline/neutral invertase that breaks sucrose down into fructose and glucose (GH100). The exact localization of CINV1 remains under investigation but there is evidence that fluorescently-tagged CINV1 localizes to the cytoplasm. atinvg mutants have reduced root growth, reduced invertase activity, and increased expression of antioxidant genes under basal conditions. The leve…	1.50566	2.83043		51507	77551.9	33287.8	94218.8		57052.6	36414.9	40176.1	84322.6	83842.4	71832.7	99213.2	60535.9	37087.5	37364	30300.1	29242.4	78566.4	90110.5	94998.9	117171		37515.5	32231.1	22183	84322.6	113859	70611.6	113955	62602.9	17732.7	11874.6
3588	1051.43	34.8219	0.67715	2100.85	2	60.99	0.00418245	1.99084	Q9LQF2	AT1G35580	AVGSHCSLSEMDDLDLTR	[4] Phospho (ST)|[11] Oxidation (M)	CYTOSOLIC INVERTASE 1 (CINV1)	CINV1 / A/N-InvG is an alkaline/neutral invertase that breaks sucrose down into fructose and glucose (GH100). The exact localization of CINV1 remains under investigation but there is evidence that fluorescently-tagged CINV1 localizes to the cytoplasm. atinvg mutants have reduced root growth, reduced invertase activity, and increased expression of antioxidant genes under basal conditions. The leve…	1.22415	2.46511		31745.1	38860.6	14824	36542.8		23375.2	42571.9	34946.2	29202.9	51682.1	28552.2	46203.6	33448.9	29675.4	9605.15	9267.36	18281.3	35993.4	43476.1	30611.7	37226.1		15370.6	37680.7	19295.3	29202.9	70185.1	28066.9	53068.9	34591	14188.7	3052.61
3180	1083.42	43.3019	0.582617	2164.82	2	55.42	0.00309698	1.43059	Q9LQF2	AT1G35580	AVGSHCSLSEMDDLDLTR	[4] Phospho (ST)|[7] Phospho (ST)	CYTOSOLIC INVERTASE 1 (CINV1)	CINV1 / A/N-InvG is an alkaline/neutral invertase that breaks sucrose down into fructose and glucose (GH100). The exact localization of CINV1 remains under investigation but there is evidence that fluorescently-tagged CINV1 localizes to the cytoplasm. atinvg mutants have reduced root growth, reduced invertase activity, and increased expression of antioxidant genes under basal conditions. The leve…	1.81958	2.92242		69607.6	126656	51536.9	150612		89348.7	46427.4	66689	84861.4	116429	136178	141120	115015	50217.8	90060	69632.4	22401.2	107046	164259	167066	175167		58752.2	41093.2	36821.9	84861.4	158112	133863	162089	118942	24010.7	28621.9
3811	1091.42	35.2463	0.909233	2180.82	2	62.92	0.00256653	1.17687	F4HZY9	AT1G35580	AVGSHCSLSEMDDLDLTR	[4] Phospho (ST)|[7] Phospho (ST)|[11] Oxidation (M)	CYTOSOLIC INVERTASE 1 (CINV1)	CINV1 / A/N-InvG is an alkaline/neutral invertase that breaks sucrose down into fructose and glucose (GH100). The exact localization of CINV1 remains under investigation but there is evidence that fluorescently-tagged CINV1 localizes to the cytoplasm. atinvg mutants have reduced root growth, reduced invertase activity, and increased expression of antioxidant genes under basal conditions. The leve…	1.18002	1.55785		59112.3	69753.7	45435.7	70782.2		45770.9	78123.7	66158.9	51611.8	80095.6	61491.3	75194.7	63923.1	53594.4	39527.6	40972.2	49099.8	63428.2	85847.6	64724.5	71222.3		30097.1	69147.9	36529.2	51611.8	108771	60446	86367.7	66105.8	25625.1	12562.3
4644	1043.44	41.6748	0.390283	2084.86	2	71.42	0.00223349	1.07129	Q9LQF2	AT1G35580	AVGSHCSLSEMDDLDLTR	[7] Phospho (ST)	CYTOSOLIC INVERTASE 1 (CINV1)	CINV1 / A/N-InvG is an alkaline/neutral invertase that breaks sucrose down into fructose and glucose (GH100). The exact localization of CINV1 remains under investigation but there is evidence that fluorescently-tagged CINV1 localizes to the cytoplasm. atinvg mutants have reduced root growth, reduced invertase activity, and increased expression of antioxidant genes under basal conditions. The leve…	1.50144	3.79527		16637.3	24979.8	10356.9	39307		17226.4	11054.8	14415.6	27909.7	33182.5	21793.1	33180.7	16227.2	15725.7	12583.8	6986.49	8322.09	29256.2	37392.6	41746.7	52270.4		11327.4	9784.64	7959.47	27909.7	45062.3	21422.7	38111	16781.2	7518.92	3999.25
2893	701.291	34.8219	0.72035	2100.85	3	61.51	0.000622896	0.296497	Q9LQF2	AT1G35580	AVGSHCSLSEMDDLDLTR	[7] Phospho (ST)|[11] Oxidation (M)	CYTOSOLIC INVERTASE 1 (CINV1)	CINV1 / A/N-InvG is an alkaline/neutral invertase that breaks sucrose down into fructose and glucose (GH100). The exact localization of CINV1 remains under investigation but there is evidence that fluorescently-tagged CINV1 localizes to the cytoplasm. atinvg mutants have reduced root growth, reduced invertase activity, and increased expression of antioxidant genes under basal conditions. The leve…	1.06295	1.33419		23100.7	24555	20201.2	26952.1		23761.1	30090	21333.1	18670.7	33068.4	19479.6	27855	20261	27946.6	13292.3	14835.5	30218.6	24965.4	31922.6	24428.5	27104.2		15624.4	26632.9	11778.9	18670.7	44907.4	19148.5	31993.9	20952.8	13362.1	4224.42
11586	759.84	27.7113	0.752083	1517.67	2	59.69	0.00145245	0.957028	F4HZY9	AT1G35580	GRSVLDTPLSSAR	[3] Phospho (ST)|[7] Phospho (ST)	CYTOSOLIC INVERTASE 1 (CINV1)	CINV1 / A/N-InvG is an alkaline/neutral invertase that breaks sucrose down into fructose and glucose (GH100). The exact localization of CINV1 remains under investigation but there is evidence that fluorescently-tagged CINV1 localizes to the cytoplasm. atinvg mutants have reduced root growth, reduced invertase activity, and increased expression of antioxidant genes under basal conditions. The leve…	1.54226	1.20499		6011.67	9271.55	9075.51	10935.9		3913.2	7096.7	7391.24	6363.19	9346.23	9865.8	7924.7	10112.5	8626.69	10720.2	10972.8	6685.3	11370.1	10341.6	12637.1	9625.38		2573.16	6281.34	4081.02	6363.19	12692.3	9698.08	9102.21	10457.8	4124.69	3406.99
1941	557.227	10.4228	0.676	1112.44	2	48.16	-0.000309764	-0.278454	Q9LQF2	AT1G35580	HDGIHDSPR	[7] Phospho (ST)	CYTOSOLIC INVERTASE 1 (CINV1)	CINV1 / A/N-InvG is an alkaline/neutral invertase that breaks sucrose down into fructose and glucose (GH100). The exact localization of CINV1 remains under investigation but there is evidence that fluorescently-tagged CINV1 localizes to the cytoplasm. atinvg mutants have reduced root growth, reduced invertase activity, and increased expression of antioxidant genes under basal conditions. The leve…	-1.58781	2.79519		9913.64	6243.61	16862.5	47133.8		38613.4	4953.59	10127.6	4986.19	3454.73	4283.05	2006.22	51191.4	13086.5	13031.8	17539.8	27029.1	11566.2	80326.7	71186.5	74624.8		25390.6	4384.46	5591.87	4986.19	4691.58	4210.24	2304.32	52939.3	6257.04	4141.63
861	868.361	45.4625	1.46138	867.353	1	24.32	0.00065362	0.753581	Q9LQF2	AT1G35580	SASWPQL	[3] Phospho (ST)	CYTOSOLIC INVERTASE 1 (CINV1)	CINV1 / A/N-InvG is an alkaline/neutral invertase that breaks sucrose down into fructose and glucose (GH100). The exact localization of CINV1 remains under investigation but there is evidence that fluorescently-tagged CINV1 localizes to the cytoplasm. atinvg mutants have reduced root growth, reduced invertase activity, and increased expression of antioxidant genes under basal conditions. The leve…	1.43196	1.51079		165770	237377	200392	302750		282201	122697	131261	166149	225467	282803	212907	233882	182136	214738	203311	202795	236069	286236	364708	340899		185564	108600	72474.8	166149	306188	277995	244542	241868	87084.6	68245.8
8341	649.26	28.0895	0.5023	1296.51	2	56.27	0.00039358	0.30357	Q9LQF2	AT1G35580	SMSELSTGYSR	[1] Phospho (ST)	CYTOSOLIC INVERTASE 1 (CINV1)	CINV1 / A/N-InvG is an alkaline/neutral invertase that breaks sucrose down into fructose and glucose (GH100). The exact localization of CINV1 remains under investigation but there is evidence that fluorescently-tagged CINV1 localizes to the cytoplasm. atinvg mutants have reduced root growth, reduced invertase activity, and increased expression of antioxidant genes under basal conditions. The leve…	4.4221	6.13775		1509.15	6673.6	1601.63	9830.42		1267.51	875.69	1810.6	2581.1	5649.42	8959.65	5965.38	6569.15	4875.86	7445.07	421.784	429.776	8319.51	9367.97	10440.7	11476.6		833.461	775.08	999.713	2581.1	7671.99	8807.34	6851.76	6793.45	2331.3	2366.12
12915	657.259	21.0404	0.627167	1312.5	2	52.94	0.00270565	2.06145	F4HZY9	AT1G35580	SMSELSTGYSR	[1] Phospho (ST)|[2] Oxidation (M)	CYTOSOLIC INVERTASE 1 (CINV1)	CINV1 / A/N-InvG is an alkaline/neutral invertase that breaks sucrose down into fructose and glucose (GH100). The exact localization of CINV1 remains under investigation but there is evidence that fluorescently-tagged CINV1 localizes to the cytoplasm. atinvg mutants have reduced root growth, reduced invertase activity, and increased expression of antioxidant genes under basal conditions. The leve…	1.76151	1.05359		2065.24	3637.94	5894.97	6210.9		1675.49	3334.89	2993.03	1087.79	3135.77	5696.1	1692.46	5794.05	10580.4	4029.59	6555.19	4320.93	6788.48	8501.03	5220.08	4939.64		1101.73	2951.74	1652.58	1087.79	4258.42	5599.27	1943.94	5991.88	5058.83	1280.64
8260	653.279	29.2458	1.11143	1304.54	2	44.4	0.00185418	1.42133	F4HZY9	AT1G35580	SVLDTPLSSAR	[1] Phospho (ST)|[5] Phospho (ST)	CYTOSOLIC INVERTASE 1 (CINV1)	CINV1 / A/N-InvG is an alkaline/neutral invertase that breaks sucrose down into fructose and glucose (GH100). The exact localization of CINV1 remains under investigation but there is evidence that fluorescently-tagged CINV1 localizes to the cytoplasm. atinvg mutants have reduced root growth, reduced invertase activity, and increased expression of antioxidant genes under basal conditions. The leve…	-1.24807	-1.95838		18927	15165	41554.1	21218.6		20488.7	22330.7	26119.5	10738.5	14602.5	15669.9	14467.2	15976.7	28931.6	44372.6	28273	82147.7	17521	21684.2	25573.8	20862.7		13472.6	19765	14421.7	10738.5	19830.4	15403.5	16616.8	16522.2	13833.1	14102
197	613.295	31.5985	1.14392	1224.58	2	70.95	2.3203e-05	0.0189478	Q9LQF2	AT1G35580	SVLDTPLSSAR	[5] Phospho (ST)	CYTOSOLIC INVERTASE 1 (CINV1)	CINV1 / A/N-InvG is an alkaline/neutral invertase that breaks sucrose down into fructose and glucose (GH100). The exact localization of CINV1 remains under investigation but there is evidence that fluorescently-tagged CINV1 localizes to the cytoplasm. atinvg mutants have reduced root growth, reduced invertase activity, and increased expression of antioxidant genes under basal conditions. The leve…	1.02456	-1.01037		181897	186365	265788	263060		172879	197281	189848	169071	226076	171560	212459	146391	289891	236596	204192	356338	249386	246275	321057	242855		113678	174615	104823	169071	307014	168644	244028	151389	138606	75192.4
4440	653.278	31.1847	2.5751	1304.54	2	34.75	0.000238029	0.182462	Q9LQF2	AT1G35580	SVLDTPLSSAR	[5] Phospho (ST)|[8] Phospho (ST)	CYTOSOLIC INVERTASE 1 (CINV1)	CINV1 / A/N-InvG is an alkaline/neutral invertase that breaks sucrose down into fructose and glucose (GH100). The exact localization of CINV1 remains under investigation but there is evidence that fluorescently-tagged CINV1 localizes to the cytoplasm. atinvg mutants have reduced root growth, reduced invertase activity, and increased expression of antioxidant genes under basal conditions. The leve…	-1.03539	-1.48506		63299.4	61135.7	121767	81995.2		69923.4	65467.7	73600.8	47650.3	64112.4	64305.1	57120.5	59319.9	94936	99666.4	106289	218604	68405.5	80732.6	103648	78967.9		45978.8	57946	40638.2	47650.3	87065.6	63212	65607.8	61345.3	45391.8	31674.9
1623	613.295	34.6962	1.01333	1224.57	2	33.62	-0.000272435	-0.222473	Q9LQF2	AT1G35580	SVLDTPLSSAR	[9] Phospho (ST)	CYTOSOLIC INVERTASE 1 (CINV1)	CINV1 / A/N-InvG is an alkaline/neutral invertase that breaks sucrose down into fructose and glucose (GH100). The exact localization of CINV1 remains under investigation but there is evidence that fluorescently-tagged CINV1 localizes to the cytoplasm. atinvg mutants have reduced root growth, reduced invertase activity, and increased expression of antioxidant genes under basal conditions. The leve…	1.38222	1.13194		25853.9	35735.9	42641.7	48267.8		24404.3	28406.4	26399	24413.9	41036.3	33936.7	41263.8	28379.9	45053	37954.9	35287	54793.9	40770.7	47225.4	61285.7	45998.9		16047.3	25142.7	14576	24413.9	55727.9	33359.8	47395.1	29348.9	21541.2	12062.4
8970	1205.97	54.8522	1.64082	2409.93	2	48.97	0.00254498	1.05604	Q9C8F1	AT1G36730	NVTPFIEWLQNAESESEEE	[14] Phospho (ST)|[16] Phospho (ST)	AT1G36730	Translation initiation factor IF2/IF5;(source:Araport11)	6.71135	1.07466		13976.7	93802.4	93793.9	100797		10196.9	6794.52	12223.8	45059.2	46732.9	97528.8	113574	149562	35541.1	93183.6	214643	108871	69398.1	153263	186408	52063.7		6705.08	6013.88	6749.28	45059.2	63464	95870.8	130449	154669	16993.3	29614.6
4036	1165.99	54.4142	0.384	2329.96	2	55.87	0.00134215	0.576039	Q9C8F1	AT1G36730	NVTPFIEWLQNAESESEEE	[16] Phospho (ST)	AT1G36730	Translation initiation factor IF2/IF5;(source:Araport11)	6.07218	1.1798		7413.75	45017.6	19767.7	23321.9		10762.2	10293.8	2805.53	9719.81	49798.8	51166	41641.1	38708.6	43925.4	35509.2	31102.6	3147.54	38000.2	38400.5	36113.7	5613.86		7076.81	9111.15	1549.06	9719.81	67627.5	50296.2	47828.5	40030.3	21002.1	11285.2
21781	1054.04	34.0564	1.59873	3159.1	3	20.51	0.00453721	1.43623	Q9C8F1	AT1G36730	SLSDENDQADSEEDDDDVQWQTDTSR	[1] Phospho (ST)|[3] Phospho (ST)	AT1G36730	Translation initiation factor IF2/IF5;(source:Araport11)	18.69	-1.23132		816.928	15268.4	22267.3	18084		793.94	341.519	1066.34	1540.42	1088.66	54976.1	24357.9	37279.4	25918.2	68774.9	70508.8	1956.1	14156.2	22753.5	19495.2	17031.7		522.063	302.281	588.77	1540.42	1478.42	54041.5	27977.2	38552.3	12392.3	21857.3
15118	1027.39	31.3255	0.39315	3079.14	3	49.82	0.00645399	2.09604	Q9C8F1	AT1G36730	SLSDENDQADSEEDDDDVQWQTDTSR	[11] Phospho (ST)	AT1G36730	Translation initiation factor IF2/IF5;(source:Araport11)	9.98896	-3.11124		653.194	6524.73	2968.11	953.996		1230.87	101.487		2231.01	2475.55	95823.8	4375.57	1746.11	778.455	325.465	103206		1079.63	1172.99	238.404	2743.49		809.373	89.8271	0	2231.01	3361.84	94194.8	5025.72	1805.73	372.203	103.436
3319	682.302	34.2158	0.528667	1362.59	2	64.02	0.000952346	0.698924	P11035	AT1G37130	SVSTPFMNTTAK	[3] Phospho (ST)	NITRATE REDUCTASE 2 (NIA2)	Identified as a mutant resistant to chlorate. Encodes nitrate reductase structural gene. Involved in nitrate assimilation. Has nitrate reductase activity. Up-regulated by the fungus P. indica. Binds transcription factor At2g35940. The mRNA is cell-to-cell mobile.	1.88624	1.89003		11451.6	21600.5	8523.55	16109.8		17588	7742.32	10303.6	12257.1	24215.7	22656	23789.4	16679.8	5832.75	9708.57	11016.1	8461.08	7284.95	14985.1	29087.3	21211.4		11565.2	6852.78	5689.05	12257.1	32885.3	22270.8	27324.2	17249.3	2788.82	3085.48
920	997.721	23.2632	0.564783	2990.14	3	70.33	0.003603	1.20496	P11035	AT1G37130	VHDDDEDVSSEDENETHNSNAVYYK	[10] Phospho (ST)	NITRATE REDUCTASE 2 (NIA2)	Identified as a mutant resistant to chlorate. Encodes nitrate reductase structural gene. Involved in nitrate assimilation. Has nitrate reductase activity. Up-regulated by the fungus P. indica. Binds transcription factor At2g35940. The mRNA is cell-to-cell mobile.	-1.74821	-1.4223		104558	59808.7	153366	107830		108069	125478	99805.8	88308.9	169757	208931	1516.35	237919	132231	177304	245901	95963.6	78204.6	148822	92445.7	125651		71061.9	111062	55107.1	88308.9	230533	205379	1741.66	246043	63223.5	56349
1557	1024.38	23.7376	1.4947	3070.11	3	49.69	0.00510481	1.66275	P11035	AT1G37130	VHDDDEDVSSEDENETHNSNAVYYK	[9] Phospho (ST)|[10] Phospho (ST)	NITRATE REDUCTASE 2 (NIA2)	Identified as a mutant resistant to chlorate. Encodes nitrate reductase structural gene. Involved in nitrate assimilation. Has nitrate reductase activity. Up-regulated by the fungus P. indica. Binds transcription factor At2g35940. The mRNA is cell-to-cell mobile.	2.25058	-1.2648		106546	239791	163844	129541		140910	118209	103683	74619.6	180438	335540	169281	322591	146665	250538	280759	69853.1	102067	177464	100303	154997		92657	104627	57247.9	74619.6	245037	329836	194434	333606	70125.1	79623.6
37648	1054.85	25.692	0.21565	2107.68	2	61.22	0.00276004	1.30952	F4I9G7	AT1G42480	QSSETDSEDEEDDDADEL	[7] Phospho (ST)	AT1G42480	TLR4 regulator/MIR-interacting MSAP protein;(source:Araport11)	-2.38947	-21.9179		183.346	76.7307	3894.4	177.681				153.183	219.448	16.3386	194.373		142.251		37249.8		407.153				177.681		0	0	84.579	219.448	22.1881	191.069	0	147.108	0	11838.3
19864	879.364	14.6608	0.675217	2635.07	3	46.7	0.00222072	0.842756	Q8VYV0	AT1G43690	RSKPIEEEETGSGSQSGGESPEAK	[16] Phospho (ST)|[20] Phospho (ST)	AT1G43690	ubiquitin interaction motif-containing protein;(source:Araport11)	-2.32296	7.216		4979.91	2143.78	2338.3	16873.2		559.36	13864.7	11843.5	6695.81	7238.87	262.111	559.81	19884.8	16437.4		258.001	3014.71	16982.4	23258.3	13063.4	15709.2		367.813	12271.7	6539.33	6695.81	9830.49	257.655	642.991	20563.7	7859.22	0
6323	852.709	14.525	1.62557	2555.11	3	46.57	0.00339741	1.32966	Q8VYV0	AT1G43690	RSKPIEEEETGSGSQSGGESPEAK	[20] Phospho (ST)	AT1G43690	ubiquitin interaction motif-containing protein;(source:Araport11)	5.41951	-8.94827		5657.69	30661.9	39751.1	4442.32		15469.8	10052.3	3815.35	1726.91	2130.29	196988	99880.2	21088.1	5901.22	105340	101044		6890.26	9285.65	1065.69	5711.62		10172.3	8897.39	2106.62	1726.91	2892.97	193639	114721	21808.1	2821.55	33478
16125	827.33	15.4603	0.903667	2478.97	3	53.72	0.0015488	0.624776	Q8VYV0	AT1G43690	SKPIEEEETGSGSQSGGESPEAK	[11] Phospho (ST)|[19] Phospho (ST)	AT1G43690	ubiquitin interaction motif-containing protein;(source:Araport11)	2.06862	-1.82097		6246.82	12922.3	23485.3	12897.2		23869.7	6014.81	3557.07	2981.76	5293.01	20984.5	18065.4	13896.6	18454.7	49214.7	35405	9460.61	10527.2	18324.8	12412.2	11555.2		15695.8	5323.75	1964.01	2981.76	7187.99	20627.8	20749.7	14371.1	8823.78	15640.9
104709	827.33	16.2673	0.2423	2478.97	3	45.58	0.00157785	0.636494	Q8VYV0	AT1G43690	SKPIEEEETGSGSQSGGESPEAK	[15] Phospho (ST)|[19] Phospho (ST)	AT1G43690	ubiquitin interaction motif-containing protein;(source:Araport11)	-104.184	-6.76971		8797.2	84.4392	356.908	52.7213		8797.2					22.2438	239.979	112.785				356.908		58.4505	47.5536			5784.69	0	0	0	0	21.8657	275.637	116.636	0	0
11067	800.675	14.9151	1.79765	2399	3	36.44	0.00131428	0.547843	Q8VYV0	AT1G43690	SKPIEEEETGSGSQSGGESPEAK	[19] Phospho (ST)	AT1G43690	ubiquitin interaction motif-containing protein;(source:Araport11)	1.46891	-1.21467		7488.09	10999.3	27192.6	22386.9		8389.59	9658.97	8116.11	4780.4	8548.4	13887.9	6123.39	20135	27383.2	32602.8	28682.3	21352.5	19802.5	27051.4	23536.4	19921.5		5516.66	8549.23	4481.25	4780.4	11608.9	13651.8	7033.25	20822.5	13092.7	10361.5
14335	1098.92	54.6387	0.101817	2195.82	2	46.75	0.00103261	0.47026	Q9MA75	AT1G43700	SFSVDSDFFDDLGVTEEK	[1] Phospho (ST)|[6] Phospho (ST)	VIRE2-INTERACTING PROTEIN 1 (VIP1)	Encodes a VirE2-interacting protein. VIP1 mediates nuclear translocation of VirE2 via its amino half, and interacts with histone H2A via it carboxyl half. Involved in osmosensory response. The mRNA is cell-to-cell mobile.	Inf	132.275		322.604	0	423.821	56061				168.073	619.215							423.821					56061		0	0	92.8003	619.215	0	0	0	0	0	0
168	1058.94	54.1057	0.533183	2115.86	2	89.99	-0.000664394	-0.314007	Q9MA75	AT1G43700	SFSVDSDFFDDLGVTEEK	[3] Phospho (ST)	VIRE2-INTERACTING PROTEIN 1 (VIP1)	Encodes a VirE2-interacting protein. VIP1 mediates nuclear translocation of VirE2 via its amino half, and interacts with histone H2A via it carboxyl half. Involved in osmosensory response. The mRNA is cell-to-cell mobile.	-1.24154	-1.14958		442966	356787	248322	216011		770523	404838	408953	301817	286458	382619	382663	386361	223844	282313	307670	195569	261471	425363	375882	52079.8		506665	358325	225800	301817	389014	376115	439521	399553	107027	89721.8
2539	1098.92	54.1821	0.359967	2195.83	2	82.42	0.00300853	1.37011	Q9MA75	AT1G43700	SFSVDSDFFDDLGVTEEK	[3] Phospho (ST)|[6] Phospho (ST)	VIRE2-INTERACTING PROTEIN 1 (VIP1)	Encodes a VirE2-interacting protein. VIP1 mediates nuclear translocation of VirE2 via its amino half, and interacts with histone H2A via it carboxyl half. Involved in osmosensory response. The mRNA is cell-to-cell mobile.	1.02413	-1.58238		52991.7	54270.6	35638.2	22521.9		101357	37568.2	55471.7	37332.5	41284.5	66506.8	52914.8	59707.2	24874.5	51648.8	46903.8	26769.6	36083.4	65340.7	43176.4	2527.45		66648.1	33251.9	30628.3	37332.5	56065	65376.2	60777.3	61745.9	11893.2	16414.5
11028	484.222	11.5208	0.50355	966.429	2	21.13	0.000371779	0.384693	F4ICS8	AT1G43760	RSSSTPPR	[3] Phospho (ST)	AT1G43760	DNAse I-like superfamily protein;(source:Araport11)	-1.14005	3.71961		1191.09	1044.77	954.019	3548.58		70.6258	3394.11	3559.29	2358.95	240.41	580.733	1813.8	4704.97	1424.96	2030.68	569.113	503.022	4008.14	4520.24	2236.2	3913.83		46.4407	3004.15	1965.24	2358.95	326.48	570.861	2083.31	4865.62	681.317	645.368
11572	1016.89	28.1727	0.538867	2031.77	2	95.01	0.00312864	1.53986	Q9LP11	AT1G43910	GEDSSVEEEGEIEDAETK	[4] Phospho (ST)	AT1G43910	P-loop containing nucleoside triphosphate hydrolases superfamily protein;(source:Araport11)	1.0727	1.00693		7978.18	8558.23	28681.3	28880		8404.85	10166.4	7824.7	6059.71	7497.75	6646.48	10703.7	10057.3	30555.8	55141.5		14003.1	21675.4	39328.6	29028.4	28111.9		5526.69	8998.32	4320.35	6059.71	10182.1	6533.5	12294.1	10400.7	14609.7	17524.5
52838	1016.89	27.6498	0.211033	2031.77	2	82.74	0.00289001	1.42241	Q9LP11	AT1G43910	GEDSSVEEEGEIEDAETK	[5] Phospho (ST)	AT1G43910	P-loop containing nucleoside triphosphate hydrolases superfamily protein;(source:Araport11)	1.07865	-2.22072		358.675	386.885	669.278	301.38		598.559		338.552	227.704	218.407	331.983	566.334	545.599	168.653	77.1637	23036.4		106.828	709.697		361.065		393.589	0	186.929	227.704	296.6	326.339	650.484	564.229	80.6381	24.5234
2284	1080.94	26.1368	0.7383	2159.87	2	104.79	0.00248275	1.14949	Q9LP11	AT1G43910	KGEDSSVEEEGEIEDAETK	[5] Phospho (ST)	AT1G43910	P-loop containing nucleoside triphosphate hydrolases superfamily protein;(source:Araport11)	1.35782	-1.14097		28779.2	39076.9	106193	93072.5		31059	40014.4	29057.8	18995.4	34767.1	51501.8	31540.2	41288.2	110126	147130	102904	76270.9	83714.4	115860	92997.3	83192		20423.2	35417	16044.1	18995.4	47214.2	50626.2	36226.6	42698	52654.5	46759.4
2310	720.962	26.1368	0.904283	2159.86	3	55.02	0.00166113	0.769093	Q9LP11	AT1G43910	KGEDSSVEEEGEIEDAETK	[6] Phospho (ST)	AT1G43910	P-loop containing nucleoside triphosphate hydrolases superfamily protein;(source:Araport11)	1.45031	-1.29456		13830.2	20058.1	70394.4	54377.2		16449.2	19405.5	13168.2	8703.98	17530	24074.3	16386.1	23407.1	63352.4	97495.2	73361.5	54192.2	45337.1	66922.3	61238.9	47055.9		10816.4	17176	7270.75	8703.98	23806.1	23665	18820.9	24206.3	30290.7	30984.9
14650	476.71	12.4735	1.04023	951.406	2	36.21	-0.000130634	-0.137306	B6EUA9	AT1G44910	ANLSPAGDK	[4] Phospho (ST)	PRE-MRNA-PROCESSING PROTEIN 40A (PRP40A)	Binds the carboxyl-terminal domain (CTD) of the largest subunit of RNA polymerase II and functions as a scaffold for RNA processing machineries.	-2.14744	-2.15872		2962.82	1379.7	9662.68	4476.12		1687.98	4163.39	4351.39	2519.87	2254.47	4362.51	117.172	3144.36	9623.14	15097.5	6898.25	8698.22	4196.72	4048.09	5166.76	4573.29		1109.95	3685.05	2402.59	2519.87	3061.6	4288.34	134.583	3251.73	4601.12	4798.13
5035	762.355	35.2046	0.703017	2284.04	3	44.95	-0.000227432	-0.0995741	B6EUA9	AT1G44910	ANLSPAGDKANVEEPMVYATK	[4] Phospho (ST)	PRE-MRNA-PROCESSING PROTEIN 40A (PRP40A)	Binds the carboxyl-terminal domain (CTD) of the largest subunit of RNA polymerase II and functions as a scaffold for RNA processing machineries.	1.92079	2.17027		19574.7	37599	13736.4	29811.7		22558.4	12187.1	17632.1	30287.8	37897.1	29012.5	61780.5	29421.3	14273.5	16355	9644.04	15814.1	36529.7	29035.8	22012.4	33829.6		14833.5	10786.9	9735.42	30287.8	51464.8	28519.3	70960.3	30425.8	6824.61	5197.77
7062	767.688	29.7625	0.5897	2300.04	3	22.77	0.00168501	0.732601	B6EUA9	AT1G44910	ANLSPAGDKANVEEPMVYATK	[4] Phospho (ST)|[16] Oxidation (M)	PRE-MRNA-PROCESSING PROTEIN 40A (PRP40A)	Binds the carboxyl-terminal domain (CTD) of the largest subunit of RNA polymerase II and functions as a scaffold for RNA processing machineries.	1.34195	2.24818		14787.6	19844.2	6571.83	14774.7		14567.1	20523.8	14916.8	10722.2	23329.7	18238.3	22767	16008	10793	4517.93	6032.64	6341	21188	17654.5	8473.71	15033.3		9578.72	18165.8	8236.2	10722.2	31682.1	17928.2	26149.9	16554.6	5160.46	1435.84
13577	664.621	24.6261	0.5951	1990.84	3	35.08	0.000953198	0.478792	F4HRE0	AT1G45688	TDSEVTSLAASSPARSPR	[12] Phospho (ST)|[16] Phospho (ST)	COMPANION OF CELLULOSE SYNTHASE 1 (CC1)	CC1 is a plant specific gene that interacts with with the cellulose synthase complex and microtubules. It appears to play a role in localizing CESA to the membrane, microtuble dynamics , particularly during salt stress.	1.04089	-1.37221		5211.66	5424.76	6012.94	4381.93		4146.43	6965.38	5939	4301.01	4973.92	6692.27	3815.92	6817.92	4520.31	8362.72	9044.31	3823.46	3830.56	4844.43	4845.38	4100.42		2726.52	6165.11	3279.18	4301.01	6754.65	6578.51	4382.91	7050.71	2161.3	2657.75
1366	1308.23	42.3627	1.58237	3921.68	3	61.42	0.00531052	1.35414	Q9FZG2	AT1G47820	HNVPDDDVPDQILSDDEEGDDDDASPVICPVKPPK	[14] Phospho (ST)	AT1G47820	hypothetical protein;(source:Araport11)	1.03243	1.54055		450166	464764	287747	443287		476189	434432	384131	516783	411524	492029	613375	375679	285739	418866	348562	164330	415574	427766	548947	395690		313123	384519	212095	516783	558856	483665	704515	388507	136621	133120
4309	1001.42	42.3215	1.33787	4001.65	4	36.64	0.00513058	1.28212	Q9FZG2	AT1G47820	HNVPDDDVPDQILSDDEEGDDDDASPVICPVKPPK	[14] Phospho (ST)|[25] Phospho (ST)	AT1G47820	hypothetical protein;(source:Araport11)	-1.00541	1.58286		135984	135253	76486.7	121068		174867	124038	99892.3	157820	133854	132085	165260	114533	81363.6	118573	92278.6	38443.8	112289	119875	146232	109145		114985	109787	55154.8	157820	181776	129839	189815	118444	38902.5	37683.6
1654	1033.44	40.3274	1.3083	4129.74	4	26.94	0.00584765	1.41598	Q9FZG2	AT1G47820	HNVPDDDVPDQILSDDEEGDDDDASPVICPVKPPKK	[14] Phospho (ST)|[25] Phospho (ST)	AT1G47820	hypothetical protein;(source:Araport11)	1.05364	1.32061		272867	287503	199174	263030		336901	256420	205683	312000	288739	290303	352231	231413	183053	232957	221356	166719	280332	244652	286953	243213		221532	226959	113566	312000	392112	285368	404568	239314	87523.3	74035.9
2282	1031.47	41.2575	1.00543	2060.93	2	101.8	0.00125541	0.609146	F4HV50	AT1G47900	VSGYESDSKLQEIEELR	[6] Phospho (ST)	AT1G47900	filament-like protein (DUF869);(source:Araport11)	1.52295	1.86293		54116.4	82416.7	35618.4	66354.5		65105.4	50055.7	45279.2	58122.7	92999.1	77266.1	98778.3	65002.6	45854.5	37953.4	32452.1	28498.4	49242.6	74338.1	71739.9	73819.1		42810.7	44304.6	25000.6	58122.7	126294	75952.6	113455	67222.1	21924.4	12062
19320	794.307	10.8193	2.05077	2379.9	3	29.97	0.000293126	0.123167	Q9C7Y9	AT1G47970	APEEDEEDSGDEDDDRPPKR	[9] Phospho (ST)	AT1G47970	nucleolin;(source:Araport11)	-3.11745	7.07884		5871.09	1883.3	4570.57	32354.3		122.961	31267.2	21423.7	14425.3	10900.9	497.169	65.5523	35410	111012	349.544	409.934	27434.4	30936.9	29018.9	58696.1	20795.2		80.8545	27674.8	11828.9	14425.3	14803.5	488.717	75.2925	36619	53078.4	111.088
19706	794.307	14.2887	1.1787	2379.9	3	61.91	0.000550228	0.231198	Q9C7Y9	AT1G47970	RAPEEDEEDSGDEDDDRPPK	[10] Phospho (ST)	AT1G47970	nucleolin;(source:Araport11)	3.75977	-6.46143		1382.71	5198.67	8311.86	1286.38		27046.7	341.368	513.257	771.356	598.273	31684.1	13137.1	2933.11	494.155	100609	91138.2	1053.4	1427.4	1735.25	562.344	1965.92		17784.8	302.148	283.391	771.356	812.464	31145.5	15089.2	3033.26	236.271	31974.5
3228	714.279	15.3894	2.02567	1426.54	2	21.35	0.000821414	0.575807	F4HWU0	AT1G48210	SAPQTPHRNPY	[1] Phospho (ST)|[5] Phospho (ST)	AT1G48210	Protein kinase superfamily protein;(source:Araport11)	-1.01083	-1.3061		44555.6	44078.2	93412.4	71520		40913.9	52710.7	56252.3	32486	29254.9	60064.5	32627.4	65841.3	96631.3	97389.5	90213.8	89684	56597.7	75597.9	84563.5	72313.5		26903.4	46654.7	31059.3	32486	39728.6	59043.4	37475.4	68089.4	46202.4	30951.3
2644	427.705	18.2451	0.64725	853.395	2	31.66	-5.75996e-05	-0.0674947	Q9LP77	AT1G48480	ASAEVLGK	[2] Phospho (ST)	RECEPTOR-LIKE KINASE 1 (RKL1)	Arabidopsis thaliana receptor-like protein kinase (RKL1) gene	-1.21469	-3.21877		7905.94	6508.58	28396	8821.98		8728.22	9294.66	9551.67	5041.68	5145.34	8753.04		6121.9	23661.3	30480.2	24333.2	37048.4	6878.57	8213.99	12932.2	8289.73		5739.33	8226.77	5273.89	5041.68	6987.44	8604.24	0	6330.93	11313.2	9686.9
3071	732.371	25.1954	0.919833	2194.09	3	49.85	0.00206861	0.94281	Q4V3D1	AT1G48620	KDGTSPTVKPAASVSGGVETVK	[5] Phospho (ST)	HIGH MOBILITY GROUP A5 (HON5)	This gene is predicted to encodes a histone H1/H5 family member. A plant line expressing an RNAi construct targeted against HON5 shows a reduced level of agrobacterium-mediated root transformation.	-1.39505	-1.0149		45049.9	32292.7	29234.4	28805.3		42384.7	41852.9	44772.5	51859.5	33380.6	30905.6	34471.5	30579.3	34354.6	34429.1	17715.9	34858.2	32785.5	29556.2	26935.4	26377.8		27870.5	37044.3	24720.8	51859.5	45331.3	30380.2	39593.5	31623.4	16426	10941.9
24836	691.28	20.8773	0.576417	1380.55	2	23.21	0.000229545	0.166271	Q9FVQ1	AT1G48920	FSTNRDDGSFR	[9] Phospho (ST)	NUCLEOLIN LIKE 1 (NUC-L1)	Encodes ATNUC-L1 (NUCLEOLIN LIKE 1), the predominant form of the two nucleolin proteins found in Arabidopsis. This protein is involved in rRNA processing, ribosome biosynthesis, and vascular pattern formation. PARL1 localizes to the nucleolus and parl1 mutants accumulate elevated levels of the unspliced 35S pre-rRNA. parl1 mutants also have defects in cotyledon, leaf, sepal, and petal vein patter…	-1.09622	1.76367		1977.85	1804.24	2590.35	4568.52		2317.55	2536.1	1822.54	1428.56	1872.78	3075.56	557.029	3302.84	3514.41	2414.68	1507.07	3520.4	2563.08	5248.49	6353.21	5096.97		1523.93	2244.72	1006.31	1428.56	2543.26	3023.28	639.796	3415.62	1680.35	767.408
7625	862.354	29.4972	0.830233	1722.69	2	26.61	0.00107826	0.625917	Q9FVQ1	AT1G48920	GERPAFTPQSGNFR	[7] Phospho (ST)|[10] Phospho (ST)	NUCLEOLIN LIKE 1 (NUC-L1)	Encodes ATNUC-L1 (NUCLEOLIN LIKE 1), the predominant form of the two nucleolin proteins found in Arabidopsis. This protein is involved in rRNA processing, ribosome biosynthesis, and vascular pattern formation. PARL1 localizes to the nucleolus and parl1 mutants accumulate elevated levels of the unspliced 35S pre-rRNA. parl1 mutants also have defects in cotyledon, leaf, sepal, and petal vein patter…	-1.17201	2.04501		29648.5	25297.1	10050.6	20553.6		23919	33605.8	31060.1	30949.4	16332	27206.6	38711.4	23808.6	17158.9	19009.5	18075.6	1730.66	22318.8	22626.4	18029.2	19601.4		15728.2	29744.8	17149.6	30949.4	22179.1	26744.1	44463.5	24621.5	8204.18	6041.41
12307	688.785	36.2399	0.611517	1375.56	2	59.37	0.000800713	0.582102	Q9FVQ1	AT1G48920	GFDASLSEDDIK	[7] Phospho (ST)	NUCLEOLIN LIKE 1 (NUC-L1)	Encodes ATNUC-L1 (NUCLEOLIN LIKE 1), the predominant form of the two nucleolin proteins found in Arabidopsis. This protein is involved in rRNA processing, ribosome biosynthesis, and vascular pattern formation. PARL1 localizes to the nucleolus and parl1 mutants accumulate elevated levels of the unspliced 35S pre-rRNA. parl1 mutants also have defects in cotyledon, leaf, sepal, and petal vein patter…	-1.41291	-1.08069		5075.02	3591.91	8780.71	8125.1			5982.82	3839.98	5689.58	5563.2	896.072	7300.52	4573.82	9960.76	7826.35	8131.55	9377.62	7545.71	7176.83	14212.8	5662.43		0	5295.44	2120.22	5689.58	7554.9	880.839	8385.28	4729.99	4762.55	2487.29
10928	930.923	40.9564	0.52675	1859.83	2	98.13	0.00103801	0.558121	Q9FVQ1	AT1G48920	GFDASLSEDDIKNTLR	[7] Phospho (ST)	NUCLEOLIN LIKE 1 (NUC-L1)	Encodes ATNUC-L1 (NUCLEOLIN LIKE 1), the predominant form of the two nucleolin proteins found in Arabidopsis. This protein is involved in rRNA processing, ribosome biosynthesis, and vascular pattern formation. PARL1 localizes to the nucleolus and parl1 mutants accumulate elevated levels of the unspliced 35S pre-rRNA. parl1 mutants also have defects in cotyledon, leaf, sepal, and petal vein patter…	1.10936	1.13284		13928.8	15452.1	9832.15	11138.2		6634.74	20558.7	15813.8	17450.3	14903.5	15369.5	21445.4	11605.4	12160.2	5715.12	13345.6	10076	13686.4	10595.1	10115.2	10493		4362.74	18196.7	8731.47	17450.3	20239.2	15108.2	24631.9	12001.7	5814.18	1816.32
5998	781.831	33.1286	0.626367	1561.65	2	41.22	-0.0010704	-0.685429	F4I045	AT1G48950	GSCQTPPSSSSLFK	[5] Phospho (ST)	AT1G48950	C3HC zinc finger-like protein;(source:Araport11)	-1.1359	-1.03998		16878.1	14858.8	19304.7	18562.7		15714.4	18261.8	19384.4	14588.2	17378.1	14712.3	14082.4	13538.6	23007.9	22531.6	20335.4	13174.3	17179.7	18023	22385.3	17129.9		10333.2	16163.7	10703	14588.2	23599.7	14462.2	16174.9	14000.9	11000.8	7160.77
9827	1036.75	32.2861	0.990533	3107.22	3	37.24	0.00400681	1.28952	Q8RWU2	AT1G50120	ANDAYDSGEDGYDSSRDEISSVSSYPNK	[14] Phospho (ST)	LOSS OF TGN (LOT)	Encodes a Golgi-localized protein which regulates pollen tube growth. Required for TGN formation and Golgi structure maintenance.	2.47885	3.19168		11486.3	28472.7	14449.2	46117.1		18145.5	9332.7	8210.4	12519.1	29477.3	27398.5	32828.5	24788.4	23478.5	26402.1	25640.1	2742.47	35158.1	53301.2	54321.1	44434.1		11931.7	8260.44	4533.31	12519.1	40030.6	26932.7	37706.4	25634.8	11225.8	8390.85
12420	741.806	37.54	0.71145	1481.6	2	55.39	0.00146864	0.991254	Q8RWU2	AT1G50120	TFGSSLSLNSGPR	[4] Phospho (ST)|[7] Phospho (ST)	LOSS OF TGN (LOT)	Encodes a Golgi-localized protein which regulates pollen tube growth. Required for TGN formation and Golgi structure maintenance.	1.75939	2.67213		6113.8	10756.5	3591.36	9596.56		9779.56	5521.92	4959.2	5217.02	10241.6	11714	11062.1	10087.5	4487.22	5679.86	5547.02	1176.68	7042.05	12790.5	9214.54	10218.9		6430.65	4887.5	2738.19	5217.02	13908.2	11514.9	12705.8	10431.9	2145.48	1805.11
10882	701.822	36.1575	0.5507	1401.63	2	70.33	0.00104808	0.747756	Q8RWU2	AT1G50120	TFGSSLSLNSGPR	[7] Phospho (ST)	LOSS OF TGN (LOT)	Encodes a Golgi-localized protein which regulates pollen tube growth. Required for TGN formation and Golgi structure maintenance.	1.93054	1.16158		4250.63	8206	8242.5	9574.34		2348.51	4858.95	5097.74	5611.78	9045.43	4083.13	12794.3	9595.92	9577.05	7765.98	3981.57	15586.6	6001.91	12658.9	9247.35	11960		1544.29	4300.7	2814.68	5611.78	12283.8	4013.72	14695.4	9923.57	4579.08	2468.1
50908	1107.5	47.9217	0.30125	2212.99	2	47.93	-0.000328999	-0.148667	Q2QAV0	AT1G50240	VNSPPTEDFVGFPTQEEIK	[3] Phospho (ST)	FUSED (FU)	The FUSED (FU) gene belongs to Ser/Thr protein kinase family and has a key role in the hedgehog signaling pathway known to control cell proliferation and patterning in fruit flies and humans . Arabidopsis thaliana genome has a single Fu gene that is involved in male meiosis cytokinesis. Cytokinesis-defective mutants, named two-in-one (tio), result from mutations in Arabidopsis Fu. Phenotypic anal…	7.77637	6.91687		398.031	3095.24	271.671	1879.11		20.4682	1739.57	561.847	1254.67	5389.35	798.297	10906.7	1956.07	656.211	1372.09	493.006	12.2713	1503.02	2885.42	1063.31	2703.81		13.4591	1539.71	310.22	1254.67	7318.82	784.726	12527.3	2022.86	313.755	436.065
2983	1021.87	53.5444	0.634717	3062.6	3	61.15	0.00217424	0.709934	Q9SPK5	AT1G50480	KLEVVSPVPADIDIANSVEPLHISEIAK	[6] Phospho (ST)	10-FORMYLTETRAHYDROFOLATE SYNTHETASE (THFS)	10-formyltetrahydrofolate synthetase (THFS) mRNA, complete The mRNA is cell-to-cell mobile.	-1.26871	1.54114		61341.3	48349.3	22603.8	34835.7		90433.5	64767.1	43364.9	55742.9	34183.9	54314.3	64396.3	45704.8	31452.4	24636.2	14294.8	23567.9	46247.2	33396.8	26723.9	35678.6		59465.4	57325.8	23943.6	55742.9	46422.3	53391	73964.8	47265.4	15038.4	7829.63
637	1220.05	36.3862	1.35937	2438.09	2	76.68	0.00343511	1.40894	Q9LPS7	AT1G50570	LPLDIDSPTQSENSSSSQQTPK	[20] Phospho (ST)	AT1G50570	Calcium-dependent lipid-binding (CaLB domain) family protein;(source:Araport11)	1.36142	2.81348		374102	509309	243013	683710		545648	356500	277135	363327	562470	504587	661558	358361	273112	376056	230318	147433	537327	706537	845018	681161		358797	315541	153018	363327	763842	496009	759858	370597	130583	119514
1518	905.413	35.9206	1.35997	2713.22	3	65.99	0.00310319	1.14373	Q9LPS7	AT1G50570	MKLPLDIDSPTQSENSSSSQQTPK	[1] Oxidation (M)|[22] Phospho (ST)	AT1G50570	Calcium-dependent lipid-binding (CaLB domain) family protein;(source:Araport11)	1.23403	2.06655		167752	207012	103193	213253		216496	197872	143969	128402	223759	186063	257341	171408	96652.5	81211.1	102954	140322	222300	265995	164255	212937		142359	175138	79491.7	128402	303869	182900	295578	177261	46212.5	25809.7
6828	932.069	37.9319	0.601733	2793.18	3	46.39	0.00297578	1.06537	Q9LPS7	AT1G50570	MKLPLDIDSPTQSENSSSSQQTPK	[1] Oxidation (M)|[9] Phospho (ST)|[22] Phospho (ST)	AT1G50570	Calcium-dependent lipid-binding (CaLB domain) family protein;(source:Araport11)	1.99692	2.59329		14069.7	28096.1	14202.3	36830.8		16541.1	17661.8	10750.5	12477	30705.1	26950.7	35755	21060.3	16952.9	19219.8	16123.6	7744.36	38980.8	47709.9	29680.3	33336.1		10876.8	15632.6	5935.81	12477	41697.9	26492.6	41067.7	21779.4	8105.71	6108.23
282	900.082	42.1736	1.65655	2697.22	3	64.84	0.00319288	1.18377	Q9LPS7	AT1G50570	MKLPLDIDSPTQSENSSSSQQTPK	[22] Phospho (ST)	AT1G50570	Calcium-dependent lipid-binding (CaLB domain) family protein;(source:Araport11)	1.87058	2.93261		299298	559861	210501	617318		456193	188772	244234	381524	573672	558802	709075	432223	165758	271775	250013	174331	546788	626447	594916	712651		299974	167083	134852	381524	779055	549303	814435	446981	79253.9	86372.6
4477	926.737	44.936	1.01623	2777.19	3	55.41	0.00296008	1.06586	Q9LPS7	AT1G50570	MKLPLDIDSPTQSENSSSSQQTPK	[9] Phospho (ST)|[22] Phospho (ST)	AT1G50570	Calcium-dependent lipid-binding (CaLB domain) family protein;(source:Araport11)	2.90401	4.2583		21283.5	61807.5	24664.6	105029		26368.3	13112.5	17987.4	32993.9	69804.2	56196.3	86376.3	43070.6	22789.9	37472.8	30240.2	14330.2	83968.2	110450	112585	116541		17338.7	11606	9931.65	32993.9	94795.2	55240.9	99210.7	44541.3	10896.6	11909.2
5224	829.042	23.6717	0.9087	2484.1	3	25.68	0.00263617	1.06122	Q9LPS7	AT1G50570	QSSEGNNSDSEQEAKKPTDIIK	[8] Phospho (ST)	AT1G50570	Calcium-dependent lipid-binding (CaLB domain) family protein;(source:Araport11)	3.46844	1.45029		14133.1	49019.8	7214.2	10462.7		16659.3	12944.3	13428.5	13778.2	37756.1	53488.8	24597	116240	6804.87	3126.68	33963	3748.38	25351.6	16748.5	1965.39	14359.7		10954.5	11457.1	7414.47	13778.2	51273.3	52579.5	28251.8	120209	3253.62	993.69
16760	1186.19	48.2795	0.298083	3555.55	3	106.93	0.00605397	1.70268	Q8H125	AT1G50600	FNNHSPEENNNSPLSGSSATNTNETELSLMLK	[5] Phospho (ST)	SCARECROW-LIKE 5 (SCL5)	Encodes a scarecrow-like protein (SCL5). Member of GRAS gene family.	2.50718	6.61536		7467.85	18723.3	2597.46	17183.1		19372.2	4225.01	4882.48	7782.78	8243.43	23897.6	25115.1	24838.6	1681.67	3716.57	2474.82	2942.84	11198	16569.3	17029.7	27590.2		12738.4	3739.59	2695.83	7782.78	11194.7	23491.4	28846.9	25686.7	804.06	1181.16
19725	946.404	29.2458	0.525717	2836.19	3	46.27	0.000981747	0.34615	Q8H125	AT1G50600	NNSSSTTSFSSNESPISQANNNNLSR	[14] Phospho (ST)	SCARECROW-LIKE 5 (SCL5)	Encodes a scarecrow-like protein (SCL5). Member of GRAS gene family.	1.52129	8.88509		4115.75	6261.25	2131.73	18940.6		6226.52	2847.73	3771.83	4290.41	11176	1685.94	4857.06	16793.5	6076.03	950.824	991.5	3605.09	17096.1	20339	22145.7	16713.2		4094.31	2520.54	2082.59	4290.41	15177.2	1657.28	5578.76	17366.9	2905.14	302.181
6078	466.206	24.6475	0.653967	930.397	2	40.05	0.000632671	0.680002	Q9C690	AT1G51140	TLSGGFNR	[3] Phospho (ST)	FLOWERING BHLH 3 (FBH3)	Encodes a basic helix-loop-helix-type transcription factor involved in photoperiodism flowering. Binds to the E-box cis-element in the CONSTANS (CO) promoter to regulate flowering. Interacts with CFL1 and along with CFLAP2 negatively regulates cuticle development. Binds to the potassium channel gene KAT1 as a dimer. The DNA-binding capacity is inhibited in response to ABA through phosphorylation-…	-2.00901	-1.26613		6757.82	3363.76	9946.81	7856.07		13355.4	6237.46	6152.12	4069.48	3775.62	6982.58	742.246	6542.54	9796.24	12333.1	9307.01	8705.48	7681.17	8149.27	8015.94	7591.37		8781.95	5520.82	3396.85	4069.48	5127.35	6863.88	852.535	6765.94	4683.88	3919.59
10774	588.75	20.7787	0.459633	1175.49	2	41.42	-3.05586e-05	-0.0259965	Q9C690	AT1G51140	TQSGGLDQYK	[3] Phospho (ST)	FLOWERING BHLH 3 (FBH3)	Encodes a basic helix-loop-helix-type transcription factor involved in photoperiodism flowering. Binds to the E-box cis-element in the CONSTANS (CO) promoter to regulate flowering. Interacts with CFL1 and along with CFLAP2 negatively regulates cuticle development. Binds to the potassium channel gene KAT1 as a dimer. The DNA-binding capacity is inhibited in response to ABA through phosphorylation-…	-3.03386	-2.56827		3675.24	1211.41	10509	4091.85		5942.62	3153.44	3912.69	2488.31	1203.77	3212.99	207.29	2686.13	8162.9	14629.1	9215.18	11083.5	3547.26	4384.27	4410.31	4087.16		3907.63	2791.14	2160.36	2488.31	1634.74	3158.37	238.09	2777.85	3902.93	4649.26
15060	1003.42	29.5988	0.369817	2004.83	2	87.73	0.00279531	1.39429	F4I9M3	AT1G51690	GSESPGVDGNTNALDYTTK	[4] Phospho (ST)	PROTEIN PHOSPHATASE 2A 55 KDA REGULATORY SUBUNIT B ALPHA ISOFORM (B ALPHA)	55 kDa B regulatory subunit of phosphatase 2A mRNA,	4.3864	4.74731		1158.49	5081.62	4113.13	19526.3		101.135	2820.01	910.372	6937.5	15031	1958.99	1029.42	21998.8	19026.9	963.638	1562.1	9993	19132.5	19918.6	22447.9	16993.1		66.5024	2496.02	502.655	6937.5	20412.3	1925.69	1182.37	22750	9097.35	306.254
10283	523.943	27.7542	0.9924	1568.81	3	20.78	-0.000157585	-0.100449	B3H4W5	AT1G52320	VSSPPRVPNPAIQK	[3] Phospho (ST)	AT1G52320	kinesin-like protein;(source:Araport11)	1.01909	-1.11114		10024.4	10215.7	8658.96	7792.83		9928.44	10645	9202.75	10382.2	10738.3	9319.85	12783	8513.27	9005.67	9478.31	6594.61	9986.81	7847.55	7105.31	8680.18	7619.63		6528.55	9421.94	5081.23	10382.2	14582.8	9161.42	14682.4	8803.95	4305.89	3012.3
10947	1110.43	35.7307	0.845633	2218.84	2	108.5	-0.00240702	-1.08481	Q9C829	AT1G52380	DNPGLDDDDDSAELESGTFK	[11] Phospho (ST)	AT1G52380	NUP50 (Nucleoporin 50 kDa) protein;(source:Araport11)	1.47755	3.90163		21915.5	32381.3	7860.36	30668.2		29981.7	21633.7	16288.5	21834.3	25523.3	45278.2	29037	32764.2	11853.8	14853	14772.8	1467.69	25643.8	39265	22660.6	38770		19714.7	19148.1	8993.58	21834.3	34661	44508.5	33351.6	33882.9	5667.65	4720.44
72	946.758	33.1687	1.32112	2837.25	3	43.66	0.00386945	1.3638	Q9C829	AT1G52380	LAPAEAVVEDNQKASDIEEGDEVDSK	[15] Phospho (ST)	AT1G52380	NUP50 (Nucleoporin 50 kDa) protein;(source:Araport11)	1.23761	2.23961		1.23317e+06	1.52618e+06	675340	1.5125e+06		1.81132e+06	1.02953e+06	948219	1.30782e+06	1.65187e+06	1.39725e+06	1.85605e+06	1.26642e+06	770323	769330	749398	468372	1.29974e+06	1.53602e+06	1.63465e+06	1.60362e+06		1.19105e+06	911243	523553	1.30782e+06	2.24326e+06	1.3735e+06	2.13184e+06	1.30966e+06	368315	244500
3372	911.929	30.9775	1.2886	1821.84	2	37.33	0.00320302	1.75812	Q9C829	AT1G52380	SALPLKTPENSPTATDT	[11] Phospho (ST)	AT1G52380	NUP50 (Nucleoporin 50 kDa) protein;(source:Araport11)	1.2594	1.46935		97979.8	123395	51872.5	76218.9		85491.2	99975.7	98648.2	109305	114984	130690	107238	143868	78695	41120.3	100968	22159.5	103757	94088.3	40577.1	85195		56215.6	88489.2	54467.9	109305	156150	128469	123173	148780	37626.5	13068.4
401	951.912	29.4369	1.40493	1901.81	2	59.41	0.00263523	1.38565	Q9C829	AT1G52380	SALPLKTPENSPTATDT	[7] Phospho (ST)|[11] Phospho (ST)	AT1G52380	NUP50 (Nucleoporin 50 kDa) protein;(source:Araport11)	-1.37278	-2.35658		1.36828e+06	996724	749820	318181		1.59185e+06	1.42014e+06	1.31917e+06	1.17535e+06	629673	1.52729e+06	1.01075e+06	1.01535e+06	665161	1.07776e+06	1.2244e+06	360129	298984	429649	403865	197560		1.04674e+06	1.25697e+06	728369	1.17535e+06	855105	1.50133e+06	1.16094e+06	1.05002e+06	318034	342522
5442	904.684	22.3029	0.74445	2711.03	3	42.28	0.00320488	1.18217	O80358	AT1G52500	TKTEESDDDGDDSEAEEEVVKPK	[3] Phospho (ST)|[13] Phospho (ST)	MUTM HOMOLOG-1 (MMH-1)	Encodes one of the splice variants of Arabidopsis thaliana MutM homolog. Encodes a formamidopyrimidine-DNA glycosylase that has abasic lyase activity and is able to nick double- stranded oligonucleotides containing 8-oxo-7,8-dihydroguanine (8-oxoG) in vitro.	-1.25738	-3.46498		31859.6	25338.1	65250.5	18831.4		15678.3	57785.7	40652.3	27974.2	10789.9	45548.7	16985.2	49378.2	50537.3	108016	83695.7	39676.2	28371.5	23247.7	14030.2	13589.6		10309.4	51146.5	22445.9	27974.2	14652.8	44774.4	19508.9	51064.2	24163.5	34328.6
28736	681.837	42.1318	0.380683	1361.66	2	57.74	0.000745351	0.547384	Q9MAH1	AT1G53300	ELDLGSPVSPLR	[9] Phospho (ST)	TETRATRICOPEPTIDE-REPEAT THIOREDOXIN-LIKE 1 (TTL1)	Encodes one of the 36 carboxylate clamp (CC)-tetratricopeptide repeat (TPR) proteins (Prasad 2010, Pubmed ID: 20856808) with potential to interact with Hsp90/Hsp70 as co-chaperones. The TTL family is required for osmotic stress tolerance and male sporogenesis. The mRNA is cell-to-cell mobile.	1.64161	1.96034		1901.21	3121.04	2190.86	4294.83		1721.34	2977.62	1635.56	1558.54	4730.07	2207.58	4370.44	2079.16	3129	1409.86	1301.7	4012.05	4313.93	4545.27	4824.95	3596.32		1131.88	2635.51	903.061	1558.54	6423.5	2170.06	5019.83	2150.16	1496.07	448.066
215	569.259	30.1832	2.9159	1136.5	2	44.82	-0.00117684	-1.03549	Q9MAH0	AT1G53310	MASIDVHLR	[1] Oxidation (M)|[3] Phospho (ST)	PHOSPHOENOLPYRUVATE CARBOXYLASE 1 (PPC1)	Encodes one of four Arabidopsis phosphoenolpyruvate carboxylase proteins.Plays an important role in carbon and nitrogen metabolism.	-1.7571	-1.66706		208517	118671	236095	141624		177112	293053	259374	140425	145546	103773	120150	109288	245111	146033	186850	464563	136463	145557	150795	134311		116462	259383	143212	140425	197654	102008	138002	113020	117195	46410.5
229	561.262	35.2896	0.928967	1120.51	2	60.95	0.000151149	0.134893	Q9MAH0	AT1G53310	MASIDVHLR	[3] Phospho (ST)	PHOSPHOENOLPYRUVATE CARBOXYLASE 1 (PPC1)	Encodes one of four Arabidopsis phosphoenolpyruvate carboxylase proteins.Plays an important role in carbon and nitrogen metabolism.	-1.09718	1.18315		157158	143237	145332	171949		104100	148422	182504	216331	158215	124594	207931	102698	121265	154409	119581	199239	156630	144949	181801	211794		68452.1	131370	100769	216331	214858	122476	238827	106205	57980.3	49072.6
14887	676.34	16.5805	0.742717	1350.67	2	24.76	1.06233e-05	0.0078652	F4HRJ4	AT1G53570	AATITTRPTSPR	[10] Phospho (ST)	MITOGEN-ACTIVATED PROTEIN KINASE KINASE KINASE 3 (MAP3KA)	Encodes a member of the MEKK subfamily that functions redundantly with MAPKKK3 to activate MPK3/6 downstream of multiple pattern recognition receptors and confer resistance to both bacterial and fungal pathogens.	-1.14448	-1.05101		2544.67	2223.42	6009.95	5718.24		336.64	6426.6	5697.49	3401.67	2888.94	5172.1	280.459	5831.98	4598.67	5084.17	4278.4	13042.2	5972.93	4716.11	6882.28	5515.01		221.361	5688.23	3145.83	3401.67	3923.22	5084.18	322.131	6031.11	2198.76	1615.8
2210	1137.02	44.2899	1.15613	2272.03	2	72.95	0.00216822	0.954311	Q93XX4	AT1G53590	KEEFLIGSIEEESQSQSPR	[17] Phospho (ST)	NTMC2T6.1	Calcium-dependent lipid-binding (CaLB domain) family protein;(source:Araport11)	1.16172	3.04193		115482	134157	54362.6	165367		90053.5	116512	115496	146764	166835	114764	158550	106709	116301	90579.4	15359	53979.2	160381	163818	160069	177819		59215.6	103126	63770.4	146764	226564	112813	182108	110353	55606.9	28787
60694	548.269	19.133	0.233767	1094.52	2	28.03	-0.000361083	-0.3299	Q93XX4	AT1G53590	RLDSQIQR	[4] Phospho (ST)	NTMC2T6.1	Calcium-dependent lipid-binding (CaLB domain) family protein;(source:Araport11)	-1.30539	2.01901		93.6402	71.7334	381.838	770.933		38.0613	27.0684	190.692	391.355	231.281	24.4132	7.69936	609.07	1612.25	74.9205	162.359	1083.94	561.662	761.386	852.012	969.486		25.0276	23.9584	105.289	391.355	314.083	23.9982	8.84338	629.866	770.867	23.8105
18835	815.829	26.3493	0.675417	1629.64	2	87.53	0.00200931	1.23298	Q93XX4	AT1G53590	SLDGESLDAEENSGK	[1] Phospho (ST)	NTMC2T6.1	Calcium-dependent lipid-binding (CaLB domain) family protein;(source:Araport11)	1.07446	-1.69056		3551.14	3815.54	10091.6	5969.37		2906.93	4424.32	4494.61	2751.04	2933.76	5526.89	3094.14	4224.53	11411	15737.6	7985	7232.71	7211.45	7410.13	4540.47	5233.19		1911.48	3916	2481.67	2751.04	3984.08	5432.93	3553.89	4368.78	5455.95	5001.56
35215	697.267	13.6397	0.240433	1392.52	2	52.27	0.000613067	0.440257	A8MQH3	AT1G53730	NKSFDDEDSTR	[3] Phospho (ST)	STRUBBELIG-RECEPTOR FAMILY 6 (SRF6)	STRUBBELIG-receptor family 6;(source:Araport11)	1.43056	-40.9466		81.182	116.136	1265.51	30.9064		127.797	55.5543	75.3601		34.5811	2779.85	33.5384	56.4239	86.6235	9019.71	4735.75	693.187		30.9064				84.0342	49.1715	41.6096	0	46.9616	2732.59	38.5218	58.3505	41.4174	2866.55
11932	758.309	12.566	0.49745	1514.6	2	54.61	0.000433832	0.286433	F4HV67	AT1G54080	GATFGEDKHSSDGK	[10] Phospho (ST)	OLIGOURIDYLATE-BINDING PROTEIN 1A (UBP1A)	oligouridylate-binding protein 1A;(source:Araport11)	1.07021	2.22696		1402.03	1500.47	4917.43	10950.9		14.4384	7517.12	8011.14	4443.91	606.609	1626.49	468.422	10967.7	2353.3	15296.4	3303.29		13968.3	17324.9	3781.39	15715.8		9.49409	6653.46	4423.3	4443.91	823.784	1598.84	538.024	11342.1	1125.19	4861.36
1927	765.328	25.8408	0.9217	1528.64	2	75.16	0.00154056	1.00779	F4HV67	AT1G54080	SVVELTNGSSEDGR	[10] Phospho (ST)	OLIGOURIDYLATE-BINDING PROTEIN 1A (UBP1A)	oligouridylate-binding protein 1A;(source:Araport11)	1.62069	1.18239		28362.1	45966.1	61208.6	72372.7		28163.2	27072.9	28300.7	29987.4	46684.3	43943.3	43398.9	50142.9	62896.3	54342	88657.6	46320.5	62230.4	75024.8	88032.3	66749.9		18519	23962.4	15626	29987.4	63398	43196.3	49847.4	51855	30072.6	17270.4
3213	930.09	39.0518	1.11892	2787.25	3	35.24	0.00284476	1.02063	Q8L793	AT1G54170	NSENSAASSASNLPILSPSSSGSLSSEK	[17] Phospho (ST)	CTC-INTERACTING DOMAIN 3 (CID3)	ataxin-2-related, similar to SCA2 (GI:1770390) (Homo sapiens); similar to ataxin-2 (GI:3005020) (Mus musculus). Member of a family of PAM2 motif containing proteins.	1.77171	1.03674		40904.5	72470.9	74118.1	76841		24880.8	46274	39924	60904.5	81938.3	74567	100187	45062	81477.7	83437.6	88567.4	50121.3	74724.7	68694.8	102509	66255.6		16360.6	40957.4	22043.8	60904.5	111273	73299.3	115073	46600.6	38957	26517.3
2576	408.186	16.9798	0.985083	1221.54	3	49.77	0.00279582	2.28878	F4HV96	AT1G54270	VHACVGGTSVR	[8] Phospho (ST)	EIF4A-2 (EIF4A-2)	member of eIF4A - eukaryotic initiation factor 4A	-2.61488	-2.72533		7659.27	2929.12	7106.11	2607.43		84924.2	3025.51	5407.76	2476.86	1402.62	1299.04	19015.2	2124.61	4791.88	5503.85	4001.91	24159.4	1391.25	2255.14	4557.81	3232.33		55842.7	2677.9	2985.86	2476.86	1904.78	1276.96	21840.7	2197.16	2291.15	1749.18
7179	646.324	26.0096	0.746017	1290.63	2	39.34	6.50331e-05	0.0503885	Q9ASW8	AT1G54460	VSQLNSPLPTR	[6] Phospho (ST)	AT1G54460	TPX2 (targeting protein for Xklp2) protein family;(source:Araport11)	-1.18611	-2.53296		11163.1	9411.55	24647.7	9730.82		12943.4	12020	13233.6	7542.49	9623.31	10581.8	8385.44	9188.28	18733.8	19255	28192.8	36291.1	10309.1	7342.54	15403.1	7689.93		8511.05	10639	7306.83	7542.49	13068.6	10401.9	9631.41	9502.01	8957.21	6119.43
1709	706.761	29.558	1.03058	1411.51	2	33.54	0.000777606	0.550905	Q9S9K7	AT1G54690	NKGDIGSASQEF	[7] Phospho (ST)|[9] Phospho (ST)	GAMMA HISTONE VARIANT H2AX (GAMMA-H2AX)	Encodes HTA3, a histone H2A protein. H2AX is a meiosis-specific isoform of histone H2A. Upon DSB formation, rapid accumulation of phosphorylated H2AX (&#947;-H2AX) occurs around the break site. _x0001_H2AX foci accumulate in early G2. Immunolocalization studies in spread preparations of wild-type meiocytes at G2/early leptotene revealed the accumulation of numerous rather diffuse &#947;-H2AX foci…	171.519	-1.05314		882.563	151377	742.318	704.863		741.797	943.401	509.397	1701.95	118327	51214.1	224040	386753	1129	450.549	1205.93	494.995	697.305	1236.01	183.054	1564.58		487.776	835.011	281.26	1701.95	160690	50343.5	257330	399959	539.809	143.189
353	666.777	28.8889	1.17553	1331.54	2	45.09	0.000913095	0.685744	Q9S9K7	AT1G54690	NKGDIGSASQEF	[9] Phospho (ST)	GAMMA HISTONE VARIANT H2AX (GAMMA-H2AX)	Encodes HTA3, a histone H2A protein. H2AX is a meiosis-specific isoform of histone H2A. Upon DSB formation, rapid accumulation of phosphorylated H2AX (&#947;-H2AX) occurs around the break site. _x0001_H2AX foci accumulate in early G2. Immunolocalization studies in spread preparations of wild-type meiocytes at G2/early leptotene revealed the accumulation of numerous rather diffuse &#947;-H2AX foci…	20.6097	-1.5259		22315.5	459914	32231.6	21123.1		18591.6	27686.1	28928.9	16653.8	293206	701726	362720	599510	37359	33404	35090.3	24646	23497.1	25177.4	16408.6	20508.4		12225.1	24505.2	15972.9	16653.8	398178	689797	416615	619980	17862.5	10616.1
34282	1150.51	28.671	0.154967	2299.02	2	20.65	0.00461147	2.00585	Q8H1Q5	AT1G54710	NAELTVDTSDSEDQTKPLEK	[9] Phospho (ST)	HOMOLOG OF YEAST AUTOPHAGY 18 (ATG18) H (ATG18H)	autophagy 18h-like protein;(source:Araport11)	-1.08558	1.28905		1432.12	1319.21	1813.55	2337.76		668.896	3970.45	477.27	3318.58	2327.14	241.329	1528.28	3528.78	4226.99	7525	487.944	696.961	921.114	5151.97	1223.56	5143.83		439.839	3514.27	263.522	3318.58	3160.29	237.226	1755.37	3649.27	2021.05	2391.52
9067	910.754	29.7828	0.487833	2729.24	3	67.54	0.00436579	1.59964	F4I079	AT1G55250	DAACEGHVTSPAIANGSLSPEKPVDK	[19] Phospho (ST)	HISTONE MONO-UBIQUITINATION 2 (HUB2)	Encodes one of two orthologous E3 ubiquitin ligases in Arabidopsis that are involved in monoubiquitination of histone H2B.	2.06618	5.21526		10664.9	22035.7	4488.41	23408.2		21320	8993.08	6196.85	10888.3	26556	17407.2	30346.3	16807.7	5026.34	8262.37	4668.17	2093.47	22665.5	25585.7	23503.6	22028.1		14019.2	7959.84	3421.55	10888.3	36063.4	17111.3	34855.3	17381.6	2403.25	2625.86
887	523.233	14.9867	2.17027	1044.45	2	26.2	-0.000197376	-0.188976	Q9SEU4-2	AT1G55310	GRSLTPVR	[3] Phospho (ST)|[5] Phospho (ST)	SC35-LIKE SPLICING FACTOR 33 (SCL33)	Encodes a SR spliceosome protein that is localized to nuclear specks, interacts with SR45 and the U1-70K protein of the U1 snRNP, has sequence similar to human SC35 protein. Barta et al (2010) have proposed a nomenclature for Serine/Arginine-Rich Protein Splicing Factors (SR proteins): Plant Cell. 2010, 22:2926.	-1.19391	-1.59008		92326	77330.8	102883	64703.2		82026.6	114920	113754	67761.2	52495.7	112800	53068.4	113800	39879.1	196241	69013.5	207448	79401	62910	56791.3	61784.1		53937.4	101716	62808.5	67761.2	71289.9	110882	60953.7	117685	19067.4	62367.3
13029	618.744	12.7569	0.833267	1235.47	2	24.6	0.000283626	0.229569	Q9SEU4-2	AT1G55310	RSYTPEPAR	[2] Phospho (ST)|[3] Phospho (Y)	SC35-LIKE SPLICING FACTOR 33 (SCL33)	Encodes a SR spliceosome protein that is localized to nuclear specks, interacts with SR45 and the U1-70K protein of the U1 snRNP, has sequence similar to human SC35 protein. Barta et al (2010) have proposed a nomenclature for Serine/Arginine-Rich Protein Splicing Factors (SR proteins): Plant Cell. 2010, 22:2926.	1.77529	-8.76898		2107.53	3741.49	9624.71	1097.59		9917.36	1543.29	1036.79	1243.27	682.925	24187	5211.94	2276.27	1293.44	35425.9	12940.5	14472	748.321	1007.81	1074.62	1790.74		6521.26	1365.98	572.457	1243.27	927.422	23775.8	5986.37	2354	618.435	11258.7
54585	618.744	11.6176	0.312517	1235.47	2	27.75	-8.81113e-05	-0.0713179	Q9SEU4-2	AT1G55310	RSYTPEPAR	[2] Phospho (ST)|[4] Phospho (ST)	SC35-LIKE SPLICING FACTOR 33 (SCL33)	Encodes a SR spliceosome protein that is localized to nuclear specks, interacts with SR45 and the U1-70K protein of the U1 snRNP, has sequence similar to human SC35 protein. Barta et al (2010) have proposed a nomenclature for Serine/Arginine-Rich Protein Splicing Factors (SR proteins): Plant Cell. 2010, 22:2926.	-2.03351	-14.6909		169.35	83.2797	1213.22	82.5829		309.61	98.4553	169.732	158.972	67.4441	139.178	48.2911	106.115	229.385	312.26	598.611	50528.2	94.7623	38.4446	185.253	68.9169		203.587	87.1435	93.7166	158.972	91.59	136.812	55.4665	109.738	109.676	99.2393
10135	609.745	21.632	1.42085	1217.48	2	40.37	0.000119863	0.0984522	Q9SEU4-2	AT1G55310	SGDYYSPPPR	[1] Phospho (ST)	SC35-LIKE SPLICING FACTOR 33 (SCL33)	Encodes a SR spliceosome protein that is localized to nuclear specks, interacts with SR45 and the U1-70K protein of the U1 snRNP, has sequence similar to human SC35 protein. Barta et al (2010) have proposed a nomenclature for Serine/Arginine-Rich Protein Splicing Factors (SR proteins): Plant Cell. 2010, 22:2926.	-1.24254	-1.73725		20006.1	16100.9	15831.6	9113.03		19254	25604.6	24383.7	13326.4	11054.9	23146	10122.8	25946.1	6511.21	31072	9276.16	33473.3	15323	9524.01	6341.1	7452.85		12660.7	22662.8	13463.3	13326.4	15012.8	22752.5	11626.9	26832.1	3113.21	9874.98
4573	649.728	21.5153	3.55667	1297.44	2	41.94	0.000424154	0.326916	Q9SEU4-2	AT1G55310	SGDYYSPPPR	[1] Phospho (ST)|[6] Phospho (ST)	SC35-LIKE SPLICING FACTOR 33 (SCL33)	Encodes a SR spliceosome protein that is localized to nuclear specks, interacts with SR45 and the U1-70K protein of the U1 snRNP, has sequence similar to human SC35 protein. Barta et al (2010) have proposed a nomenclature for Serine/Arginine-Rich Protein Splicing Factors (SR proteins): Plant Cell. 2010, 22:2926.	1.06157	-1.6344		63875	67807.9	73026.9	44681.2		54928	88761.1	77497.9	44057.3	41820.5	111345	45875.1	98965.7	22915.8	200153	77032.4	80493.5	60365.9	47292	35669.3	39140.3		36118.4	78563.1	42789.9	44057.3	56792.8	109452	52691.6	102345	10956.8	63610.6
1960	727.779	19.2957	3.88332	1453.54	2	25.47	0.000821575	0.565223	Q9SEU4-2	AT1G55310	SGDYYSPPPRR	[1] Phospho (ST)|[6] Phospho (ST)	SC35-LIKE SPLICING FACTOR 33 (SCL33)	Encodes a SR spliceosome protein that is localized to nuclear specks, interacts with SR45 and the U1-70K protein of the U1 snRNP, has sequence similar to human SC35 protein. Barta et al (2010) have proposed a nomenclature for Serine/Arginine-Rich Protein Splicing Factors (SR proteins): Plant Cell. 2010, 22:2926.	-1.05272	-1.35706		180214	171189	185687	136831		152280	228398	217883	139186	118976	261573	107543	256612	55293.8	408151	166588	316217	172944	139944	114192	126835		100133	202157	120303	139186	161571	257126	123522	265374	26437.7	129714
4464	668.853	41.3603	1.15095	1335.69	2	41.01	0.000748241	0.56019	Q9SEU4-2	AT1G55310	SRDLPTSLLVR	[1] Phospho (ST)	SC35-LIKE SPLICING FACTOR 33 (SCL33)	Encodes a SR spliceosome protein that is localized to nuclear specks, interacts with SR45 and the U1-70K protein of the U1 snRNP, has sequence similar to human SC35 protein. Barta et al (2010) have proposed a nomenclature for Serine/Arginine-Rich Protein Splicing Factors (SR proteins): Plant Cell. 2010, 22:2926.	-1.09815	-1.28537		46924.2	42730.3	25882.4	20136.2		34160.2	49569.8	51405.3	55698.2	46644	42511.8	37704.7	44590.5	14856.6	23069.8	19810.6	66093.6	25976.8	18363.8	20760.6	16600.5		22462.4	43874.6	28383.1	55698.2	63343.2	41789.1	43307.2	46113.1	7103.38	7331.82
20122	811.279	20.3783	2.13433	1620.54	2	37.77	0.00170166	1.05006	Q9SEU4-2	AT1G55310	SRSGDYYSPPPR	[1] Phospho (ST)|[3] Phospho (ST)|[8] Phospho (ST)	SC35-LIKE SPLICING FACTOR 33 (SCL33)	Encodes a SR spliceosome protein that is localized to nuclear specks, interacts with SR45 and the U1-70K protein of the U1 snRNP, has sequence similar to human SC35 protein. Barta et al (2010) have proposed a nomenclature for Serine/Arginine-Rich Protein Splicing Factors (SR proteins): Plant Cell. 2010, 22:2926.	1.80732	-1.0697		10788.6	19498.4	9303.08	8696.89		6578.11	15582	14760.8	8954.16	8919.39	37446.2	12987.6	33321.5	4004.05	45860.3	11075	3683.2	15340.5	12471.1	4286.01	6976.83		4325.5	13791.7	8150.09	8954.16	12112.7	36809.6	14917.4	34459.2	1914.46	14574.9
26312	653.705	8.88532	0.362683	1305.4	2	27.11	0.000538669	0.412648	Q9SEU4-2	AT1G55310	SRSLSPSPR	[1] Phospho (ST)|[3] Phospho (ST)|[5] Phospho (ST)|[7] Phospho (ST)	SC35-LIKE SPLICING FACTOR 33 (SCL33)	Encodes a SR spliceosome protein that is localized to nuclear specks, interacts with SR45 and the U1-70K protein of the U1 snRNP, has sequence similar to human SC35 protein. Barta et al (2010) have proposed a nomenclature for Serine/Arginine-Rich Protein Splicing Factors (SR proteins): Plant Cell. 2010, 22:2926.	Inf	#DIV/0!		0	13831.1	0	181.858							13831.1									181.858			0	0	0	0	0	13596	0	0	0	0
3670	789.284	23.544	5.4707	1576.55	2	23.89	0.00189299	1.20072	Q9SEU4-2	AT1G55310	SYTPSPPRGYGR	[2] Phospho (Y)|[3] Phospho (ST)|[5] Phospho (ST)	SC35-LIKE SPLICING FACTOR 33 (SCL33)	Encodes a SR spliceosome protein that is localized to nuclear specks, interacts with SR45 and the U1-70K protein of the U1 snRNP, has sequence similar to human SC35 protein. Barta et al (2010) have proposed a nomenclature for Serine/Arginine-Rich Protein Splicing Factors (SR proteins): Plant Cell. 2010, 22:2926.	1.39246	-1.15951		177485	247141	71009.8	61241.3		91674.7	192886	256826	218505	155219	336894	151354	471358	44097.6	67471.6	179764	47537.3	126415	79597.7	18816.2	74293		60281.6	170725	141805	218505	210790	331167	173843	487452	21084.4	21443.1
5595	814.371	26.9388	0.661033	1626.73	2	72.4	0.0016049	0.986582	A4FVR1	AT1G55820	ESSPTTNGITGVASAR	[3] Phospho (ST)	AT1G55820	lysine-specific demethylase, putative (DUF1296);(source:Araport11)	-1.03712	-1.14289		21323.1	20559.9	35971.3	31473.9		24054.9	27235.3	21427.7	14726.1	24379.5	22247.8	21642.6	15221.8	45493.8	38079	34748.3	27813.3	28104.2	33332.6	35780.7	29276		15817.6	24106.2	11831.1	14726.1	33107.8	21869.6	24858.4	15741.5	21752	12101.9
11910	970.075	25.3447	0.881633	2907.2	3	31.63	0.00293295	1.00886	F4I1Y3	AT1G55860	GSDNSVSASSSTAERESDEDSSNALAVR	[17] Phospho (ST)	UBIQUITIN-PROTEIN LIGASE 1 (UPL1)	encodes a ubiquitin-protein ligase containing a HECT domain. There are six other HECT-domain UPLs in Arabidopsis.	1.68045	1.3246		11948.8	20079.4	22340.6	29592.3		18312.6	15751.4	10189.1	6935.79	18399.8	21455	15384.3	26766.1	22009.5	20425.1	22178.7	24984.4	26981.6	30318.3	34773.4	26958.6		12041.6	13941.7	5625.85	6935.79	24987.2	21090.3	17670.2	27680.1	10523.4	6491.29
30208	764.302	18.9196	0.474633	1526.59	2	58.24	0.000965134	0.632216	F4I1Y3	AT1G55860	NDEQVEEGSLDGR	[9] Phospho (ST)	UBIQUITIN-PROTEIN LIGASE 1 (UPL1)	encodes a ubiquitin-protein ligase containing a HECT domain. There are six other HECT-domain UPLs in Arabidopsis.	-1.06969	-1.75006		443.739	414.83	3921.19	2240.61		1175.26	1095.96	203.802	147.697	566.518	153.335		821.781	3678.06	10547.9	2670.9	2281.54	2073.64	2347.48	2900.09	1785.32		772.805	970.045	112.528	147.697	769.34	150.728	0	849.84	1758.59	3352.21
14078	784.37	43.4754	0.276117	1566.72	2	45.52	0.000965733	0.616403	Q9ASR1	AT1G56070	DLQDDFMGGAEIIK	[7] Oxidation (M)	LOW EXPRESSION OF OSMOTICALLY RESPONSIVE GENES 1 (LOS1)	encodes a translation elongation factor 2-like protein that is involved in cold-induced translation. Mutations in this gene specifically blocks low temperature-induced transcription of cold-responsive genes but induces the expression of CBF genes and mutants carrying the recessive mutations fail to acclimate to cold and is freezing sensitive.	1.18429	2.46136		2762.24	3271.28	2173.33	5349.35		1166.32	1470.69	11027.6	3077.65	11306.6	1589.34	3359.95	1896.65	7531.88	1076.21	340.779	8076.73	12515.4	5367.68	1354.93	8996.12		766.927	1301.72	6088.84	3077.65	15354.5	1562.32	3859.2	1961.41	3601.22	342.029
10664	1185.19	45.3806	0.417133	3552.56	3	24.17	0.00538133	1.51478	Q8LB89	AT1G56090	TQLSLAPIPESEAELEEESDVEQDAEDKESR	[19] Phospho (ST)	AT1G56090	Tetratricopeptide repeat (TPR)-like superfamily protein;(source:Araport11)	2.88502	4.05288		8443.56	24359.9	7138.26	28930.5		2978.99	13715	8949.46	13900.8	24429.6	20395.7	32205.5	21944	10469.4	14243.1	7391.22	2355.74	25526.6	39201	21963.3	31874.1		1958.87	12139.3	4941.39	13900.8	33175.8	20048.9	36990.8	22693.2	5005.75	4526.6
21096	732.806	38.7358	0.273933	1463.6	2	36.73	0.00195721	1.33726	F4I3L9	AT1G56230	SLSEISEVDAVR	[3] Phospho (ST)|[6] Phospho (ST)	AT1G56230	enolase (DUF1399);(source:Araport11)	3.04847	-1.5659		1230.83	3752.15	1042.64	665.843		616.121	827.425	1188.02	3789.43	4701.3	899.493	5385.06	8703.87	3334.01	149.353	919.299	2581.72	1174.3	987.379	258.309	656.274		405.136	732.359	655.957	3789.43	6384.43	884.202	6185.22	9001.06	1594.09	47.4657
54028	993.339	21.2446	0.34355	2976.99	3	38.93	0.00368295	1.23714	O04151	AT1G56340	DAPAESDAEEEAEDDDNEGDDSDNESK	[6] Phospho (ST)	CALRETICULIN 1A (CRT1a)	Encodes one of three Arabidopsis calreticulins. In CRT-deficient mouse fibroblasts, this protein restores ER Ca2+ levels. Post-transcriptionally regulates together with CRT2 VAMP721/722 levels under ER stress.	2.36031	-698.981		227.823	537.733	17823.9	25.4998		227.823					2334.71		123.851		35780.3	8878.97		4.88467	133.119				149.807	0	0	0	0	2295.02	0	128.08	0	11371.3
22375	1019.99	20.6899	0.573917	3056.96	3	37.06	0.00310925	1.01711	O04151	AT1G56340	DAPAESDAEEEAEDDDNEGDDSDNESK	[6] Phospho (ST)|[22] Phospho (ST)	CALRETICULIN 1A (CRT1a)	Encodes one of three Arabidopsis calreticulins. In CRT-deficient mouse fibroblasts, this protein restores ER Ca2+ levels. Post-transcriptionally regulates together with CRT2 VAMP721/722 levels under ER stress.	-1.07541	-21.8767		889.317	826.959	14129.6	645.875		239.041	1550.13	884.944	1907.53	671.744	7569.59	195.128	471.348	646.603	119594	36479.1		1283.03	424.069	342.143	934.785		157.184	1372.03	488.616	1907.53	912.238	7440.91	224.121	487.442	309.161	38008
12725	1184.76	20.2289	1.19233	3551.25	3	42.02	0.00328876	0.926084	O04151	AT1G56340	DAPAESDAEEEAEDDDNEGDDSDNESKSEETK	[22] Phospho (ST)	CALRETICULIN 1A (CRT1a)	Encodes one of three Arabidopsis calreticulins. In CRT-deficient mouse fibroblasts, this protein restores ER Ca2+ levels. Post-transcriptionally regulates together with CRT2 VAMP721/722 levels under ER stress.	5.54824	-2.25499		2831.93	15712.2	78548.9	34833.4		1270.67	6047.25	4120.66	2031.3	11156.9	31025.4	10595.2	16618.2	54874	193280	63394.6	56618.2	29241.8	44006.2	38305.7	29867.9		835.54	5352.47	2275.19	2031.3	15151.2	30498	12169.5	17185.6	26236.9	61426.2
4289	1211.41	20.6899	0.59925	3631.22	3	29.86	0.00392426	1.0807	O04151	AT1G56340	DAPAESDAEEEAEDDDNEGDDSDNESKSEETK	[6] Phospho (ST)|[22] Phospho (ST)	CALRETICULIN 1A (CRT1a)	Encodes one of three Arabidopsis calreticulins. In CRT-deficient mouse fibroblasts, this protein restores ER Ca2+ levels. Post-transcriptionally regulates together with CRT2 VAMP721/722 levels under ER stress.	6.07913	-45.2703		3341.82	20315.3	4342	95.9127		26730.4	3380.25	2012.2	685.972		121217		3404.74		1.09868e+06	374766	0.198809	143.53	161.881		37.9744		17576.8	2991.88	1111.02	685.972	0	119157	0	3520.99	0	349172
3828	1066.76	41.1597	0.490817	3197.27	3	36.16	0.00700829	2.19197	F4I548	AT1G56460	AFDDADYVKDDDEEEEEAVSDVELENK	[20] Phospho (ST)	AT1G56460	HIT zinc finger and PAPA-1-like domain-containing protein;(source:Araport11)	1.06179	1.9125		46117	48966.5	21355.6	40842.5		28033.1	53058.2	48577.4	62601.6	43313.7	52082.5	59530	42809.7	35097.7	30581	27832.5	6962.47	45146.7	40622.9	42158	35989.1		18433.4	46962.2	26821.7	62601.6	58820.6	51197.1	68375.4	44271.4	16781.3	9718.95
2835	688.29	31.3458	1.98708	1374.56	2	43.48	0.000673975	0.490319	F4I9N7	AT1G57870	GEPNISYICSR	[7] Phospho (Y)	SHAGGY-LIKE KINASE 42 (SK42)	shaggy-like kinase 42;(source:Araport11)	1.59332	1.35977		68480.1	109111	83183.4	113111		93572.7	67924.1	62797.8	55098.6	99225.8	134904	93242.9	113556	73376.5	81899	86155.1	92476.4	94855.4	117140	134230	109748		61529.7	60120.1	34673.4	55098.6	134750	132610	107098	117433	35083.5	26028.3
2218	1045.97	32.1189	1.36482	2089.93	2	81.07	0.00264941	1.2677	Q9C508	AT1G57990	QTTAEGSANPEPDQILSPR	[17] Phospho (ST)	PURINE PERMEASE 18 (PUP18)	Member of a family of proteins related to PUP1, a purine transporter. May be involved in the transport of purine and purine derivatives such as cytokinins, across the plasma membrane.	1.74672	1.36278		99606.8	173985	131363	179018		73119.2	114219	99452.3	118514	205360	179031	166249	149914	135076	134084	180907	90881.4	161358	153405	288393	143872		48080.3	101096	54911.9	118514	278882	175988	190952	155032	64584.2	42613.2
25010	728.328	15.1554	0.191733	1454.64	2	48.17	0.00106569	0.732617	F4I9P7	AT1G58025	ANVEDKTQSIDR	[9] Phospho (ST)	AT1G58025	DNA-binding bromodomain-containing protein;(source:Araport11)	-5.76723	2.35448		789.097	136.824	761.98	1794.07		98.0507	2200.7	2012.53	892.826	1196.55			15.6458	5708	160.299	212.403	1734.59	2657.74	2084.83	878.69	2127.83		64.4742	1947.86	1111.21	892.826	1624.93	0	0	16.18	2729.17	50.9446
17020	1132.53	50.0422	0.514617	2263.04	2	122.76	-0.000672462	-0.297149	F4I9P7	AT1G58025	MEVDAPSPIAGSVDLADNIAAK	[7] Phospho (ST)	AT1G58025	DNA-binding bromodomain-containing protein;(source:Araport11)	-1.10093	1.73001		19787.5	17973.4	9273.37	16043		35163.9	17961.3	12460.4	19480.3	14475.6	19911.2	25144	14399.6	8519.32	12003.6	7221.35	10014.2	17878.9	18920.5	12222.3	16022.1		23122.4	15897.6	6879.9	19480.3	19658	19572.7	28880.1	14891.2	4073.35	3814.87
16904	816.852	32.6299	0.59075	1631.69	2	50.01	0.00188293	1.15398	Q8L8Y0	AT1G58380	SPYQEHTDFLSTK	[1] Phospho (ST)	XW6	Ribosomal protein S5 family protein;(source:Araport11)	1.76038	1.56305		3938.8	6933.81	4982.13	7787.3		3151.18	3314.58	4706.02	4896.69	7323.58	6940.03	8298.24	5480.46	8211.28	4760.01	4277.79	3684.87	5105.82	7302.18	11411.1	8643.74		2072.09	2933.76	2598.4	4896.69	9945.53	6822.05	9531.26	5667.59	3926.07	1512.78
2860	930.874	20.3284	0.633117	1859.73	2	90.19	0.00210646	1.13267	Q9LQ55	AT1G59610	AAAASSWSDNSGTESSPR	[16] Phospho (ST)	DYNAMIN-LIKE 3 (DL3)	A high molecular weight GTPase whose GTP-binding domain shows a low homology to those of other plant dynamin-like proteins.Contains a pleckstrin homologous domain. DRP2B and DRP1A participate together in clathrin-coated vesicle formation during endocytosis. The mRNA is cell-to-cell mobile.	-1.67024	-1.61619		19258.2	11530.2	87222.9	53968.3		31819.1	15354.5	17684.8	15919.9	17846.9	47214.2	564.697	37144.4	62520.2	137904	125275	53587.3	49115.3	45111.2	70400.4	54384.9		20923	13590.3	9764.55	15919.9	24236.4	46411.6	648.604	38412.7	29892.8	43827.2
2304	833.87	17.1049	1.83475	1665.73	2	72.49	0.00122328	0.734384	Q9LQ55	AT1G59610	ATSPQPDGPSSTGGSLK	[3] Phospho (ST)	DYNAMIN-LIKE 3 (DL3)	A high molecular weight GTPase whose GTP-binding domain shows a low homology to those of other plant dynamin-like proteins.Contains a pleckstrin homologous domain. DRP2B and DRP1A participate together in clathrin-coated vesicle formation during endocytosis. The mRNA is cell-to-cell mobile.	1.22506	-2.11874		55286.8	67729.8	222845	105178		57075.5	66757.6	72124.5	33998	47410.8	97431.6	53664.8	84889.1	196098	276234	245305	185590	90630.4	101408	147956	89995.3		37530.6	59087.6	39823	33998	64384.5	95775.2	61638.7	87787.7	93760.4	87789.9
31602	698.61	13.1816	0.74315	2092.81	3	52.03	0.000356459	0.170326	Q9LQ55	AT1G59610	RYSDPAQNGEDSSGSGGSSR	[3] Phospho (ST)	DYNAMIN-LIKE 3 (DL3)	A high molecular weight GTPase whose GTP-binding domain shows a low homology to those of other plant dynamin-like proteins.Contains a pleckstrin homologous domain. DRP2B and DRP1A participate together in clathrin-coated vesicle formation during endocytosis. The mRNA is cell-to-cell mobile.	1.05515	-96.0532		1141.17	1204.11	4825.18	50.2344		14810.4	444.546	744.725	345.876	109.625	7117.54	4258.61	632.639	337.162	22080.2	13341.4	5457.69	228.221	663.495	0.114683	366.702		9738.76	393.471	411.195	345.876	148.873	6996.55	4891.39	654.24	161.208	7017.31
8489	748.338	26.1786	0.697017	1494.66	2	67.99	0.00163329	1.09275	Q9XIF7	AT1G59710	QESTDSLAVGSPPK	[11] Phospho (ST)	AT1G59710	actin cross-linking protein (DUF569);(source:Araport11)	1.53202	1.25393		11302.7	17315.9	21683.2	27189.3		12623.4	17271.2	10730	6976.33	17502.2	13719.9	29739.9	12589.1	24513.7	18328.5	27166.3	18110.5	24356.7	25028.1	36865.1	24318.2		8300.61	15286.8	5924.48	6976.33	23768.3	13486.7	34158.9	13019	11720.7	5824.97
674	642.292	23.6083	0.840467	1923.85	3	50.53	-0.00290535	-1.51017	Q9XIF7	AT1G59710	QESTDSLAVGSPPKSEGR	[11] Phospho (ST)	AT1G59710	actin cross-linking protein (DUF569);(source:Araport11)	1.1784	-1.16831		68707.3	80964.4	112036	95895.6		89721.9	76944.4	69635.6	46355.9	61003.6	72191.7	148190	65843.8	94253.7	87862.8	101473	187488	103404	90290.6	100119	90468.7		58997.5	68104	38448.8	46355.9	82843.7	70964.4	170209	68092	45065.6	27923.7
8885	730.83	40.977	0.249017	1459.65	2	36.54	0.000390314	0.267403	Q9XIE2	AT1G59870	NIEDIFSSGSRR	[8] Phospho (ST)	PENETRATION 3 (PEN3)	ATP binding cassette transporter. Localized to the plasma membrane in uninfected cells. In infected leaves, the protein concentrated at infection sites. Contributes to nonhost resistance to inappropriate pathogens that enter by direct penetration in a salicylic acid?dependent manner. Required for mlo resistance. Has Cd transporter activity (Cd2+ extrusion pump) and contributes to heavy metal resi…	2.46844	44.7442		235.797	582.051	440.442	19707.2		396.741	70.7569	181.063	608.201	440.563	561.153	836.382	555.071	463.118	69.9318	622.625	1866.22	18577.1	21793.2	16983.4	21937		260.881	62.6274	99.9729	608.201	598.291	551.613	960.658	574.024	221.431	22.225
3726	1238.09	32.3071	0.488833	2474.17	2	71.44	0.00386808	1.56339	Q8VY15	AT1G60200	ILSGQAAIGSETVQTSPIENDHK	[16] Phospho (ST)	RNA-BINDING PROTEIN 25 (RBM25)	RMB25 is an alternative splicing factor involved in mediation of abiotic stress response and ABA response. Its expression is modulated by a variety of stressors and it in turn appears to affect the ratio of splice variants of stress responsive genes such as HAB1.2/HAB1.1.	1.24275	1.75056		36078.5	44836.6	17587.6	30788.1		27833.6	39990.6	35837.1	42475.1	41719.1	46693.6	59687.5	34758.1	25263.8	23165.3	18313.8	8927.14	31110	32844.9	25550.1	34417		18302.2	35396	19787.2	42475.1	56655.1	45899.9	68556.3	35944.9	12079.4	7362.16
3196	1003.76	23.6083	0.490083	3008.26	3	21.59	0.00424161	1.40999	Q8VY15	AT1G60200	SDAAANDVETSGEHNRPDTSSPDWSKR	[21] Phospho (ST)	RNA-BINDING PROTEIN 25 (RBM25)	RMB25 is an alternative splicing factor involved in mediation of abiotic stress response and ABA response. Its expression is modulated by a variety of stressors and it in turn appears to affect the ratio of splice variants of stress responsive genes such as HAB1.2/HAB1.1.	-2.63994	1.02344		43038.2	16302.7	49022.2	50171.4		56061.7	30133.5	35449.1	57291.9	52603.5	112146	189.826	63078.6	41953.6	61603.1	60432.3	36976.8	59071.2	43004.2	37134.8	67167.2		36864	26671.4	19573	57291.9	71436.3	110240	218.032	65232.4	20059.3	19578.1
6908	975.484	35.878	0.490633	1948.95	2	69.26	0.00267111	1.37054	Q8RXJ0	AT1G61000	SQIVQSPDKLQGALEEK	[6] Phospho (ST)	NUF2	kinetochore protein;(source:Araport11)	1.69036	1.99186		23629.5	39942.5	16877.8	33618.1		19765.5	26241.1	19392.1	30996	48615.7	38244	51304.8	26683.4	27326.8	14379.9	11542	17890.9	37055.9	30244.5	37672.3	30252.7		12997	23226.2	10707.2	30996	66020.9	37593.9	58928.1	27594.5	13065.8	4570.08
9716	869.065	27.4798	0.57585	2604.17	3	27.95	0.0023383	0.897905	Q6NPS1	AT1G61690	EESEPSHIQSASIQNTSPQNTLK	[17] Phospho (ST)	AT1G61690	phosphoinositide binding protein;(source:Araport11)	1.46322	1.62345		15969	23366.2	11013.7	17880.2		20791.4	14571.2	10917.9	19660.6	23055	27417.2	25927	18189.2	11061.7	21537.1	14370.8	4297.82	18384.2	23490.2	12325.5	19202.4		13671.6	12897.1	6028.25	19660.6	31309	26951.1	29779.5	18810.3	5288.95	6844.71
7142	745.884	16.803	1.09042	1489.75	2	72.03	0.000346927	0.232876	Q9SYA9	AT1G61730	IKSPSATTAAAPPAK	[3] Phospho (ST)	AT1G61730	DNA-binding storekeeper protein-related transcriptional regulator;(source:Araport11)	1.01787	-1.64906		4176.25	4250.88	1717.24	1041.34		134835	6275.73	1197.16	300.283	315.014	4205.27	117284	2101.63	965.649	15439.9	878.922	663.607	1061.37	1035.49	1400.09	764.199		88661.8	5554.69	661.001	300.283	427.793	4133.78	134711	2173.39	461.707	4906.96
3077	497.592	15.4603	1.42387	1489.75	3	33.14	-9.67019e-05	-0.0649113	Q9SYA9	AT1G61730	IKSPSATTAAAPPAK	[5] Phospho (ST)	AT1G61730	DNA-binding storekeeper protein-related transcriptional regulator;(source:Araport11)	1.2544	1.02028		10856.2	13618	33396.8	34074.2		295.063	45508.9	42642.4	24258	24674.7	33724.6	1036.05	39890.9	19863.8	23184.7	21339.3	126584	35242	24852.6	55901.6	27532.3		194.022	40280.2	23544.7	24258	33508.6	33151.2	1189.99	41253	9497.48	7368.32
29606	519.226	11.7603	0.692033	1554.66	3	23.52	-0.000197828	-0.127249	Q9C519	AT1G62300	LGREESPETESNK	[6] Phospho (ST)	WRKY6	Encodes a transcription factor WRKY6. Regulates Phosphate1 (Pho1) expression in response to low phosphate (Pi) stress.	1.46861	-56.297		148.882	218.65	3159.66	56.1248		2852.89	93.0789	52.8992	34.9768	22.2453	1947.87	953.401	55.325	260.886	15587.7	7756.92		101.625	48.3874	38.1606	52.8773		1875.95	82.3848	29.2079	34.9768	30.2095	1914.76	1095.06	57.214	124.737	4953.91
15626	778.338	11.8096	0.236167	1554.66	2	54.05	0.00505881	3.25397	Q9C519	AT1G62300	LGREESPETESNK	[9] Phospho (ST)	WRKY6	Encodes a transcription factor WRKY6. Regulates Phosphate1 (Pho1) expression in response to low phosphate (Pi) stress.	-1.22316	-1.39519		1002.13	819.295	3426.18	2455.71		1239.93	1356.69	496.105	1208.48	56.4061	8231.07	1018.6	952.738	148.234	34447.1	11036.8	2445.11	1459.03	2352.54	8622.09	1228.84		815.331	1200.82	273.921	1208.48	76.6003	8091.14	1169.95	985.269	70.8752	10947.6
19117	875.923	33.9522	0.330783	1749.83	2	22.52	0.00191915	1.09676	O48802	AT1G62390	GVTSPVGSVSLPNASNGK	[4] Phospho (ST)	PHOX2 (Phox2)	Encodes one of the 36 carboxylate clamp (CC)-tetratricopeptide repeat (TPR) proteins (Prasad 2010, Pubmed ID: 20856808) with potential to interact with Hsp90/Hsp70 as co-chaperones.	1.65553	1.12128		4030.77	6673.05	2040.43	2287.88		3648.96	4439.74	4251.39	3832.63	5923.93	6429.96	9674.51	5380.84	3676.11	4274.26	2470.83	446.472	45.6397	6582.45	11645.8	7831.31		2399.41	3929.65	2347.38	3832.63	8044.78	6320.66	11112	5564.57	1757.66	1358.4
14535	635.85	17.8138	1.02537	1269.68	2	33.61	0.000222023	0.174865	O48802	AT1G62390	VVLKPVSHSPK	[7] Phospho (ST)	PHOX2 (Phox2)	Encodes one of the 36 carboxylate clamp (CC)-tetratricopeptide repeat (TPR) proteins (Prasad 2010, Pubmed ID: 20856808) with potential to interact with Hsp90/Hsp70 as co-chaperones.	-1.9699	4.40034		2355.06	1195.52	2066.51	9093.36		254.251	5729.84	4621.35	4569.16	6718.24	169.628	269.67	6647.25	7731.14	500.375	491.857	9584.65	8755.11	7203.31	12431.5	8721.31		167.185	5071.52	2551.65	4569.16	9123.47	166.745	309.74	6874.22	3696.49	159.024
46893	635.85	19.1084	0.39815	1269.68	2	41.51	-5.44955e-05	-0.0429205	O48802	AT1G62390	VVLKPVSHSPK	[9] Phospho (ST)	PHOX2 (Phox2)	Encodes one of the 36 carboxylate clamp (CC)-tetratricopeptide repeat (TPR) proteins (Prasad 2010, Pubmed ID: 20856808) with potential to interact with Hsp90/Hsp70 as co-chaperones.	154.048	#DIV/0!		1.31004	201.809	178.777	0					1.31004		7319.71	40.5772	27.6724	7.1829	4449.64								0	0	0	1.31004	0	7195.28	46.6064	28.6172	3.43437	1414.14
17899	1097.86	45.2123	0.653283	3290.56	3	40.67	0.00301831	0.917262	Q9SXE9	AT1G62480	DLVVEETEKPIEETEEAQVETPEVVEIK	[21] Phospho (ST)	AT1G62480	Vacuolar calcium-binding protein-like protein;(source:Araport11)	1.5289	-1.3391		5995.43	9166.41	12986.2	9697.72		10507.6	4883.95	3008.86	8367.66	5039.36	11885.5	19301.9	6106.66	15405.6	24368.9	37185.1	2037.25	6696.74	2899.86	118151	3854.79		6909.4	4322.82	1661.32	8367.66	6843.52	11683.5	22169.9	6315.17	7365.9	7744.67
2117	683.817	27.7542	0.876633	1365.62	2	32.39	0.000783992	0.574094	Q5XEP2	AT1G62740	GDLTPEELKER	[4] Phospho (ST)	HOP2 (Hop2)	Encodes one of the 36 carboxylate clamp (CC)-tetratricopeptide repeat (TPR) proteins (Prasad 2010, Pubmed ID: 20856808) with potential to interact with Hsp90/Hsp70 as co-chaperones. The mRNA is cell-to-cell mobile.	1.05627	-1.91261		41832.4	44186.3	50581.6	26446.3		50725	47173	42604.3	30038.7	41939.7	54580	37406.6	44518.9	58952.8	43810.6	40305.9	62880.9	33492.5	27511.8	20801.5	25521.1		33354.7	41753.2	23523.7	30038.7	56954.7	53652.2	42964.7	46039	28187.1	13923.4
14639	827.884	38.2835	0.4098	1653.75	2	75.81	0.00176316	1.06616	Q5XEP2	AT1G62740	NPSNLNLYLQDQR	[3] Phospho (ST)	HOP2 (Hop2)	Encodes one of the 36 carboxylate clamp (CC)-tetratricopeptide repeat (TPR) proteins (Prasad 2010, Pubmed ID: 20856808) with potential to interact with Hsp90/Hsp70 as co-chaperones. The mRNA is cell-to-cell mobile.	2.23645	1.46106		4328.15	9679.71	5502.59	8039.61		7592.97	5008.9	2708.46	3406.7	10995.9	9439.64	11066.3	7642.88	6579.37	4545.26	5078.99	6035.96	5485.87	6837.44	14544.8	7657.59		4992.83	4433.42	1495.46	3406.7	14932.6	9279.17	12710.7	7903.85	3145.8	1444.53
2389	453.726	17.4389	1.14593	905.437	2	44.24	-7.0588e-05	-0.0779601	B3H6Z8	AT1G63640	LVGPTSPR	[6] Phospho (ST)	AT1G63640	P-loop nucleoside triphosphate hydrolases superfamily protein with CH (Calponin Homology) domain-containing protein;(source:Araport11)	-1.83992	-1.43473		13245.2	7198.82	22701.2	15822.6		15449.7	14985.7	14915.9	8912.32	11417	16086	860.436	16995.2	15236.3	24617.6	18881.5	37500.2	14745.2	14705.1	18359.5	15744.5		10159.1	13264	8235.72	8912.32	15504.4	15812.6	988.285	17575.5	7284.93	7823.7
24981	843.345	21.473	0.68525	1684.68	2	78.4	0.00210078	1.24699	Q9CAJ9	AT1G63850	SPGNQFNDPNSSDVK	[1] Phospho (ST)	AT1G63850	BTB/POZ domain-containing protein;(source:Araport11)	1.02322	2.05084		3765.79	3853.23	3239.43	6643.55		3665.4	4122.3	3547.84	3751.44	3204.66	7003.04	1130.3	8690.37	5039.52	5362.87	3270.02	1246.05	6175.37	6539.78	7184.67	6713.81		2410.22	3648.68	1958.92	3751.44	4351.97	6883.99	1298.25	8987.1	2409.55	1704.37
58952	857.676	12.5202	0.117017	2570.01	3	51.36	0.00152649	0.593965	F4I596	AT1G64090	IHGHDDSSSSSSDSDDDKNSASLK	[10] Phospho (ST)	RETICULAN LIKE PROTEIN B3 (RTNLB3)	Reticulan like protein B3;(source:Araport11)	Inf	-57.7879		0	56.7948	2719.65	47.0626						56.7948					14443.3	512.105			64.1687	34.5166			0	0	0	0	77.1281	0	0	0	0	4590.22
41039	857.675	10.5608	0.141717	2570	3	48.62	-2.61267e-05	-0.010166	F4I596	AT1G64090	IHGHDDSSSSSSDSDDDKNSASLK	[14] Phospho (ST)	RETICULAN LIKE PROTEIN B3 (RTNLB3)	Reticulan like protein B3;(source:Araport11)	7.3959	#DIV/0!		126.431	935.075	12408.6	0		126.431				1596.38		547.716		12408.6									83.1363	0	0	0	2167.91	0	629.1	0	5932.91	0
25648	1156.05	38.9284	0.272917	2310.09	2	101.36	0.00395553	1.71229	F4I5A3	AT1G64110	NSSAAANISNLASSSNQVSAPLK	[3] Phospho (ST)	DUO1-ACTIVATED ATPASE 1 (DAA1)	Target promoter of the male germline-specific transcription factor DUO1.	-1.95617	-11.6833		9017.39	4609.71	1228.01	105.109		9886.28	8427.39	7158.03	11086.7	2667.72	6866.91	5498.01	4483.19	861.631	1750.19			39.2996	281.119				6500.83	7459.15	3952.26	11086.7	3622.81	6750.17	6314.95	4636.26	411.972	556.228
22136	576.716	33.892	0.271517	1151.42	2	24.62	0.000145439	0.126313	F4I5A3	AT1G64110	SSSWSFDEK	[3] Phospho (ST)	DUO1-ACTIVATED ATPASE 1 (DAA1)	Target promoter of the male germline-specific transcription factor DUO1.	-2.44065	1.04175		869.981	356.454	967.528	1007.93		2284.35	592.313	1267.47	334.032	91.0245	1541.31	756.845	152.041	147.58	2599.61	1433.93	1592.9	1286.76	1148.76	692.718			1502.1	524.261	699.823	334.032	123.613	1515.11	869.303	157.232	70.5626	826.182
219	971.906	26.4957	1.44255	1941.8	2	92.37	0.00246681	1.27038	F4I893	AT1G64790	ALLEGGSDDEGASTEAQGR	[7] Phospho (ST)	ILITHYIA (ILA)	ILITHYIA (ILA) is a HEAT repeat protein involved in plant immunity. The gene is also involved in systemic acquired resistance induced by P. syringae expressing avrRps4. Loss-of-function mutants of ILA caused pleiotropic defects in the mutant plants. The mutant plants are smaller in size and the leaves are serrated and yellow to light green in color. Required for bacterium-triggered stomatal closu…	1.47924	-1.04241		281578	416522	529211	507682		269415	347101	305206	220255	360220	568870	283449	518200	433908	625310	803432	359810	419876	544512	645004	450482		177156	307221	168518	220255	489184	559200	325566	535893	207465	198730
15278	844.844	37.2353	0.53715	1687.67	2	51.95	0.00170645	1.01113	F4I8B9	AT1G65010	ETELDSVEEEVDSK	[6] Phospho (ST)	AT1G65010	Encodes a microtubule-associated protein. Putative role in flower development. Comparison of SALK_061426C to Columbia wild type in normal lighting and under low light of 33 micromoles per meter-squared per second resulted in a trend toward earlier bolting in the mutant under low light (P=0.055) (Ann Stapleton and Patrick Pridgen, 2009, personal communication).	1.40606	-1.20657		6109.03	8589.69	10978.4	9098.86		10444.8	8000.82	4183.06	3984.38	7695.13	12090.2	11093.6	5274.59	10827.3	15948.4	7662.81		7627.06	12620.8	6684.34	10652.3		6868.1	7081.58	2309.65	3984.38	10450.1	11884.7	12741.9	5454.69	5176.85	5068.54
15743	687.344	27.8993	0.753	2059.01	3	23.27	0.00144787	0.703186	F4I8B9	AT1G65010	LSLDRSPPTVNSKPTPDR	[6] Phospho (ST)	AT1G65010	Encodes a microtubule-associated protein. Putative role in flower development. Comparison of SALK_061426C to Columbia wild type in normal lighting and under low light of 33 micromoles per meter-squared per second resulted in a trend toward earlier bolting in the mutant under low light (P=0.055) (Ann Stapleton and Patrick Pridgen, 2009, personal communication).	1.41475	-1.65194		6374.52	9018.37	6113.49	3700.78		5058.39	8326.63	4935.9	7942.22	7778.12	9359.55	12262.3	7409.88	5813.24	5400.32	6403.57	6948.59	3794.07	4080.4	3735.7	3243.36		3326.2	7369.96	2725.33	7942.22	10562.8	9200.44	14084.3	7662.89	2779.49	1716.27
6357	1237.03	39.7516	0.48875	2472.05	2	61.38	0.00369489	1.49467	F4I8B9	AT1G65010	SEVSPERETELDSVEEEVDSK	[4] Phospho (ST)	AT1G65010	Encodes a microtubule-associated protein. Putative role in flower development. Comparison of SALK_061426C to Columbia wild type in normal lighting and under low light of 33 micromoles per meter-squared per second resulted in a trend toward earlier bolting in the mutant under low light (P=0.055) (Ann Stapleton and Patrick Pridgen, 2009, personal communication).	1.08529	1.48231		28655.7	31099.7	12234.1	18134.8		29671.9	31924.1	22387.6	31796.2	37322	27603.1	41511.5	21874.2	12495.1	21319.9	11167.4	7530.38	17856	26193.8	11418.2	20252.3		19511	28256.3	12361.2	31796.2	50683.8	27133.8	47679.6	22621.1	5974.28	6775.66
4165	851.678	38.3043	0.762583	2552.01	3	68.09	0.0023757	0.930913	F4I8B9	AT1G65010	SEVSPERETELDSVEEEVDSK	[4] Phospho (ST)|[13] Phospho (ST)	AT1G65010	Encodes a microtubule-associated protein. Putative role in flower development. Comparison of SALK_061426C to Columbia wild type in normal lighting and under low light of 33 micromoles per meter-squared per second resulted in a trend toward earlier bolting in the mutant under low light (P=0.055) (Ann Stapleton and Patrick Pridgen, 2009, personal communication).	1.35832	1.04166		41881.1	56887.8	38778.7	40394.3		40906.7	44837.4	38295.6	43801.5	51545.2	70345.4	70210.1	41139	32289.5	72046.4	49546.7	19619.4	35302.6	55367.9	28695	47468.8		26898.6	39685.9	21144.6	43801.5	69999.1	69149.5	80642.5	42543.6	15438.6	22897
22789	764.843	24.4739	0.729283	1527.67	2	54.94	0.00155513	1.01797	Q0WVU7	AT1G65280	SLDDSSPLKETEK	[6] Phospho (ST)	AT1G65280	DNAJ heat shock N-terminal domain-containing protein;(source:Araport11)	-1.0735	-1.07318		7112.23	6625.3	7168.76	6679.92		9700.11	8006.1	6670.25	4939.49	6314.4	12082.9	2967.61	8509.62	6769.71	11801.3	6333.14	5219.82	8675.83	8629.62	3395.86	7831.24		6378.41	7086.26	3682.93	4939.49	8575.05	11877.5	3408.56	8800.18	3236.81	3750.58
5471	628.787	31.935	0.89465	1255.56	2	36.12	0.000159233	0.126822	Q8GZA4	AT1G65320	SIGFNPTSPTR	[8] Phospho (ST)	CBS DOMAIN CONTAINING PROTEIN 6 (CBSX6)	Cystathionine beta-synthase (CBS) family protein;(source:Araport11)	-1.20264	1.0305		18737.7	15580.4	18469.8	19033.1		20542.9	19572.4	17121	17907.2	16407.5	15247.5	16818.9	14004.8	16401.6	17182.6	16331.2	25284.7	16766.9	19349.3	21330.2	18963.9		13508.2	17323.7	9453.25	17907.2	22281.7	14988.3	19317.9	14482.9	7842.09	5460.8
8480	1034.43	52.7508	0.4146	3100.27	3	48.74	0.00809587	2.61135	F4I9Y9	AT1G65440	DIYDEDVRGDSNDDEDAIEMAIEHVR	[11] Phospho (ST)	GLOBAL TRANSCRIPTION FACTOR GROUP B1 (GTB1)	Related to yeast Spt6 protein, which functions as part of a protein complex in transcription initiation and also plays a role in chromatin structure / assembly. It encodes a putative WG/GW-repeat protein involved in the regulation of apical-basal polarity of embryo	1.83191	5.43659		8424.34	15432.6	3503.7	19048.2		13661.9	5014.51	4735.65	15524.8	29235.6	2781.93	34154.8	20419.7	11690.7	1553.35	1442.45	5753.03	18817.6	38717.2	4407.63	40996		8983.49	4438.38	2614.76	15524.8	39702.3	2734.64	39229.8	21117	5589.7	493.669
13841	1039.76	51.0374	0.3471	3116.26	3	40.46	0.00163382	0.52429	F4I9Y9	AT1G65440	DIYDEDVRGDSNDDEDAIEMAIEHVR	[11] Phospho (ST)|[20] Oxidation (M)	GLOBAL TRANSCRIPTION FACTOR GROUP B1 (GTB1)	Related to yeast Spt6 protein, which functions as part of a protein complex in transcription initiation and also plays a role in chromatin structure / assembly. It encodes a putative WG/GW-repeat protein involved in the regulation of apical-basal polarity of embryo	3.81882	4.03186		4367.53	16678.8	3670.34	14798.3		2736.23	6614.47	6460.6	3111.88	16211.4	11966.2	26315.9	15158.9	8879.65	3417.5	2383.87	2508.65	16657.6	24697.1	12721.1	9163.57		1799.24	5854.52	3567.18	3111.88	22015.3	11762.7	30226.1	15676.5	4245.63	1086.11
42648	1008.83	16.605	0.24615	2015.64	2	41.97	0.00169988	0.843345	F4I9Y9	AT1G65440	EQGNGQGESSDDEFDSR	[9] Phospho (ST)|[10] Phospho (ST)	GLOBAL TRANSCRIPTION FACTOR GROUP B1 (GTB1)	Related to yeast Spt6 protein, which functions as part of a protein complex in transcription initiation and also plays a role in chromatin structure / assembly. It encodes a putative WG/GW-repeat protein involved in the regulation of apical-basal polarity of embryo	Inf	#DIV/0!		0	25226.1	0	0							25226.1												0	0	0	0	0	24797.2	0	0	0	0
1398	981.422	24.7102	1.68925	1960.83	2	100.13	0.00261376	1.33299	Q9C9M1	AT1G66680	AAAAVTTTTTDSLASDDDR	[15] Phospho (ST)	AR401	unknown function	1.85758	1.27659		75560.3	140360	135644	173162		132421	88688	72582.8	38240.2	110422	199434	104766	168227	115538	205297	181292	78724.3	150059	186937	204970	156371		87074.6	78498.4	40076.1	38240.2	149954	196044	120332	173971	55242.4	65245.3
5975	693.296	21.6794	2.1501	2076.87	3	27.99	0.000286053	0.137733	Q9C9M7	AT1G66750	ASEQNQHGNSPAVLSPPGK	[10] Phospho (ST)|[15] Phospho (ST)	CDK-ACTIVATING KINASE 4 (CAK4)	Encodes a CDK-activating kinase that interacts with SPT5, a regulator of transcription and histone methylation.	1.05362	-1.36902		44388.3	46768.2	77832.6	56852.7		53836.2	46710.9	41866.9	36873	39531	62088.5	34524.6	56458	66999.5	110893	107374	46001.3	49443.5	57715.9	67028.7	54618.4		35400.6	41344.2	23116.5	36873	53683.6	61033	39654.5	58385.7	32034.5	35243
11483	1039.44	21.8699	1.39793	2076.87	2	44.28	0.0022763	1.09602	Q9C9M7	AT1G66750	ASEQNQHGNSPAVLSPPGK	[2] Phospho (ST)|[15] Phospho (ST)	CDK-ACTIVATING KINASE 4 (CAK4)	Encodes a CDK-activating kinase that interacts with SPT5, a regulator of transcription and histone methylation.	1.2357	1.56323		28607.3	35350	27368	42782.6		15698.5	42982.1	33853.6	29319.7	25182.8	57439.8	25706.7	41994.6	36533.9	52780	41680.4	6980.35	41785.4	45575.1	39649.2	44369.4		10322.7	38043.7	18692	29319.7	34198.6	56463.4	29526.4	43428.5	17468	16774
6549	435.697	24.6475	1.06703	869.38	2	21.45	5.0835e-05	0.0584727	Q9C9M7	AT1G66750	LFGSPNR	[4] Phospho (ST)	CDK-ACTIVATING KINASE 4 (CAK4)	Encodes a CDK-activating kinase that interacts with SPT5, a regulator of transcription and histone methylation.	1.13203	-1.14847		7732.06	8752.92	11937.1	10393.9		9252.65	7493.79	8411.25	6128.47	7805.25	9775.05	7820.67	9836.98	10290.5	13962.5	12446.5	11353.8	8298.64	10219.6	12695.2	10840.2		6084.18	6632.81	4644.22	6128.47	10599.6	9608.88	8982.72	10172.9	4920.21	4437.43
24155	663.945	22.4839	0.451217	1988.81	3	32.84	0.00101951	0.512624	F4HRR8	AT1G67120	THQENSPIHNFGDGNSR	[1] Phospho (ST)	MIDASIN 1 (MDN1)	Represents a homolog of the yeast MDN gene, which encodes a non-ribosomal protein involved in the maturation and assembly of the 60S ribosomal subunit. In Arabidopsis, it is essential for female gametogenesis progression.	4.22814	-1.4685		529.555	2239.03	1923.77	1310.03		787.191	851.834	194.267	603.683	626.011	6544.23	7619.99	805.095	1053.96	14163.7	751.875	1220.3	2079.57	1034.68	927.925	1475.14		517.626	753.964	107.263	603.683	850.132	6432.98	8752.22	832.585	503.931	4501.37
38017	663.945	21.4297	0.1311	1988.81	3	31.94	0.000443684	0.22309	F4HRR8	AT1G67120	THQENSPIHNFGDGNSR	[6] Phospho (ST)	MIDASIN 1 (MDN1)	Represents a homolog of the yeast MDN gene, which encodes a non-ribosomal protein involved in the maturation and assembly of the 60S ribosomal subunit. In Arabidopsis, it is essential for female gametogenesis progression.	-1.49818	2.0041		162.583	108.52	354.427	710.308		182.247	227.025	156.762	107.726	213.789	40.8034	32.1116	495.106	415.319	445.831	240.452		286.917	121.038	16865.2	434.628		119.838	200.941	86.5549	107.726	290.328	40.1097	36.8829	512.012	198.577	141.689
10260	1060.77	27.564	0.389383	3179.29	3	44.61	0.00506979	1.59464	F4HRS0	AT1G67140	SSIQDDESNAEETDDQHLASDHATDITR	[8] Phospho (ST)	SWEETIE (SWEETIE)	HEAT repeat-containing protein;(source:Araport11)	1.43572	1.5963		11887.1	17066.6	9096.79	14521.2		10887.8	11015	14753.6	11284.5	17883.4	20132.1	18584.9	12679.1	10207.8	15661.4	10905.2	3927.85	12205.3	16443.5	14536	15241.2		7159.4	9749.45	8146.12	11284.5	24285.9	19789.9	21346.4	13112	4880.68	4977.34
3824	918.728	42.5925	1.04482	2753.16	3	29.43	0.00411573	1.49491	F4HRT5	AT1G67230	ALYGESINLYEPNDSTENVDDSTK	[15] Phospho (ST)	LITTLE NUCLEI1 (LINC1)	Encodes a nuclear coiled-coil protein related to the carrot peripheral nuclear protein NMCP1 that is involved in the determination of plant nuclear structure. Member of a small gene family in Arabidopsis containing 4 proteins (LNC1-4 or CRWN 1-4) with redundant functions in protection from oxidative damage, control of nuclear morphology and degradation of ABI5.	1.37848	1.40469		79015.3	108921	44526	62545.4		115247	76621.9	51114.6	86360.8	78801.2	131878	130133	104076	43103.9	57359	54936	28938.7	43954.7	71450.1	70086.5	69524.4		75782	67818.6	28222.6	86360.8	107013	129636	149469	107629	20609.3	18229.2
16019	1198.5	41.6552	0.83095	3592.48	3	27.71	0.00320347	0.891718	F4HRT5	AT1G67230	ALYGESINLYEPNDSTENVDDSTKASTGETGR	[16] Phospho (ST)|[22] Phospho (ST)	LITTLE NUCLEI1 (LINC1)	Encodes a nuclear coiled-coil protein related to the carrot peripheral nuclear protein NMCP1 that is involved in the determination of plant nuclear structure. Member of a small gene family in Arabidopsis containing 4 proteins (LNC1-4 or CRWN 1-4) with redundant functions in protection from oxidative damage, control of nuclear morphology and degradation of ABI5.	1.87268	2.14592		23598.4	44192.3	10527.2	22590.5		39107.9	22758.7	14612.8	23844.3	26754.9	58541.9	60616.9	40171.9	6807.83	21847.5	18312.8	4509.03	19669.2	28538.3	21414	21666.6		25715.8	20143.8	8068.38	23844.3	36333.6	57546.7	69623.8	41543.5	3255.03	6943.35
3429	1027.96	36.3862	1.17383	2053.9	2	98.68	0.00207776	1.01162	F4HRT5	AT1G67230	AQEVAADSLSNLDVDGQSR	[10] Phospho (ST)	LITTLE NUCLEI1 (LINC1)	Encodes a nuclear coiled-coil protein related to the carrot peripheral nuclear protein NMCP1 that is involved in the determination of plant nuclear structure. Member of a small gene family in Arabidopsis containing 4 proteins (LNC1-4 or CRWN 1-4) with redundant functions in protection from oxidative damage, control of nuclear morphology and degradation of ABI5.	1.04136	1.72115		84683.2	88185.9	42249.3	72717.1		104492	91153.4	67169.9	80381.9	73745.5	100606	90613.9	89958.4	49072.4	51478.1	52523.6	24013.9	75243.8	78294.9	68606.1	69179.9		68709.7	80680.5	37087.4	80381.9	100147	98895.9	104078	93030.1	23463	16360.2
3503	1027.96	34.5696	0.888217	2053.9	2	97.23	0.00228607	1.11304	F4HRT5	AT1G67230	AQEVAADSLSNLDVDGQSR	[8] Phospho (ST)	LITTLE NUCLEI1 (LINC1)	Encodes a nuclear coiled-coil protein related to the carrot peripheral nuclear protein NMCP1 that is involved in the determination of plant nuclear structure. Member of a small gene family in Arabidopsis containing 4 proteins (LNC1-4 or CRWN 1-4) with redundant functions in protection from oxidative damage, control of nuclear morphology and degradation of ABI5.	1.16572	1.44246		88770.9	103482	54318.8	78352.6		124623	97854.8	58066.2	87695.5	80701.8	136699	94625.9	109851	59474	62326	59999.1	39143.5	78614.9	83492	76895.1	74673.3		81947.2	86612	32060.9	87695.5	109594	134376	108686	113602	28436.3	19807.8
5440	1067.94	34.1956	1.09978	2133.86	2	97.42	0.00270594	1.2681	F4HRT5	AT1G67230	AQEVAADSLSNLDVDGQSR	[8] Phospho (ST)|[10] Phospho (ST)	LITTLE NUCLEI1 (LINC1)	Encodes a nuclear coiled-coil protein related to the carrot peripheral nuclear protein NMCP1 that is involved in the determination of plant nuclear structure. Member of a small gene family in Arabidopsis containing 4 proteins (LNC1-4 or CRWN 1-4) with redundant functions in protection from oxidative damage, control of nuclear morphology and degradation of ABI5.	1.23491	1.71174		66615.6	82264.6	35749.4	61193.6		79894.8	70463.9	59294.1	58994	60357.3	113464	73291.3	91245.1	45821.7	56118.9	61414.6	10342.4	65408.2	67786.6	53430.7	59191		52535.6	62368.1	32738.8	58994	81966.1	111535	84181.4	94360.7	21908.8	17835.1
2108	817.414	42.635	0.85625	1632.81	2	94.82	0.00194867	1.19344	F4HRT5	AT1G67230	DISPTAAGLGLPVTGGK	[3] Phospho (ST)	LITTLE NUCLEI1 (LINC1)	Encodes a nuclear coiled-coil protein related to the carrot peripheral nuclear protein NMCP1 that is involved in the determination of plant nuclear structure. Member of a small gene family in Arabidopsis containing 4 proteins (LNC1-4 or CRWN 1-4) with redundant functions in protection from oxidative damage, control of nuclear morphology and degradation of ABI5.	1.20578	-1.40313		86273.9	104027	74780	53295		106372	79221	72681.9	90453.1	103989	100154	134125	83834.4	72582.8	67359.3	68359.2	93565.3	4373.09	119507	131798	117126		69946	70119.1	40130.8	90453.1	141219	98451.1	154055	86696.9	34704.1	21407.4
24456	1065.45	23.1327	1.02357	2128.88	2	100.16	0.00243429	1.14346	F4HRT5	AT1G67230	EVEVTNVNSDGDQSDINSK	[9] Phospho (ST)	LITTLE NUCLEI1 (LINC1)	Encodes a nuclear coiled-coil protein related to the carrot peripheral nuclear protein NMCP1 that is involved in the determination of plant nuclear structure. Member of a small gene family in Arabidopsis containing 4 proteins (LNC1-4 or CRWN 1-4) with redundant functions in protection from oxidative damage, control of nuclear morphology and degradation of ABI5.	1.25003	1.37815		7722.49	9653.36	7693.55	10602.9		13898.7	8111.06	7136.88	4420.46	4853.33	15814	6587.92	17174.5	11758.6	18053.9	12256.7	1346.5	15935.1	11034.2	10426.6	6893.82		9139.26	7179.16	3940.58	4420.46	6590.89	15545.2	7566.8	17760.9	5622.13	5737.72
23893	1105.43	22.1498	0.97975	2208.85	2	75.24	0.00296713	1.34329	F4HRT5	AT1G67230	EVEVTNVNSDGDQSDINSK	[9] Phospho (ST)|[14] Phospho (ST)	LITTLE NUCLEI1 (LINC1)	Encodes a nuclear coiled-coil protein related to the carrot peripheral nuclear protein NMCP1 that is involved in the determination of plant nuclear structure. Member of a small gene family in Arabidopsis containing 4 proteins (LNC1-4 or CRWN 1-4) with redundant functions in protection from oxidative damage, control of nuclear morphology and degradation of ABI5.	-3.38334	3.83534		10245	3028.07	3203.22	12285.4		16011.8	12034.2	11028.2	5184.25	6545.81	38.1846	13998.3	24029.1	16041.8	885.346	861.817	8601.36	18184.1	14169.9	9782.46	9037.66		10528.7	10651.6	6089.15	5184.25	8889.31	37.5355	16078.3	24849.6	7670.09	281.371
74226	906.363	12.264	0.26455	2716.07	3	53.21	0.000495505	0.182435	F4HRT5	AT1G67230	TCTTEQDGNESDGKSDSVTGGAHQR	[11] Phospho (ST)	LITTLE NUCLEI1 (LINC1)	Encodes a nuclear coiled-coil protein related to the carrot peripheral nuclear protein NMCP1 that is involved in the determination of plant nuclear structure. Member of a small gene family in Arabidopsis containing 4 proteins (LNC1-4 or CRWN 1-4) with redundant functions in protection from oxidative damage, control of nuclear morphology and degradation of ABI5.	-24.9257	-177.616		2201.86	88.3369	7947.79	44.7469		11791.9	411.148				340.822	6.98695	289.475			7947.79		44.7469					7753.87	363.91	0	0	0	335.029	8.02512	299.359	0	0
11723	966.387	32.2437	0.633183	1930.76	2	86.51	0.00211932	1.09766	Q9FYG2	AT1G67310	QDVESTEDSEDEDILK	[9] Phospho (ST)	AT1G67310	Calmodulin-binding transcription activator protein with CG-1 and Ankyrin domain;(source:Araport11)	1.02247	-1.30982		10794.6	11037.1	18898.2	14428		13179.4	14833	10204.6	6806.18	12677.1	11709	6782.67	14739.6	19255.5	27012.7	20395.2	12023.4	13047.5	15839.1	16707.9	12550		8666.26	13128.8	5634.41	6806.18	17215.7	11510	7790.49	15242.9	9206.66	8584.91
16744	784.305	9.76337	0.352433	1566.6	2	27.19	0.00144749	0.923969	F4HRV0	AT1G67325	SNGSPSRAPEENDQ	[4] Phospho (ST)	AT1G67325	Ran BP2/NZF zinc finger-like superfamily protein;(source:Araport11)	3.19476	-1.12026		439.734	1404.85	1530.79	1366.46		8.2016	2088.4	1451.59	1503.85	3553.68	40.3485	5108.25	5317.85	5970.41	166.094	1393.15	3974.72	5535.77	3816.26		120.773		5.39304	1848.45	801.487	1503.85	4825.95	39.6626	5867.27	5499.43	2854.64	52.7862
48693	503.566	25.4067	0.31725	1507.68	3	26.69	0.000866921	0.575006	Q9CAG1	AT1G67580	MVKSPDPLEEQR	[4] Phospho (ST)	CYCLIN-DEPENDENT KINASE G2 (CDKG2)	Protein kinase superfamily protein;(source:Araport11)	-7.63688	-15.5142		755.405	98.9153	35.0089	2.25657		755.405				8.47251	96.1516	4542.57	25.8692	48.9189	1.15146	3588.93	7.43063	11.0672	0.00244768	13.8012	69.3565		496.724	0	0	0	11.5058	94.5171	5217.54	26.7525	23.3897	0.365944
10326	795.335	33.9939	0.696783	1588.66	2	60.42	0.0018651	1.17401	Q9CAG1	AT1G67580	NTSQTPEVGELVR	[3] Phospho (ST)|[5] Phospho (ST)	CYCLIN-DEPENDENT KINASE G2 (CDKG2)	Protein kinase superfamily protein;(source:Araport11)	1.59296	1.01941		11508.4	18332.4	14364.9	14643.8		16272.9	13259.8	8571.28	9484.33	15289.7	23341.8	17624.6	17956.6	9889.6	15514.4	16718.8	16599.2	10502.6	17792.1	17070.1	14416.2		10700.4	11736.4	4732.57	9484.33	20763.6	22945	20243.4	18569.7	4728.52	4930.62
4035	755.35	33.6383	0.946183	1508.69	2	46.01	-0.00120872	-0.801174	Q9CAG1	AT1G67580	NTSQTPEVGELVR	[5] Phospho (ST)	CYCLIN-DEPENDENT KINASE G2 (CDKG2)	Protein kinase superfamily protein;(source:Araport11)	-1.19503	-1.31635		35578.2	29771.9	44772.2	34012.4		52709.3	28209.6	33084	32571.4	25981.2	36394.5	33632.3	24704.5	27589.5	43513.7	45332.1	73834.2	29641.6	37948	31864.5	37337.9		34659.5	24968.5	18267.1	32571.4	35282.8	35775.8	38629.7	25548.1	13191.4	13829.1
2432	575.742	21.4084	1.19825	1149.47	2	32.07	4.17718e-05	0.0363401	Q9CAG1	AT1G67580	SPDPLEEQR	[1] Phospho (ST)	CYCLIN-DEPENDENT KINASE G2 (CDKG2)	Protein kinase superfamily protein;(source:Araport11)	1.16668	-1.91721		17408.6	20310.3	67127.4	35013		15720.2	23085.7	21545	11746.5	19182.8	22868.2	17400.5	22292.6	77113.3	82904.9	72159.8	44014.4	32952.5	31545.2	49419	29255		10337	20433.3	11896	11746.5	26050.6	22479.5	19986	23053.8	36870.2	26348
17872	966.073	39.3024	0.416017	2895.2	3	50.69	0.00395992	1.36776	Q9CAG1	AT1G67580	SVDREPGELSSESGSDDLIESESLAK	[11] Phospho (ST)|[13] Phospho (ST)	CYCLIN-DEPENDENT KINASE G2 (CDKG2)	Protein kinase superfamily protein;(source:Araport11)	1.67752	-13.9849		11824.2	19835.3	6015.7	430.157		14570.9	8965.65	10625.6	14082	14839.4	24855.9	23492	17864.5	6690.35	11973.4	9546.93	1712.44	677.397	2205.16	64.3896	355.967		9581.23	7935.57	5866.88	14082	20152.2	24433.4	26982.6	18474.5	3198.86	3805.27
6757	1163.51	47.0031	0.6745	2325.01	2	80.31	0.00263603	1.13378	Q9CAG1	AT1G67580	WAAGNSSPTDEVEIVEEVGEK	[7] Phospho (ST)	CYCLIN-DEPENDENT KINASE G2 (CDKG2)	Protein kinase superfamily protein;(source:Araport11)	2.22516	1.9542		26194	58285.8	33065.3	64616.1		61727.6	14170.8	17209.2	31273.6	58592.3	55996.9	64072.8	54900.1	26948.9	42802.8	31340.2		43905.6	78814.5	62232.2	80951.2		40589.6	12542.6	9501.93	31273.6	79569.2	55045	73593.2	56774.6	12885.1	13603.2
3161	818.708	45.1068	0.525733	2453.1	3	45.57	0.00205827	0.83905	Q9CAG1	AT1G67580	WAAGNSSPTDEVEIVEEVGEKK	[7] Phospho (ST)	CYCLIN-DEPENDENT KINASE G2 (CDKG2)	Protein kinase superfamily protein;(source:Araport11)	1.64912	1.66916		24369.1	40187.6	22505.5	37565.3		45953.7	18789.2	16744.6	24392.4	35962.5	43842.9	46719.5	35409.4	19324.8	25672.4	23448.4	22052.5	36918	41908	29256.7	43993.2		30217.3	16630.4	9245.39	24392.4	48837.6	43097.6	53661.5	36618.4	9239.8	8158.95
7024	881.398	53.2596	0.796533	2641.17	3	62.8	0.00144595	0.547464	F4HTP2	AT1G67630	DVDMLLDGVQEDTEEIVTTPTNK	[19] Phospho (ST)	DNA POLYMERASE ALPHA 2 (POLA2)	DNA polymerase alpha 2;(source:Araport11)	3.05931	3.74116		12675	38776.9	13625.4	50974.9		20124.2	7018.84	11004.5	16605.2	39700.5	42295.4	50493.1	26666.8	18171.8	18072.7	9942.13	10555.9	37848.9	47338	66174.4	56947		13232.9	6212.43	6076.06	16605.2	53913.9	41576.4	57995.8	27577.3	8688.5	5743.69
29879	886.73	52.9444	0.529717	2657.17	3	35.98	0.0013519	0.508775	F4HTP2	AT1G67630	DVDMLLDGVQEDTEEIVTTPTNK	[4] Oxidation (M)|[21] Phospho (ST)	DNA POLYMERASE ALPHA 2 (POLA2)	DNA polymerase alpha 2;(source:Araport11)	7.58664	4.19136		1132.66	8593.1	2834.16	11879		1521.08	1562.49	600.538	1153.17	12011.1	7425.78	11485.6	5322.56	5897.59	1140.64	1204.14	7965.19	14373.6	14124.6	10391.3	9438.48		1000.2	1382.97	331.583	1153.17	16311.3	7299.54	13192.2	5504.3	2819.82	362.507
5615	532.216	23.6717	0.906667	1062.42	2	36.59	0.000387469	0.364705	Q9C9X0	AT1G68060	GPGNYSFNK	[6] Phospho (ST)	MICROTUBULE-ASSOCIATED PROTEINS 70-1 (MAP70-1)	Encodes a microtubule associated protein (MAP70-1). Expressed in all tissues.	3.03086	-2.74709		3476.82	10537.8	29421.6	10710.1		1394.22	6871.6	6449.61	2364.87	8336.87	13866.2	8142.5	13100.2	28958.4	37555	31347.4	21979.7	10464.2	10025.4	10521.9	11919.8		916.783	6082.1	3561.11	2364.87	11321.6	13630.4	9352.37	13547.5	13845.9	11935.3
3452	914.698	20.13	0.59495	2741.07	3	86.9	0.0026158	0.954301	Q9C9X1	AT1G68070	SRPGDLEAAQATNQDSEDEDNDER	[16] Phospho (ST)	AT1G68070	Zinc finger, C3HC4 type (RING finger) family protein;(source:Araport11)	1.0946	1.27808		29499.9	32290.7	45860.3	58613		24079	37797.6	33771.2	24639.5	33902.2	64576.4	8201.24	60551.9	30161.3	61691	82756.1	28726	48438.4	64030.9	66361.3	57343		15833.4	33454.9	18646.5	24639.5	46039.6	63478.6	9419.84	62619.4	14421.1	19606
5528	705.655	30.0063	1.20717	2113.94	3	33.34	0.00112635	0.532819	Q9C9H1	AT1G68360	TNLSSVSPERGEFPAGSSGR	[7] Phospho (ST)	GLABROUS INFLORESCENCE STEMS 3 (GIS3)	Encodes a nuclear localized member of the C2H2 family of TFIIIA transcription factors.GIS3 is involved in trichome initiation and development downstream of GA and cytokinin signaling. GIS regulates the expression GIS and GIS2.	-1.10372	-1.18757		27685.7	25084.1	43536.1	36659.8		27922.2	26504.8	28097.6	28254	29034.3	25407.6	31176	17214.7	43520.3	56829	46365.8	31328.3	31757.2	39280.3	37489.7	38621.7		18360.5	23459.6	15513.9	28254	39428.9	24975.7	35808.4	17802.5	20808.4	18060.8
8835	1188	28.1943	0.93785	2373.98	2	101.45	0.00328897	1.38542	Q9CA42	AT1G68790	ITESEQAAGDSDEGVDSITTGGR	[11] Phospho (ST)	LITTLE NUCLEI3 (LINC3)	Member of small gene family in Arabidopsis containing 4 members (LNC1-4 or CRWN 1-4) with redundant functions in protection from oxidative damage, control of nuclear morphology and degradation of ABI5.	-1.00821	-1.13754		28513.3	28281	36016.2	31661.5		33643.3	34507.3	30329.9	18772.1	18318.5	42048	22193.6	37421.4	47367.1	53496.5	38012.9	17468.5	30675	39026	26521.9	31650.5		22122.5	30542.6	16746.4	18772.1	24876.7	41333.2	25491.3	38699.2	22647.7	17001.7
5220	898.423	39.9327	0.572067	1794.83	2	73.77	0.00203492	1.13377	Q9CAA4	AT1G69010	AITGISIESQPELDDK	[9] Phospho (ST)	BES1-INTERACTING MYC-LIKE PROTEIN 2 (BIM2)	Encodes BES1-INTERACTING MYC-LIKE 2 (BIM2), a PAR1 (PHYTOCHROME RAPIDLY REGULATED 1)-interacting protein that positively modulates the shade avoidance syndrome in Arabidopsis seedlings.	58.4123	-1.92211		1160.4	67781.8	2361.16	1228.42		2203.27	1726.16	1688.57	282.337	64503.4	74703	86749.1	50497.1	1485.04	2783.87	2003.35	3752.79	1955.98	921.834	1112.91	1134.76		1448.78	1527.84	932.33	282.337	87596.6	73433	99639	52221.3	710.043	884.741
14149	855.679	26.0536	0.570533	2564.01	3	43.17	0.00318949	1.24395	F4I0J1	AT1G69070	MQETEELSDGDEEIGGEESTKR	[1] Oxidation (M)|[8] Phospho (ST)	AT1G69070	nucleolar-like protein;(source:Araport11)	1.20389	-1.09736		7201.82	8670.18	9689.69	8830.02		4725.06	16177.6	11972.6	2939.4	8166.4	9857.08	5607.44	12519	12628	7722.6	14162.4	6382.71	10442.4	11614.2	8527	5878.44		3107.01	14318.9	6610.61	2939.4	11090.1	9689.51	6440.63	12946.4	6037.83	2454.32
309	704.303	53.7122	0.427983	1406.59	2	86.42	0.000673884	0.47909	Q9C787	AT1G69510	AFFDSADWALGK	[5] Phospho (ST)	AT1G69510	cAMP-regulated phosphoprotein 19-related protein;(source:Araport11)	1.54401	-1.22069		82725.8	127730	151362	123997		110926	63680.3	76342.5	86847.4	120027	143050	140095	110657	132220	149742	165046	160629	104993	100845	171020	130553		72940.8	56363.9	42152	86847.4	162998	140618	160911	114435	63218.4	47589.5
8099	751.315	35.2896	1.0375	1500.61	2	74.86	0.00158535	1.05647	F4I5C6	AT1G70180	AASDIDDGYELPR	[3] Phospho (ST)	AT1G70180	Sterile alpha motif (SAM) domain-containing protein;(source:Araport11)	-1.14937	-1.48267		15605.6	13577.5	21981.6	14825.7		22330.5	13917.4	16239.2	11751.8	13050.4	17079.3	11712.3	13018	18174.1	14336	20335.6	44065.6	12023.4	15418	18152.8	14357.1		14683.6	12318.4	8966.34	11751.8	17722.7	16789	13452.6	13462.5	8689.6	4556.12
12111	404.179	9.62417	0.368233	806.344	2	23.58	0.000289785	0.359382	F4I5C6	AT1G70180	DRSPPR	[3] Phospho (ST)	AT1G70180	Sterile alpha motif (SAM) domain-containing protein;(source:Araport11)	4.61109	1.09553		46.7794	215.704	1264.28	1385.06		26.547	0.590871	642.014	475.52	844.063	1.82824	1123.38	1248.82	4262.76	111.217	1814.1	2970.68	1419.23	1351.71				17.4562	0.522984	354.484	475.52	1146.25	1.79716	1290.3	1291.46	2038.16	35.3458
3160	543.276	41.1405	0.844517	1084.54	2	31.57	0.00524362	4.83492	Q0WUI9	AT1G70290	VLSLSPSFR	[7] Phospho (ST)	TREHALOSE-6-PHOSPHATASE SYNTHASE S8 (TPS8)	Encodes an enzyme putatively involved in trehalose biosynthesis. Though the protein has both trehalose-6-phosphate synthase (TPS)-like and trehalose-6-phosphate phosphatase (TPP)-like domains, neither activity has been detected in enzymatic assays nor has the protein been able to complement yeast TPS or TPP mutants.	-1.3704	-2.22349		23318.1	17015.5	38802.4	17451.1		31375.2	20718	28794.4	15795.3	17317.7	17165.6	19796	14244.9	23322.6	28667.3	34686.5	97748.6	12164.1	18405.9	23613.6	17542.6		20631.1	18337.6	15898.6	15795.3	23517.7	16873.7	22737.4	14731.3	11151.2	9110.74
2846	974.747	25.4067	1.21705	2921.22	3	60.02	0.00390813	1.33784	Q8H0T4	AT1G70320	ASDNSVSASSSTAERESDEDSSNALAVR	[17] Phospho (ST)	UBIQUITIN-PROTEIN LIGASE 2 (UPL2)	encodes a ubiquitin-protein ligase-like protein containing a HECT domain. There are six other HECT-domain UPLs in Arabidopsis.	1.27229	1.03201		67036.1	85289.6	115517	119215		103273	69082.7	63575.8	44523.2	70367.8	119032	56839.9	111146	92514.5	135179	149475	95256.5	98945.2	119330	161322	106044		67908.2	61145.6	35103	44523.2	95560.5	117009	65285.5	114941	44234	42961.1
6400	960.443	49.5587	0.611367	2878.31	3	47.34	-0.000253334	-0.0880148	Q8H0T4	AT1G70320	HLESFNFDSEIPADLPVTSSSHELK	[20] Phospho (ST)	UBIQUITIN-PROTEIN LIGASE 2 (UPL2)	encodes a ubiquitin-protein ligase-like protein containing a HECT domain. There are six other HECT-domain UPLs in Arabidopsis.	1.6223	3.30514		28698.4	46557.4	10450.1	34539		41257.5	32594.7	20874.7	24163.4	35117.5	48998	60155.4	45391.7	7471.34	13878.8	11467.4	10029.2	27847.5	38102.9	34307.4	39093.6		27129.3	28849.8	11525.8	24163.4	47690.1	48165.1	69093.7	46941.6	3572.28	4410.81
7602	757.295	18.6342	0.7058	1512.57	2	70.41	0.00150884	0.997531	Q8H0T4	AT1G70320	NDEQVDEGSLDGR	[9] Phospho (ST)	UBIQUITIN-PROTEIN LIGASE 2 (UPL2)	encodes a ubiquitin-protein ligase-like protein containing a HECT domain. There are six other HECT-domain UPLs in Arabidopsis.	-2.66937	-3.24422		18441.3	6908.47	60284.3	18582.1		25892.5	23162.8	19240	10022.9	8033.97	15115.7	1241.72	15105.8	35895	85070.3	47208.3	91619	14645.1	24607.4	16881.4	19598		17025.9	20501.5	10623.3	10022.9	10910.2	14858.7	1426.23	15621.6	17162.5	27036.2
9620	1091	43.2614	0.405317	2179.98	2	88.17	0.00215002	0.986256	Q8H0T4	AT1G70320	VSGSEHGFSLNEPLGISENK	[4] Phospho (ST)	UBIQUITIN-PROTEIN LIGASE 2 (UPL2)	encodes a ubiquitin-protein ligase-like protein containing a HECT domain. There are six other HECT-domain UPLs in Arabidopsis.	1.80559	2.10873		22557	40728.7	8433.75	17784.5		20686	26379.4	17937.5	26450	44081.4	40433.5	47963.5	32188.2	15404.5	16457.7	7720.83	2584.65	36920.8	44502.9	1543.15	39454.3		13602.3	23348.6	9904.07	26450	59863.2	39746.1	55090.2	33287.3	7365.37	5230.41
9003	727.667	43.2819	0.301017	2179.98	3	49.72	0.000810421	0.371756	Q8H0T4	AT1G70320	VSGSEHGFSLNEPLGISENK	[9] Phospho (ST)	UBIQUITIN-PROTEIN LIGASE 2 (UPL2)	encodes a ubiquitin-protein ligase-like protein containing a HECT domain. There are six other HECT-domain UPLs in Arabidopsis.	8.61215	1.10576		1923.41	16564.7	4860.58	5374.63		362.032	147.421	22590.3	11351.6	23038.3	5276.17	31600.1	19601	11706.3	15046.5	252.681	12540.8	21781	28853	219.627	6045.61		238.058	130.484	12473.1	11351.6	31286.3	5186.47	36295.5	20270.3	5597.13	4781.93
165	1191.06	48.1309	1.19998	2380.11	2	69.92	0.00238849	1.00352	F4I6W3	AT1G70730	ATGAFILTASHNPGGPTEDFGIK	[10] Phospho (ST)	PHOSPHOGLUCOMUTASE 2 (PGM2)	Encodes a cytosolic phosphoglucomutase (PGM). Two Arabidopsis PGM proteins (AT1G70730/PGM2 and AT1G23190/PGM3) have high sequence similarities and redundant functions. Mature plants possessing a single cPGM allele had a major reduction in cPGM activity. Whereas pgm2 and pgm3 single mutants are undistinguishable from the wild type, loss of both PGM2 and PGM3 severely impairs male and female gameto…	1.30341	2.67406		719631	937975	499210	1.33492e+06		800243	724153	662240	698832	957398	811533	1.29329e+06	770317	669770	387327	349972	684062	1.1401e+06	1.38185e+06	1.29291e+06	1.559e+06		526208	640953	365652	698832	1.30016e+06	797737	1.48546e+06	796619	320237	123096
1760	745.3	23.565	1.01137	1488.59	2	66.64	0.00465781	3.12903	Q9S791	AT1G70770	MTAIDSDDDGVVR	[1] Oxidation (M)|[6] Phospho (ST)	AT1G70770	transmembrane protein (Protein of unknown function DUF2359, transmembrane);(source:Araport11)	-1.50849	-2.15109		59951.3	39742.7	185681	86319.7		38750.4	128343	97813	26555.2	44279.4	65619.7	16015.7	53610.1	233458	133605	144619	263520	101240	112175	65227.9	74947.1		25480.7	113597	54006.8	26555.2	60132.1	64504.1	18395.5	55440.6	111624	42461.1
319	737.301	28.6501	1.40885	1472.59	2	85.31	0.00136277	0.925427	Q9S791	AT1G70770	MTAIDSDDDGVVR	[6] Phospho (ST)	AT1G70770	transmembrane protein (Protein of unknown function DUF2359, transmembrane);(source:Araport11)	1.00504	-1.1588		157921	158716	302015	260627		113069	154241	202644	175988	167159	182636	118787	174985	318615	363922	293185	244734	186661	273491	347952	259754		74349.8	136520	111889	175988	227004	179531	136437	180959	152340	115658
1218	1217.47	43.3393	0.899267	2432.92	2	98.82	0.00259016	1.06463	Q9S791	AT1G70770	SNGYGDDGYDFDGSDDEIATLK	[14] Phospho (ST)	AT1G70770	transmembrane protein (Protein of unknown function DUF2359, transmembrane);(source:Araport11)	-1.32253	-1.12112		233010	176185	407851	363790		127118	311119	334422	222878	216875	184338	171903	140205	433227	543762	384149	305761	228732	362503	539386	391621		83587.9	275374	184649	222878	294519	181204	197446	144992	207139	172813
1302	1006.75	45.6902	3.49267	3017.24	3	49	0.00365714	1.21208	Q9S791	AT1G70770	SNGYGDDGYDFDGSDDEIATLKVEEVK	[14] Phospho (ST)	AT1G70770	transmembrane protein (Protein of unknown function DUF2359, transmembrane);(source:Araport11)	-1.06102	1.10775		488066	459998	513402	568722		345021	513388	512595	624956	474031	447239	503034	419838	603438	411172	459666	609161	467711	607212	611771	602133		226872	454403	283026	624956	643741	439636	577779	434173	288522	130674
1164	931.425	39.0304	0.70785	1860.84	2	66.73	0.00307342	1.65164	Q56Z59	AT1G72160	SMIPQNLGSFKEESSK	[9] Phospho (ST)	PATL3	Sec14p-like phosphatidylinositol transfer family protein;(source:Araport11)	2.16832	3.11593		67738.4	146879	32451.1	101115		51149.5	47565.1	67241.2	128698	96171.6	204122	170560	139002	33739.5	73990.9	32173.9	13806.9	75267.5	97572.3	103149	137996		33633.9	42100.2	37126.8	128698	130602	200652	195903	143748	16131.9	23515
2950	669.812	25.9877	1.6242	1337.61	2	52.25	-0.0022785	-1.70341	F4IDB2	AT1G72390	ISTELATPDSPK	[10] Phospho (ST)	PHYTOCHROME-DEPENDENT LATE-FLOWERING (PHL)	nuclear receptor coactivator;(source:Araport11)	1.02069	-1.49271		47443.4	48425.2	80187.9	53719.6		53268.6	50139.5	51115.7	37110.7	48018.5	54215.7	40348.6	52351.1	71214.8	64451.6	83982.1	107262	56757.5	48593.6	62190.4	48552		35027.3	44378.8	28223.2	37110.7	65209.9	53294	46343.8	54138.6	34050	20483.3
17676	703.341	23.3952	0.81015	1404.67	2	52.57	0.00144742	1.03043	F4IDB2	AT1G72390	LSAGGPPQSPLSSK	[9] Phospho (ST)	PHYTOCHROME-DEPENDENT LATE-FLOWERING (PHL)	nuclear receptor coactivator;(source:Araport11)	1.20129	-1.0951		5716.79	6867.5	8169.85	7460.34		6443.18	6099.35	5600	4853.29	6067.74	8234.33	4919.76	9048.88	8284.16	5949.21	7550.91	11971.5	7655.86	7296.73	8048.06	6890.03		4236.78	5398.58	3092	4853.29	8240.09	8094.34	5650.78	9357.85	3960.91	1890.71
18010	774.328	17.7638	0.69195	1546.64	2	67.96	0.00187458	1.21203	Q94BS8	AT1G72630	SVDASSEGESTGTLK	[6] Phospho (ST)	ELF4-LIKE 2 (ELF4-L2)	ELF4-like 2;(source:Araport11)	-1.75247	-2.79173		5129.25	2926.86	14978.7	5365.4		2179.5	7797.02	9029.4	4510.97	4073.98	7402.96	375.255	6484.24	17275.7	18340.8	18424.7	8622.7	7158.19	6114.56	3750.98	5047.72		1433.15	6901.2	4985.52	4510.97	5532.53	7277.11	431.013	6705.64	8260.05	5828.89
1058	464.7	26.9801	0.8423	927.385	2	45.6	9.99133e-05	0.107737	Q9CAI4	AT1G72690	SPNVFER	[1] Phospho (ST)	AT1G72690	neurofilament heavy protein;(source:Araport11)	-1.14353	-1.96967		44170.5	38626.6	71589.2	36345.9		41282	51932.8	52965.4	33522.4	32267.3	48015.1	35276.4	40730.6	78154.9	89514.1	74955.4	50088.7	35749.6	41335.2	33142.9	35631.9		27145.4	45966.1	29244.5	33522.4	43819.5	47198.9	40518	42121.3	37368.3	28448.4
2910	628.805	27.2628	1.00597	1255.6	2	43.79	0.000192059	0.152962	Q9CAI4	AT1G72690	TVKSPNVFER	[4] Phospho (ST)	AT1G72690	neurofilament heavy protein;(source:Araport11)	-2.18988	-3.10696		79178.7	36156.6	68312	21986.8		66408.6	85165	89443.9	77695.8	30784.1	38218	33028.5	43981.2	53279.1	52987.3	77593.7	99411	35547.3	17944.1	16787.7	21823.5		43667.7	75380.2	49385.9	77695.8	41805.2	37568.3	37936.2	45482.9	25474.4	16839.9
11234	593.257	13.5935	0.9099	1184.5	2	48.18	-0.000673639	-0.568712	Q9CAI7	AT1G72730	AQACVGGTSVR	[8] Phospho (ST)	AT1G72730	DEA(D/H)-box RNA helicase family protein;(source:Araport11)	1.70578	-1.81126		2225.49	3796.18	16183.2	8934.76		205.97	5977.22	6278.87	3173.32	5512.68	8065.89	669.48	6976.47	16669.2	14601.4	12869.3	21897.4	6985.88	8242.49	11813	9368.98		135.437	5290.48	3466.84	3173.32	7486.31	7928.77	768.956	7214.68	7970.06	4640.47
6786	752.874	33.6383	1.14888	1503.73	2	27.32	0.000785528	0.522385	A8MS11	AT1G73350	ISTPSSPSLSPPVR	[10] Phospho (ST)	AT1G73350	ankyrin repeat protein;(source:Araport11)	1.18044	-1.66545		20092.8	23718.3	26330.3	15809.7		12141.3	24868.4	20349.3	26527.5	25934	22649.6	33563	16052.5	23105.8	20437.1	22276.5	45691.3	20668.3	17199.6	11705.7	15013.4		7983.62	22011.2	11235.7	26527.5	35218.8	22264.6	38550	16600.6	11047.6	6495.12
3562	792.858	31.6187	2.68415	1583.7	2	34.65	0.00193435	1.22141	A8MS11	AT1G73350	ISTPSSPSLSPPVR	[5] Phospho (ST)|[10] Phospho (ST)	AT1G73350	ankyrin repeat protein;(source:Araport11)	1.16313	-1.2709		132374	153968	116911	91991.2		87825	151692	145422	158490	137429	169558	174608	138122	113385	148518	152386	72802.7	93446.5	106028	75367.6	95899.1		57750.2	134264	80293.7	158490	186631	166675	200553	142838	54212.7	47200.4
5152	752.875	31.3255	1.32078	1503.73	2	35.47	0.00110819	0.736962	A8MS11	AT1G73350	ISTPSSPSLSPPVR	[6] Phospho (ST)	AT1G73350	ankyrin repeat protein;(source:Araport11)	-1.01971	-1.59626		45747.3	44863.2	39042.4	24458.7		32803.4	56003.7	47820.5	49855.3	38597.1	49847	53838.3	39109	31281.8	37485.1	38884.4	50959.2	28586.6	26439	20701.1	22873.5		21570.2	49569.2	26403.8	49855.3	52415.4	48999.6	61838	40444.3	14956.8	11913.1
17431	872.669	31.6394	0.374183	2614.99	3	25.44	0.00447966	1.71307	F4HQ87	AT1G73450	DANKDEDDQSYAEDESYLSGER	[10] Phospho (ST)	PLANT-SPECIFIC DUAL-SPECIFICITY TYROSINE PHOSPHORYLATION-REGULATED KINASE 2B (DYRKP-2B)	Protein kinase superfamily protein;(source:Araport11)	4.105	1.87294		1712.21	7028.6	5122.79	9594.68		1928.62			1520.08	5842.14		7735.91	7682.86	6259.12	9521.51		2255.8	8282.09	12139.5	11374.4	7410.57		1268.18	0	0	1520.08	7933.72	0	8885.37	7945.19	2992.68	3026.03
6368	1035.77	40.871	0.369833	3104.28	3	43.56	0.00332873	1.07231	F4HQ88	AT1G73460	DANKDADDQSYAEEASYISGEQYLQSK	[10] Phospho (ST)	PLANT-SPECIFIC DUAL-SPECIFICITY TYROSINE PHOSPHORYLATION-REGULATED KINASE 2A (DYRKP-2A)	Protein kinase superfamily protein;(source:Araport11)	2.01382	1.76421		17138.1	34513.1	16988.2	29970.7		21892.7	14546	15170.1	17857.6	31055	36943.4	40060.7	30870.7	18406.2	17489.9	21943.5	11790.4	29318.9	34833.3	25530.9	30944.1		14395.8	12874.7	8376.07	17857.6	42173.1	36315.4	46013.3	31924.8	8800.55	5558.45
1553	820.364	51.0582	0.823617	1638.71	2	42.61	0.0015275	0.932136	F4HQ88	AT1G73460	HPWLSYPYEPISA	[12] Phospho (ST)	PLANT-SPECIFIC DUAL-SPECIFICITY TYROSINE PHOSPHORYLATION-REGULATED KINASE 2A (DYRKP-2A)	Protein kinase superfamily protein;(source:Araport11)	1.48695	-1.12894		74283.8	110456	98765.8	87485.5		123317	46054.8	69102.2	77586.7	94475.1	138258	125596	90735.5	84468.7	113075	97690.9	101979	82497.5	83242.9	88271.6	96635.2		81088.2	40763.4	38154.3	77586.7	128299	135907	144258	93833.6	40387.1	35936.2
5075	678.801	29.5185	0.975783	1355.59	2	72.98	0.000779096	0.57473	Q9C9B9	AT1G73980	LSLDDDTVSSPK	[10] Phospho (ST)	TRIPHOSPHATE TUNNEL METALLOENZYME 1 (TTM1)	TTM1 is a triphosphate tunnel metalloenzyme that displays pyrophosphatase activity. It contains both a uridine kinase (UK) domain,CYTH domain, a coiled-coil domain and a transmembrane domain at the C-terminal Mutants show a delay in leaf senescence. Can functionally complement TTM1 and vise versa. (PMID:28733390)	1.18572	-1.28836		14555.4	17258.6	39576.1	30718.1		12986.7	18401.8	16987.3	11056.4	21413.1	16047.4	13832.2	18666	44016	37650	39926.1	37076.5	29130.7	31933.3	34932.1	27400.4		8539.55	16287.6	9379.4	11056.4	29079.3	15774.5	15887.5	19303.3	21045.4	11965.5
5134	539.224	26.3924	1.30035	1076.43	2	47.33	-2.13906e-05	-0.0198718	Q9C9C4	AT1G74030	YAGEAFRSP	[8] Phospho (ST)	ENOLASE 1 (ENO1)	Encodes the plastid-localized phosphoenolpyruvate enolase. Mutant plants have abnormal trichomes.	1.79671	1.99795		7769.4	13959.4	8469.61	16921.9		11737.3	7701.71	6596.15	6110.85	13125.4	14174	12362.5	16510.2	10328.5	8872.43	11115.6	5051.74	12986.7	17983.4	20698.1	16962.7		7718	6816.84	3642.02	6110.85	17824.5	13933	14199.4	17074	4938.37	2819.74
8322	861.012	32.7163	0.437183	2580.02	3	53.52	0.00199868	0.774678	Q9C911	AT1G74250	AHEGEDEGAGLSELEEEDDDAKR	[12] Phospho (ST)	AT1G74250	DNAJ heat shock N-terminal domain-containing protein;(source:Araport11)	-1.03936	-1.24636		14924.9	14359.7	20738.4	16639.1		10570.4	18863.3	14109.1	17637.4	13205	15842.5	15116.9	13445	18025.7	23009.1	21516.5	20727.1	15658.4	19518.9	13080.9	19172.6		6950.68	16696.1	7790.26	17637.4	17932.6	15573.2	17363.1	13904.1	8618.63	7312.53
6647	951.752	45.0449	0.726117	2852.23	3	37.88	0.00312428	1.09538	Q8L4D8	AT1G74690	SGGMLETQNVGPEEISDDEIELPEGK	[16] Phospho (ST)	IQ-DOMAIN 31 (IQD31)	Encodes a microtubule-associated protein.	1.98114	2.96173		21494.5	42583.7	12790.7	37882.7		20118	14341	17149.2	43142.5	33217	46127.9	60591.1	35419.4	14939.4	22260.5	18169.5	4429.66	29209.2	41059.4	41150.4	41730.9		13228.8	12693.3	9468.8	43142.5	45109.2	45343.7	69594.2	36628.8	7142.99	7074.61
13079	957.084	41.6941	0.895233	2868.23	3	36.57	0.00294688	1.02742	Q8L4D8	AT1G74690	SGGMLETQNVGPEEISDDEIELPEGK	[4] Oxidation (M)|[16] Phospho (ST)	IQ-DOMAIN 31 (IQD31)	Encodes a microtubule-associated protein.	1.36508	1.91718		20183.4	27551.9	12678.6	24307.1		12409.1	34268.4	22364.6	17449.4	23742.5	26509.2	36534.5	25059.9	15882.8	11671.5	15765.2	8841.6	20630.9	34570.6	20346.7	24055.7		8159.73	30331.2	12348.5	17449.4	32242.7	26058.5	41963	25915.5	7594.06	3709.32
2481	771.378	32.7782	0.985433	1540.74	2	45.82	0.0012033	0.780985	F4HXD1	AT1G74910	RVSSFEALQPATR	[4] Phospho (ST)	KONJAC 1 (KJC1)	KONJAC1 is imilar to sugar pyrophosphorylases but has an insertion of 2 AA in the pyrophosphorylase consensus motif that is highly conserved in GMPPs. It lacks GDP-mannose pyrophosphorylase activity but can simulate the GDP-mannose pyrophosphorylase activity of VTC1.	-1.23363	-1.30959		76919.1	62351.9	67924.3	51866.8		96662.8	71020.8	69064.2	73831.2	66364.9	63756.8	55763.4	64059.7	56527.8	44217.9	67669.2	125849	54605.2	45677.6	53008.9	54735.8		63561.6	62861	38133.3	73831.2	90124.5	62673	64049.2	66247	27027.7	14052.9
178	693.327	33.1286	1.19385	1384.64	2	49.92	0.000798272	0.57652	F4HXD1	AT1G74910	VSSFEALQPATR	[3] Phospho (ST)	KONJAC 1 (KJC1)	KONJAC1 is imilar to sugar pyrophosphorylases but has an insertion of 2 AA in the pyrophosphorylase consensus motif that is highly conserved in GMPPs. It lacks GDP-mannose pyrophosphorylase activity but can simulate the GDP-mannose pyrophosphorylase activity of VTC1.	1.30867	1.34869		262429	343433	290483	391773		378874	251613	227796	218412	361872	369220	350254	297264	352297	292344	242530	285047	290494	372734	542456	401087		249132	222704	125776	218412	491427	362944	402298	307414	168444	92909.7
10147	919.425	23.8678	0.583117	1836.84	2	42.67	0.00228949	1.24644	Q8S307	AT1G75080	ISNSCPVTPPVSSPTSK	[13] Phospho (ST)	BRASSINAZOLE-RESISTANT 1 (BZR1)	Encodes a positive regulator of the brassinosteroid (BR) signalling pathway that mediates both downstream BR responses and negative feedback regulation of BR biosynthesis. There is evidence for phosphorylation-dependent nucleocytoplasmic shuttling of BZR1. GSK3-like kinases (including BIN2), 14-3-3 proteins, and the phosphatase BSU1 seem to participate in this process. Phosphorylation also appear…	3.95603	8.3991		2038.22	8063.26	3199.19	26870.3		420.328	5209.95	1956.55	4028.04	23649.3	1501.81	11784.1	10099.8	30848.6	991.205	292.586	11708.6	28255.8	20969.1	40373.4	21792.5		276.391	4611.37	1080.29	4028.04	32116	1476.28	13535.1	10444.7	14749.7	315.015
11777	959.408	23.544	2.48777	1916.8	2	28.19	0.00308114	1.60744	Q8S307	AT1G75080	ISNSCPVTPPVSSPTSK	[2] Phospho (ST)|[16] Phospho (ST)	BRASSINAZOLE-RESISTANT 1 (BZR1)	Encodes a positive regulator of the brassinosteroid (BR) signalling pathway that mediates both downstream BR responses and negative feedback regulation of BR biosynthesis. There is evidence for phosphorylation-dependent nucleocytoplasmic shuttling of BZR1. GSK3-like kinases (including BIN2), 14-3-3 proteins, and the phosphatase BSU1 seem to participate in this process. Phosphorylation also appear…	1.58724	1.05028		42422.4	67334.5	72264.2	75897.4		43427.5	45564.8	43824.7	37348.1	64143.3	65823.7	66533.9	73176.9	78096.9	99334.3	91731.5	38321.5	73765.9	68666.3	104193	62873.8		28556.2	40329.8	24197.5	37348.1	87107.6	64704.7	76420	75675.5	37340.5	31569.4
8800	999.391	21.7015	1.77912	1996.77	2	35.38	0.00228657	1.14514	Q8S307	AT1G75080	ISNSCPVTPPVSSPTSK	[4] Phospho (ST)|[8] Phospho (ST)|[12] Phospho (ST)	BRASSINAZOLE-RESISTANT 1 (BZR1)	Encodes a positive regulator of the brassinosteroid (BR) signalling pathway that mediates both downstream BR responses and negative feedback regulation of BR biosynthesis. There is evidence for phosphorylation-dependent nucleocytoplasmic shuttling of BZR1. GSK3-like kinases (including BIN2), 14-3-3 proteins, and the phosphatase BSU1 seem to participate in this process. Phosphorylation also appear…	-2.7469	3.13068		68729.9	25020.9	24165.1	75653.1		71119.3	81716.7	69699.1	55088	58244.4	1029.6	72898.5	89654.4	93354.6	8162.8	11211.8	39911.9	67426.2	80309.5	95676.4	63227.6		46765.2	72328	38483.9	55088	79096.8	1012.1	83730.3	92715.6	44635.7	2594.22
4267	922.414	33.8058	0.481667	1842.81	2	120.63	0.00315938	1.71443	Q8S307	AT1G75080	TSDGATSTSAAAAAAAAAAAR	[2] Phospho (ST)	BRASSINAZOLE-RESISTANT 1 (BZR1)	Encodes a positive regulator of the brassinosteroid (BR) signalling pathway that mediates both downstream BR responses and negative feedback regulation of BR biosynthesis. There is evidence for phosphorylation-dependent nucleocytoplasmic shuttling of BZR1. GSK3-like kinases (including BIN2), 14-3-3 proteins, and the phosphatase BSU1 seem to participate in this process. Phosphorylation also appear…	-1.17669	-1.20066		32504	27623.3	18783	15643.9		26445.5	35758.9	33358.5	35383.9	26806.8	32061.9	27448.6	24680.1	17149.5	31991.9	29274.4	7749.61	5316.26	23640.2	18375.1	25935.2		17389.5	31650.5	18418.6	35383.9	36404	31516.8	31527.1	25522.8	8199.69	10167.3
6263	828	13.5685	1.17535	2480.98	3	46.81	0.000403247	0.162535	Q9LQZ5	AT1G75520	EASGGDNNDDKDHSGGGGSALANTR	[14] Phospho (ST)	SHI-RELATED SEQUENCE 5 (SRS5)	A member of SHI gene family. Arabidopsis thaliana has ten members that encode proteins with a RING finger-like zinc finger motif. Despite being highly divergent in sequence, many of the SHI-related genes are partially redundant in function and synergistically promote gynoecium, stamen and leaf development in Arabidopsis.SRS5 is a positive regulator of photomorphogenesis.	-2.93412	17.1265		4794.22	1633.96	2680.41	45906		107.184	20316.8	19510.9	12434	15128.3	234.651	71.2814	28169.1	69403.3	56.9649	264.534	49355.7	50511.6	55949.3	31959.7	49168.7		70.4801	17982.5	10772.8	12434	20544.4	230.662	81.8729	29130.9	33183.8	18.104
33451	854.656	14.0496	0.3382	2560.95	3	23.49	0.00125176	0.488787	Q9LQZ5	AT1G75520	EASGGDNNDDKDHSGGGGSALANTR	[14] Phospho (ST)|[19] Phospho (ST)	SHI-RELATED SEQUENCE 5 (SRS5)	A member of SHI gene family. Arabidopsis thaliana has ten members that encode proteins with a RING finger-like zinc finger motif. Despite being highly divergent in sequence, many of the SHI-related genes are partially redundant in function and synergistically promote gynoecium, stamen and leaf development in Arabidopsis.SRS5 is a positive regulator of photomorphogenesis.	13.3194	-2.50836		72.3152	963.197	6961.65	2775.38		0.104031	830.991	871.071	363.166	427.043	2172.49			3398.47	13273.3	7479.54		3527.83	3772.3	1452.19	3070.1		0.0684066	735.516	480.956	363.166	579.931	2135.56	0	0	1624.91	4218.37
8391	865.357	26.0315	0.716883	1728.7	2	33.51	0.00114425	0.661914	Q39255	AT1G75950	NDFTPEEEEEVRR	[4] Phospho (ST)	S PHASE KINASE-ASSOCIATED PROTEIN 1 (SKP1)	SKP1 is core component of the SCF family of E3 ubiquitin ligases and serves to tether the rest of the complex to an F-box protein, which provides specificity in binding to ubiquitin ligase substrate proteins. Predominately expressed from leptotene to pachytene. Negatively regulates recombination. Interacts with P0, a silencing suppressor protein encoded by poleroviruses by means of a conserved mi…	3.35899	2.08977		6973.95	23425.4	5001.89	10452.8		9172.71	9602.41	5263.72	5102.04	18508.3	29416.5	22603.3	24469.1	5823.19	6928.26	7377.39	2103.04	12246.7	10532.8	11098.1	8339.16		6031.61	8499.17	2906.33	5102.04	25134.6	28916.4	25961.9	25304.6	2784.25	2201.87
9134	1155.06	39.6104	0.720767	2308.1	2	106.17	0.00241542	1.0465	Q9LQR8	AT1G75990	DNQTPTQSVVSAPTSTLQNLK	[11] Phospho (ST)	AT1G75990	PAM domain (PCI/PINT associated module) protein;(source:Araport11)	-1.74257	1.28063		50989.3	29261.1	21999.5	28173.2		50954.3	48209.3	36722.8	74932.2	31004.5	26008.2	33535.2	27109.7	31231.7	29474	23094.6	11018.2	27028.6	36669.5	19015.7	33427.4		33505.5	42670.4	20276.3	74932.2	42104.5	25566	38518.1	28035.4	14932.8	9367.11
2929	1155.06	40.1631	0.916533	2308.1	2	92.22	0.00243177	1.05358	Q9LQR8	AT1G75990	DNQTPTQSVVSAPTSTLQNLK	[4] Phospho (ST)	AT1G75990	PAM domain (PCI/PINT associated module) protein;(source:Araport11)	-1.99109	1.18672		204899	102908	75115.2	89140.8		220629	201226	173433	228918	86343.7	125639	117348	88097.6	80703.2	96530.1	69454.6	58837.8	97719.9	109424	54408.7	108528		145076	178107	95759.8	228918	117256	123503	134784	91105.6	38586.7	30678.2
18941	586.2	16.4827	0.461667	1170.39	2	31.7	-0.000295734	-0.252681	Q9SGS5	AT1G76070	GYYSDDDTR	[4] Phospho (ST)	AT1G76070	hypothetical protein;(source:Araport11)	-2.5076	-3.16558		2347.21	936.038	11244.8	3552.21		1435.98	4352.24	2844.12	1707.66	2237.64	461.315	246.665	3014.93	9085.39	12295.8	8017.86	17850.6	2648.07	2919.81	5176.41	3978.17		944.243	3852.2	1570.36	1707.66	3038.75	453.473	283.317	3117.88	4344	3907.71
19043	919.399	25.4903	0.583467	1836.78	2	56.86	0.00485138	2.64124	A4FVS4	AT1G76380	QESDGEEPVSLSQQPK	[3] Phospho (ST)	AT1G76380	DNA-binding bromodomain-containing protein;(source:Araport11)	7.31105	2.31716		1583.39	11576.3	5631.43	13048.9		4075.31	2102.02	809.513	906.429	7349.88	15682.6	18084.4	8615.31	15514.5	2693.05	8336.87	2887.3	17488.6	12523.4	13502.8	9803.93		2679.76	1860.51	446.967	906.429	9981.24	15416	20771.5	8909.48	7417.94	855.877
6625	1351.93	32.9065	0.98925	4052.76	3	63.78	0.00730616	1.80277	Q9C9K7	AT1G76500	LPLEDEGGEGGEGGEVGEGGGGEGGPPPATSSSPPSGAGQGQLR	[33] Phospho (ST)	AT-HOOK MOTIF NUCLEAR-LOCALIZED PROTEIN 29 (AHL29)	Encodes an AT hook domain containing protein. Identified in a screen of activation tagged lines that suppress the long-hypocotyl phenotype of a weak phyB allele. Affects cell elongation in the hypocotyl and leaves.Acts redundantly with ESC to modulate hypocotyl growth inhibition in response to light	-1.2732	-1.14663		110293	86626.5	63819.4	55658.4		167750	89800.9	81799.7	120089	62912.1	108342	99017.3	83437.3	47784.2	135358	110059	23303.3	45213.8	54705.9	61292.4	63300.9		110305	79483.5	45165.1	120089	85435.6	106500	113730	86286.2	22847.1	43018.2
11895	772.836	21.632	0.6471	1543.66	2	20.29	0.000992018	0.642642	Q0WNR6	AT1G76510	GDPSSPHVPEESVK	[5] Phospho (ST)	AT RICH INTERACTION DOMAIN 4 (ARID4)	ARID/BRIGHT DNA-binding domain-containing protein;(source:Araport11)	-1.53495	-1.10163		7510.63	4893.08	9382.96	8517.31		8254.54	9421.07	7545.79	5422.61	4119.8	10244.1	1560.85	8701.97	6442.2	15984.1	9022.82	8342.46	9203	7118.31	11660.6	6889.42		5427.86	8338.66	4166.36	5422.61	5594.76	10070	1792.78	8999.1	3080.22	5079.9
12568	1167.87	35.3328	0.528383	3500.59	3	31.33	0.00369181	1.05463	Q0WNR6	AT1G76510	ITSDGGQEETTLGESNPLKGDPSSPHVPEESVK	[23] Phospho (ST)	AT RICH INTERACTION DOMAIN 4 (ARID4)	ARID/BRIGHT DNA-binding domain-containing protein;(source:Araport11)	1.41502	2.42673		25957.6	36730.4	6963.66	16898.9		23454.3	27312.4	20587.7	34424.3	23933.2	46392.1	64537	25400.9	9758.8	16825.9	10915.9	1311.95	27591.6	16347.3	12459.7	14511.4		15422.6	24174.4	11367.3	34424.3	32501.7	45603.5	74126.3	26268.2	4665.98	5347.45
10762	727.34	31.0795	0.226967	1452.67	2	62.91	0.00134349	0.924843	Q9SRE5	AT1G76660	LTAPSSPDVPYAR	[6] Phospho (ST)	AT1G76660	hydroxyproline-rich glycoprotein family protein;(source:Araport11)	1.1633	4.91036		3243.37	3773	4595.37	22564.9		5687.43	1220.42	2386.42	6680.62	6540.22	2838.21	3370.27	3239.28	5693.2	1058.14	4927.16	15024.1	21351.8	21267.2	22232.8	25680.2		3739.83	1080.2	1317.65	6680.62	8881.71	2789.96	3871.05	3349.88	2722.09	336.287
5392	861.854	30.1832	0.363067	1721.69	2	66.7	0.000860223	0.499638	Q9SRE5	AT1G76660	SYHISSSDAEVEYR	[6] Phospho (ST)	AT1G76660	hydroxyproline-rich glycoprotein family protein;(source:Araport11)	1.08272	1.30905		11879.1	12861.8	13220.1	17305.8		7907.1	17038.9	15077	9803.16	12508.5	13829.8	11155.2	14180.9	19499.5	14493.3	11981.4	9020.53	14544.9	22692.9	15762.3	17240.3		5199.39	15081.2	8324.69	9803.16	16986.7	13594.7	12812.8	14665.1	9323.31	4606.12
13667	606.787	45.5451	0.397133	1211.56	2	48.49	0.000350984	0.289696	F4I420	AT1G76810	SWGTVDLNLK	[1] Phospho (ST)	EIF5B1	eukaryotic translation initiation factor 2 (eIF-2) family protein;(source:Araport11)	1.69586	1.19551		2458.85	4169.86	5140.26	6145.21		2245.27	2345.92	1678.74	4133.88	3671.03	5333.55	5339.7	2891.77	4776.15	9867.78	4652.32	3184	5008.56	4918.56	9091.45	6367.4		1476.4	2076.4	926.906	4133.88	4985.32	5242.88	6133.11	2990.51	2283.62	3136.08
18668	646.77	45.4823	0.602983	1291.53	2	34.54	5.62937e-05	0.043587	F4I420	AT1G76810	SWGTVDLNLK	[1] Phospho (ST)|[4] Phospho (ST)	EIF5B1	eukaryotic translation initiation factor 2 (eIF-2) family protein;(source:Araport11)	1.00078	-4.5321		4347.19	4350.59	10707.2	2362.53		5755.27	2605.55	3413.73	6976.56	3099.93	8709.05	3198.88	4148.32	6659.13	20928.8	14154.9	6662.55	1417.31	3548.03	9302.44	665.984		3784.43	2306.19	1884.87	6976.56	4209.74	8560.99	3674.19	4289.97	3183.94	6651.38
7710	593.274	14.8704	1.03102	1184.53	2	47.5	-0.000120028	-0.10133	Q8S3U9	AT1G76850	LITESSGSPSK	[8] Phospho (ST)	EXOCYST COMPLEX COMPONENT SEC5 (SEC5A)	Encodes a member of the exocyst complex gene family. The exocyst is a protein complex involved in tethering vesicles to the plasma membrane during regulated or polarized secretion. The mRNA is cell-to-cell mobile.	-1.02908	-2.43508		2970.09	2886.18	29292.5	12029.4		510.491	7268.59	6211.6	3376.29	5548.59	7356.85	243.796	6972.52	32222.9	32262.2	22079.9	32075.4	9109.64	11265.9	16990.8	12008.6		335.678	6433.48	3429.69	3376.29	7535.07	7231.79	280.021	7210.6	15406.8	10253.3
20457	757.362	16.7535	0.598017	1512.71	2	66.28	0.0015562	1.02875	Q8S3U9	AT1G76850	LITESSGSPSKAEK	[10] Phospho (ST)	EXOCYST COMPLEX COMPONENT SEC5 (SEC5A)	Encodes a member of the exocyst complex gene family. The exocyst is a protein complex involved in tethering vesicles to the plasma membrane during regulated or polarized secretion. The mRNA is cell-to-cell mobile.	1.88805	-2.50033		174.792	330.015	48.7244	19.4872		20802.1	58.8338	8.29064	91.9943	11.2569	363.484	26479.2	109.478		440.812	11.5529	22.7141	11.8309	4.20867	34.8211	83.1744		13678.6	52.0743	4.57762	91.9943	15.287	357.305	30413.7	113.216	0	140.094
1677	632.837	41.4664	0.9335	1263.66	2	79.75	0.000218048	0.172553	Q8S3U9	AT1G76850	VALTSLQSLPR	[8] Phospho (ST)	EXOCYST COMPLEX COMPONENT SEC5 (SEC5A)	Encodes a member of the exocyst complex gene family. The exocyst is a protein complex involved in tethering vesicles to the plasma membrane during regulated or polarized secretion. The mRNA is cell-to-cell mobile.	1.85849	1.02037		28190.2	52391.1	43434.1	44318.7		16008.2	38069.9	28978	35760	54555.7	51872.2	62517.8	42584.5	51455.6	47048.9	32260.9	45568.5	37587.8	44438.6	49655.4	46513		10526.4	33695.9	16000	35760	74087.4	50990.4	71807.1	44038.6	24602.5	14952.6
5660	887.13	54.2584	0.289833	2658.37	3	43.24	0.000459145	0.172717	Q9C6K3	AT1G76880	SPPPQPPAPLPQPIQAVVSTLDTTK	[1] Phospho (ST)	DF1	DF1 is a putative transcription factor required for the synthesis of seed mucilage polysaccharides. The df1 seeds produce almost 50% less mucilage than wild-type, but show less severe defects than the myb5 and ttg2 mutants.	3.72652	1.31648		8340.57	31081.3	12683.2	16697.2		6139.87	18173.6	5234.69	8284.99	30812.4	29441.6	51125.5	20121.9	14862.1	20363.4	6741.46		21261	20323.3	33042.6	5444		4037.34	16085.6	2890.3	8284.99	41843.7	28941.1	58722.2	20809	7106.01	6471.68
124	973.406	41.2366	3.37227	2917.2	3	43.87	0.00352315	1.20772	Q6NQK0	AT1G76970	APPPVQIVDINHDDEDDESDDEFAR	[19] Phospho (ST)	AT1G76970	Target of Myb protein 1;(source:Araport11)	1.18626	2.40423		1.33091e+06	1.5788e+06	679746	1.63427e+06		1.66555e+06	1.24716e+06	1.10883e+06	1.36224e+06	1.55524e+06	1.48466e+06	1.9042e+06	1.41311e+06	803593	769645	776154	444746	1.58747e+06	1.85812e+06	1.44887e+06	1.66912e+06		1.0952e+06	1.10387e+06	612234	1.36224e+06	2.11203e+06	1.45942e+06	2.18714e+06	1.46136e+06	384222	244601
11771	983.763	24.5165	1.39198	2948.27	3	26.13	0.0048729	1.6528	Q6NQK0	AT1G76970	KPPPPPPHTSSSSSSPVFDDASPQQSK	[13] Phospho (ST)|[14] Phospho (ST)	AT1G76970	Target of Myb protein 1;(source:Araport11)	1.6995	4.10001		30062.9	51092	10368.3	42510.2		35486.2	25565.7	22236.5	40489.4	38044.9	59863.7	67472.9	44342.9	13215.4	24678.1	16052	2207.57	41160.9	48428.3	34775	47110.9		23334.3	22628.4	12277.7	40489.4	51665.5	58846.1	77498.5	45856.9	6318.67	7842.93
19044	957.107	23.8461	1.31462	2868.3	3	39.57	0.0037186	1.29645	Q6NQK0	AT1G76970	KPPPPPPHTSSSSSSPVFDDASPQQSK	[15] Phospho (ST)	AT1G76970	Target of Myb protein 1;(source:Araport11)	2.17063	3.11191		13704.7	29747.9	7201.94	22411.8		12440.6	14281.8	10891.5	18229	19448.7	37143.7	50390	21513	6563	15413.6	9904.5	2685.1	27875.4	22769	14535.8	27346.5		8180.47	12641	6013.68	18229	26411.7	36512.3	57877.3	22247.6	3137.97	4898.59
6486	650.28	39.0518	0.39595	1298.54	2	45.85	0.000258664	0.199195	F4I5I6	AT1G76980	SFDSHLNFPR	[1] Phospho (ST)	AT1G76980	patatin-like phospholipase domain protein;(source:Araport11)	1.04211	1.06295		5793.97	6037.93	4013.25	4265.87		4352.26	5797.83	6508.27	6862.16	5656.87	6080.64	5682.67	6799.48	4879.8	5333.97	3157.31	3156.57	3821.99	5428.23	2815.79	5668.65		2861.87	5131.7	3593.5	6862.16	7682.12	5977.27	6527.04	7031.65	2333.18	1695.19
3852	747.359	35.3536	0.86465	2239.06	3	71.44	0.00192422	0.859392	P06525	AT1G77120	DHDKPIQQVIAEMTDGGVDR	[13] Oxidation (M)	ALCOHOL DEHYDROGENASE 1 (ADH1)	Catalyzes the reduction of acetaldehyde using NADH as reductant. Requires zinc for activity. Dimer. Anaerobic response polypeptide (ANP). Fermentation. The protein undergoes thiolation following treatment with the oxidant tert-butylhydroperoxide. The mRNA is cell-to-cell mobile.	-1.09969	-1.07054		60983.3	55454.8	51471.2	48079.5		62905.3	95412.2	54382.4	42373.5	73143	50763.6	70376.8	36191	42603.6	21724.5	21039.4	360437	52784.3	41612.1	51555.9	47188.6		41364	84450	30026.9	42373.5	99329.3	49900.7	80833.9	37426.8	20370.1	6904.25
12558	601.912	22.4617	1.57077	1802.71	3	70.62	0.000210846	0.11696	P06525	AT1G77120	HCHSEESNMCDLLR	[9] Oxidation (M)	ALCOHOL DEHYDROGENASE 1 (ADH1)	Catalyzes the reduction of acetaldehyde using NADH as reductant. Requires zinc for activity. Dimer. Anaerobic response polypeptide (ANP). Fermentation. The protein undergoes thiolation following treatment with the oxidant tert-butylhydroperoxide. The mRNA is cell-to-cell mobile.	-2.31941	1.71066		6435.45	2774.6	10127.5	17324.7		1525.81	12635	11455.8	7766.32	15671.1	644.383	773.397	7588.55	14823.7	2483.25	2563.99	111457	14068.7	8717.6	39420.8	18633		1003.31	11183.3	6325.22	7766.32	21281.6	633.429	888.314	7847.66	7087.68	789.201
62	536.757	36.9233	0.7618	1071.5	2	31.17	6.58192e-06	0.00614271	P06525	AT1G77120	IIGVDFNSK	[8] Phospho (ST)	ALCOHOL DEHYDROGENASE 1 (ADH1)	Catalyzes the reduction of acetaldehyde using NADH as reductant. Requires zinc for activity. Dimer. Anaerobic response polypeptide (ANP). Fermentation. The protein undergoes thiolation following treatment with the oxidant tert-butylhydroperoxide. The mRNA is cell-to-cell mobile.	1.49555	1.7139		200683	300131	227047	389135		279103	201881	185368	155291	331939	321605	273042	278378	243338	172461	189998	333282	296869	383897	531831	378313		183527	178686	102350	155291	450778	316138	313613	287883	116347	54809.9
504	614.808	33.7853	0.9893	1227.6	2	61.18	0.000234782	0.191253	P06525	AT1G77120	IIGVDFNSKR	[8] Phospho (ST)	ALCOHOL DEHYDROGENASE 1 (ADH1)	Catalyzes the reduction of acetaldehyde using NADH as reductant. Requires zinc for activity. Dimer. Anaerobic response polypeptide (ANP). Fermentation. The protein undergoes thiolation following treatment with the oxidant tert-butylhydroperoxide. The mRNA is cell-to-cell mobile.	1.16129	1.42318		105977	123070	109886	156387		142332	97809.8	99873.4	90721.3	139562	116159	134545	105176	111952	85178.3	87314.2	175115	127187	139263	224171	150642		93591.8	86572.2	55144.4	90721.3	189528	114184	154537	108767	53527.9	27070.5
19216	694.742	12.8498	1.37628	1387.47	2	42.45	0.000212949	0.15348	Q9S825	AT1G77840	NHSSDEDISPK	[3] Phospho (ST)|[4] Phospho (ST)	AT1G77840	Translation initiation factor IF2/IF5;(source:Araport11)	1.68899	-2.56742		2972.92	5021.24	14355.7	5591.48		3188.73	4061.11	3025.32	1993.89	3390.96	7847.97	4775.31	5002.2	17814.1	26358.5	14228.4	6357.05	5915.41	6554.16	3890.69	6480.06		2096.78	3594.52	1670.41	1993.89	4604.97	7714.56	5484.86	5172.99	8517.48	8376.99
21491	1256.5	54.598	0.10175	2510.98	2	77.13	0.0016208	0.645484	Q9S825	AT1G77840	NVKPFVEWLQSAESESEEED	[14] Phospho (ST)|[16] Phospho (ST)	AT1G77840	Translation initiation factor IF2/IF5;(source:Araport11)	-377.477	#DIV/0!		2145.67	5.68424	0	209.897				2145.67					5.68424					780.594	69.8095	0.793676	44878.5		0	0	1184.72	0	0	0	0	5.87833	0	0
6041	573.763	38.5319	0.3467	1145.51	2	37.56	0.000192948	0.168438	F4IA48	AT1G78150	EITGSGIFSR	[5] Phospho (ST)	AT1G78150	N-lysine methyltransferase;(source:Araport11)	-1.12064	1.33273		6587.51	5878.33	3247.61	4328.17		6802.61	6789.42	6638.18	6142.26	4522.21	7219.66	5601.91	6528.49	3988.23	7381.91	3946.71	957.351	3180.52	5148.25	3662.68	5851.41		4473.13	6009.37	3665.23	6142.26	6141.23	7096.92	6434.28	6751.4	1906.89	2346.04
1003	948.448	44.2297	2.40643	2842.32	3	29.06	0.00321616	1.13153	F4IA48	AT1G78150	KPHTSTADLLTWSEVPPPDSPSSASR	[20] Phospho (ST)	AT1G78150	N-lysine methyltransferase;(source:Araport11)	1.32099	2.28968		367660	485674	225195	515624		516700	235665	328488	456806	393560	625004	520090	434917	298793	237403	250388	144799	511535	525387	437199	601586		339762	208589	181372	456806	534460	614379	597369	449767	142862	75449.1
139	1271.59	53.8079	0.486917	3811.75	3	81.99	0.00762949	2.00157	F4IA48	AT1G78150	NEKDDASEPLPVYQQAVNGISQISFGEEENLSPK	[32] Phospho (ST)	AT1G78150	N-lysine methyltransferase;(source:Araport11)	-1.13984	-1.66263		1.03312e+06	906376	702877	422751		1.03174e+06	1.09852e+06	1.0508e+06	956560	824388	912384	1.09505e+06	819390	717625	763427	898971	495571	755853	1.08638e+06	1.10193e+06	35299.1		678430	972304	580192	956560	1.11953e+06	896874	1.25776e+06	847368	343118	242625
3589	1273.54	51.2266	0.644433	3817.59	3	57.5	0.00553658	1.45028	Q9M9E8	AT1G78280	AGLLALDDENSEDLEEETHDEEDNTLSYSDLTR	[11] Phospho (ST)	AT1G78280	transferases, transferring glycosyl groups;(source:Araport11)	2.37718	2.07896		43047.7	102332	49070.3	102015		46246.3	54733.8	34074.2	39814.7	91580.9	105469	122614	92593.3	34684.4	55648	50036.2	60035.4	72789.2	108164	124356	110622		30409.7	48445.3	18813.8	39814.7	124368	103676	140832	95754.9	16583.7	17685.5
11743	561.763	22.8876	0.670217	1121.51	2	36.38	2.58283e-05	0.0230299	Q9SYM1	AT1G78610	GLTPVSESPR	[8] Phospho (ST)	MECHANOSENSITIVE CHANNEL OF SMALL CONDUCTANCE-LIKE 6 (MSL6)	mechanosensitive channel of small conductance-like 6;(source:Araport11)	1.15588	-1.42338		3146.77	3637.28	4688.27	3293.76		3846.34	3811.73	3340.37	2002.14	2882.97	3919.23		4258.82	4901.92	7194.79	4781.26	2864.99	3334.48	3852.7	2945.39	3110.5		2529.2	3373.79	1844.36	2002.14	3915.11	3852.6	0	4404.23	2343.76	2286.58
18594	689.809	17.4138	0.84065	1377.6	2	38.73	0.000481548	0.349555	Q9ZVA7	AT1G78880	SGAQSGPVPNATGR	[1] Phospho (ST)	SHOU4	Plasma membrane-localized proteins that negatively regulate cellulose synthesis by inhibiting the exocytosis of CESAs.	-1.34584	-1.94454		2273.93	1689.6	8006.57	4117.46		520.908	4832.6	4806.03	2209.94	2052.45	5933.66	120.432	5556.43	8868.6	10733.1	9714.53	4444.08	3382.82	4428.67	5135.03	3736.11		342.528	4277.37	2653.62	2209.94	2787.25	5832.79	138.326	5746.15	4240.35	3411.1
18389	888.694	20.8048	0.3486	2663.06	3	27.1	0.00180261	0.676895	Q1H551	AT1G78890	GVKPQSVETEMTSNTAYHSEDEE	[11] Oxidation (M)|[19] Phospho (ST)	AT1G78890	hypothetical protein;(source:Araport11)	-1.00705	1.72545		3276.39	3253.44	7088.31	12230.5		2514	5317.31	3476.67	2479.47	5391.41	3292.12	1356.67	4652.83	10683.8	3939.92	8574.36	6994.51	8758.84	9668.74	22029.1	11994		1653.11	4706.39	1919.62	2479.47	7321.62	3236.15	1558.26	4811.7	5108.23	1252.14
2622	950.929	36.1352	2.71882	1899.84	2	43.32	0.00233622	1.22969	Q0WPK4	AT1G79090	SSFVSYPPPGSISPDQR	[13] Phospho (ST)	ARABIDOPSIS HOMOLOG OF YEAST PAT1 (PAT1)	Encodes a component of the mRNA decapping machinery that is found in complexes with and is phosphorylated by MPK4. The protein can be found in P-bodies after treatment with PAMPs. Pat1 mutants exhibit dwarfism and de-repressed immunity dependent on the immune receptor SUMM2. The pat1 constitutive defense phenotype is suppressed by summ2 such that pat1 summ2 mutants display a wild-type phenotype i…	1.08627	1.13172		323157	351034	303399	343363		327969	336318	289993	340944	377932	331571	447477	270793	388721	254176	324071	264633	301114	304730	493025	307253		215659	297678	160117	340944	513237	325934	513967	280039	185860	80779.7
7633	921.873	50.9911	0.453883	1841.73	2	106.09	0.00164314	0.892174	Q0WPK4	AT1G79090	SSSSGNYDGMLGFGDLR	[3] Phospho (ST)	ARABIDOPSIS HOMOLOG OF YEAST PAT1 (PAT1)	Encodes a component of the mRNA decapping machinery that is found in complexes with and is phosphorylated by MPK4. The protein can be found in P-bodies after treatment with PAMPs. Pat1 mutants exhibit dwarfism and de-repressed immunity dependent on the immune receptor SUMM2. The pat1 constitutive defense phenotype is suppressed by summ2 such that pat1 summ2 mutants display a wild-type phenotype i…	1.70568	1.76522		10729	18300.2	8320.1	14686.8		10618.9	7110.68	11249.1	15600	13233.9	22350.8	22552.1	16813.4	6568.2	9803.9	9331.15	7975.06	8659.47	12291.5	23390.9	18688.4		6982.59	6293.71	6211.11	15600	17971.9	21970.9	25903.1	17387.5	3140.46	3115.78
2405	833.397	36.5103	1.13092	1664.78	2	94.52	0.00147115	0.88369	F4IDK8	AT1G79280	APSPGGGSSTIVTLADR	[3] Phospho (ST)	NUCLEAR PORE ANCHOR (NUA)	Encodes a 237-kDA protein with similarity to vertebrate Tpr, a long coiled-coil proteins of nuclear pore inner basket filaments. It is localized to the inner surface of the nuclear envelope and is a component of the nuclear pore-associated steps of sumoylation and mRNA export in plants. Mutations affect flowering time regulation and other developmental processes. Probably acts in the same pathway…	1.4835	1.33911		62160.1	92214.5	41013.3	54921.3		60499.5	71235.9	55990	61870.9	72664.3	105898	128550	73099.3	58465.3	69501.3	40649	17130.1	49249.9	65297.9	46486.8	60859.8		39782.1	63051.4	30914.5	61870.9	98679.2	104098	147651	75595.2	27954.1	22088.2
563	607.967	34.6125	1.51573	1820.88	3	41.82	0.000257393	0.141357	F4IDK8	AT1G79280	RAPSPGGGSSTIVTLADR	[10] Phospho (ST)	NUCLEAR PORE ANCHOR (NUA)	Encodes a 237-kDA protein with similarity to vertebrate Tpr, a long coiled-coil proteins of nuclear pore inner basket filaments. It is localized to the inner surface of the nuclear envelope and is a component of the nuclear pore-associated steps of sumoylation and mRNA export in plants. Mutations affect flowering time regulation and other developmental processes. Probably acts in the same pathway…	-1.21118	-1.43385		221043	182503	138194	96379.2		208789	233440	209599	233688	152597	209330	217267	159847	105039	173207	126803	158090	102993	104616	70729	113221		137291	206620	115729	233688	207229	205772	249551	165305	50222.5	55046.9
736	911.447	34.6125	1.35037	1820.88	2	121.71	0.00193718	1.06387	F4IDK8	AT1G79280	RAPSPGGGSSTIVTLADR	[4] Phospho (ST)	NUCLEAR PORE ANCHOR (NUA)	Encodes a 237-kDA protein with similarity to vertebrate Tpr, a long coiled-coil proteins of nuclear pore inner basket filaments. It is localized to the inner surface of the nuclear envelope and is a component of the nuclear pore-associated steps of sumoylation and mRNA export in plants. Mutations affect flowering time regulation and other developmental processes. Probably acts in the same pathway…	-1.2557	-1.03047		255923	203809	109140	105912		205447	280457	237593	313356	181699	229000	243946	169985	101249	134518	93364.7	111576	131497	111308	69158.6	124307		135093	248234	131185	313356	246751	225107	280194	175789	48410.3	42751.3
7713	1196.06	28.0272	0.460117	2390.1	2	75.93	0.00291294	1.21875	F4IDK8	AT1G79280	SPEKEEVQPETLATPTQSPSR	[1] Phospho (ST)	NUCLEAR PORE ANCHOR (NUA)	Encodes a 237-kDA protein with similarity to vertebrate Tpr, a long coiled-coil proteins of nuclear pore inner basket filaments. It is localized to the inner surface of the nuclear envelope and is a component of the nuclear pore-associated steps of sumoylation and mRNA export in plants. Mutations affect flowering time regulation and other developmental processes. Probably acts in the same pathway…	-1.57311	1.87948		70940.2	45095.7	16643.4	31280.9		48017.2	86113.9	78235.7	78288	35239.3	88443.4	35933.5	36927.2	28792.8	46348.6	9964	5770.47	31474.2	38508.8	20832	37920.4		31574.2	76220	43197.3	78288	47855.5	86939.8	41272.8	38188.1	13766.7	14730
5588	851.019	24.6043	1.11442	2550.04	3	24.42	0.00262197	1.02821	F4IDK8	AT1G79280	SPEKEEVQPETLATPTQSPSR	[1] Phospho (ST)|[11] Phospho (ST)|[20] Phospho (ST)	NUCLEAR PORE ANCHOR (NUA)	Encodes a 237-kDA protein with similarity to vertebrate Tpr, a long coiled-coil proteins of nuclear pore inner basket filaments. It is localized to the inner surface of the nuclear envelope and is a component of the nuclear pore-associated steps of sumoylation and mRNA export in plants. Mutations affect flowering time regulation and other developmental processes. Probably acts in the same pathway…	-1.44464	-1.20447		44718.4	30954.6	40954.4	34001.9		47894.4	52501.7	38233.6	41595.1	37119.9	10000.6	48487.3	51008.3	31423.1	109925	58718.8	13870.2	29667.2	44925.4	26427.2	37948.5		31493.4	46469.6	21110.4	41595.1	50409.4	9830.56	55692	52749.9	15024.3	34935.1
3438	824.363	24.258	1.03932	2470.07	3	59.35	0.00145252	0.588049	F4IDK8	AT1G79280	SPEKEEVQPETLATPTQSPSR	[14] Phospho (ST)|[18] Phospho (ST)	NUCLEAR PORE ANCHOR (NUA)	Encodes a 237-kDA protein with similarity to vertebrate Tpr, a long coiled-coil proteins of nuclear pore inner basket filaments. It is localized to the inner surface of the nuclear envelope and is a component of the nuclear pore-associated steps of sumoylation and mRNA export in plants. Mutations affect flowering time regulation and other developmental processes. Probably acts in the same pathway…	1.21575	-1.08806		29514	35881.5	26472.5	24329.9		27784.1	35501.7	24492.9	31407.1	31709.2	40455.4	34867.6	37059.6	22477.3	55229.4	35317.6	11201.4	21651.6	27988.3	22693.3	25480		18269.7	31422.8	13523.6	31407.1	43061.5	39767.7	40048.5	38325	10747.1	17552.4
4232	797.708	26.836	0.865533	2390.1	3	54.35	0.00208878	0.873932	F4IDK8	AT1G79280	SPEKEEVQPETLATPTQSPSR	[18] Phospho (ST)	NUCLEAR PORE ANCHOR (NUA)	Encodes a 237-kDA protein with similarity to vertebrate Tpr, a long coiled-coil proteins of nuclear pore inner basket filaments. It is localized to the inner surface of the nuclear envelope and is a component of the nuclear pore-associated steps of sumoylation and mRNA export in plants. Mutations affect flowering time regulation and other developmental processes. Probably acts in the same pathway…	1.27428	-1.38176		42892.4	54656.7	46492.5	33647.4		34863.3	50394.1	40038.5	48116.7	48318.1	64855.2	59337.2	47994.7	35004.4	80318.2	46277.3	35911	36548.2	36091.2	27970.2	34741.1		22924.7	44604.2	22107	48116.7	65616.6	63752.7	68153.9	49633.5	16736.7	25525.9
9136	632.8	28.3351	0.64605	1263.59	2	66.79	0.000330805	0.261799	F4IDK8	AT1G79280	SSDLSPAVVPGR	[5] Phospho (ST)	NUCLEAR PORE ANCHOR (NUA)	Encodes a 237-kDA protein with similarity to vertebrate Tpr, a long coiled-coil proteins of nuclear pore inner basket filaments. It is localized to the inner surface of the nuclear envelope and is a component of the nuclear pore-associated steps of sumoylation and mRNA export in plants. Mutations affect flowering time regulation and other developmental processes. Probably acts in the same pathway…	-1.22026	1.18677		6686.7	5479.75	6126.95	7271.29		10525.2	6722.71	6336.34	4458.97	5565.55	6833.04	4721.4	5021.7	4977.4	6214.67	7504.54	6070.62	6249.13	6727.05	9573.76	6945.76		6920.94	5950.32	3498.57	4458.97	7558.1	6716.87	5422.94	5193.16	2379.85	1975.08
8985	696.848	25.427	0.6043	1391.68	2	41.84	0.00114513	0.822838	F4IDK8	AT1G79280	SSDLSPAVVPGRK	[5] Phospho (ST)	NUCLEAR PORE ANCHOR (NUA)	Encodes a 237-kDA protein with similarity to vertebrate Tpr, a long coiled-coil proteins of nuclear pore inner basket filaments. It is localized to the inner surface of the nuclear envelope and is a component of the nuclear pore-associated steps of sumoylation and mRNA export in plants. Mutations affect flowering time regulation and other developmental processes. Probably acts in the same pathway…	-1.06958	1.41723		9951.22	9303.86	6058.11	8585.74		11665	9649.77	11181	7791.56	8396.44	11852.6	7127.76	10563.1	5211.62	5211.5	3692.22	13431.6	11042.8	8633.96	7336.89	7768		7670.43	8541.09	6173.5	7791.56	11402.5	11651.1	8186.86	10923.7	2491.84	1656.26
3983	1321.09	41.9411	0.775733	2640.16	2	45.47	0.00409149	1.54972	F4IF36	AT1G79350	FVEENYPLPEQPEPLSEDDSVK	[16] Phospho (ST)	EMBRYO DEFECTIVE 1135 (EMB1135)	Encodes the Arabidopsis thaliana orthologue of metazoan Strawberry notch, a highly conserved co-activator of the developmental regulator Notch. It mediates stress-induced chromatin memory by modulating nucleosome occupancy by interacting with chromatin remodeling proteins of the ISWI and SWI/SNF classes.	1.28212	1.729		88670.3	113686	66794.9	115488		87853.6	95498.2	77228.5	95407	125756	112464	140372	84138.7	68497.6	87833.8	68318.5	48428	95360.6	122065	126348	120955		57769	84526.2	42641.2	95407	170779	110552	161230	87011.6	32750.8	27914.4
9163	1056.48	43.5971	0.38175	3166.43	3	36.05	-0.0118826	-3.75266	F4IF36	AT1G79350	FVEENYPLPEQPEPLSEDDSVKELQR	[16] Phospho (ST)	EMBRYO DEFECTIVE 1135 (EMB1135)	Encodes the Arabidopsis thaliana orthologue of metazoan Strawberry notch, a highly conserved co-activator of the developmental regulator Notch. It mediates stress-induced chromatin memory by modulating nucleosome occupancy by interacting with chromatin remodeling proteins of the ISWI and SWI/SNF classes.	2.74917	13.0748		11643.8	32010.9	1038.02	13571.8		9662.64	9128.54	10281.8	20268.4	32857.7	21481.1	40151.2	37050.8	6964.44	58.1435	634.97	4515.17	20388.8	18369.7	4606.72	19663.6		6353.76	8079.74	5677	20268.4	44621.2	21115.9	46117.2	38315.9	3329.91	18.4786
30408	474.689	15.4603	0.620517	947.364	2	38.15	-4.86136e-05	-0.0513146	Q9SAJ6	AT1G79530	GASYEDVK	[3] Phospho (ST)	GLYCERALDEHYDE-3-PHOSPHATE DEHYDROGENASE OF PLASTID 1 (GAPCP-1)	Encodes one of the chloroplast/plastid localized GAPDH isoforms (GAPCp1/At1g79530 and GAPCp2/At1g16300). gapcp double mutants display a drastic phenotype of arrested root development, dwarfism and sterility. GAPCps are important for the synthesis of serine in roots.	4.17491	-1.51586		95.4446	398.472	1731.05	1141.96		202.258	19.5808	186.611	112.288	622.749	1131.18	31.5234	1135.32	1956.71	2092.09	853.039	2571.37	765.16	888.224	2051.61	1219.65		132.997	17.3311	103.036	112.288	845.703	1111.95	36.2074	1174.08	935.565	664.886
7787	628.769	20.8773	0.5104	1255.52	2	34.25	-0.000204614	-0.162971	Q9SAJ2	AT1G79570	DSSVGNLHGYK	[3] Phospho (ST)	AT1G79570	kinase superfamily with octicosapeptide/Phox/Bem1p domain-containing protein;(source:Araport11)	-1.49518	-2.71872		8898.06	5951.18	17797.5	6546.27		14610.2	8991.65	10288	4638.25	6522.43	8373.45	2258.98	10166.8	13432.3	14270	16560.2	31607.7	5445.23	10427.8	6273.42	5155.42		9607.05	7958.58	5680.47	4638.25	8857.56	8231.1	2594.63	10514	6422.41	4535.14
6869	998.452	34.0773	0.43045	2992.33	3	91.97	0.0040063	1.33886	Q9SAJ2	AT1G79570	LSKSDNSLSSQFVTSESPANTAQQDSGK	[10] Phospho (ST)	AT1G79570	kinase superfamily with octicosapeptide/Phox/Bem1p domain-containing protein;(source:Araport11)	1.84175	3.42121		14915.3	27470.4	6129.34	20969.7		28467.8	12583.3	8056.96	17147.9	19578.1	33275.9	31463.5	27781.2	6508.03	12439.7	12331.3	1413.79	20510.1	25575.6	13242	27837.1		18719.3	11137.6	4448.6	17147.9	26587.3	32710.3	36138.6	28729.8	3111.69	3953.47
12107	757.029	51.0975	0.73585	2268.07	3	38.84	0.00175492	0.773752	Q9SAJ2	AT1G79570	NSTLLGLDSSSANNLAELDVR	[10] Phospho (ST)	AT1G79570	kinase superfamily with octicosapeptide/Phox/Bem1p domain-containing protein;(source:Araport11)	1.25091	-1.37665		12213.2	15277.6	16630.9	12080.7		22458.7	8626.02	12006.4	9565.61	15303.3	17436.3	17158.5	11898.7	7911.31	13211.7	13721	53342.3	10348.9	13497.7	11457.3	13308.6		14768	7634.95	6629.26	9565.61	20782.1	17139.9	19708	12305	3782.64	4198.79
6200	1135.04	51.0975	0.69285	2268.07	2	91.64	0.00261715	1.15391	Q9SAJ2	AT1G79570	NSTLLGLDSSSANNLAELDVR	[11] Phospho (ST)	AT1G79570	kinase superfamily with octicosapeptide/Phox/Bem1p domain-containing protein;(source:Araport11)	1.49658	1.90495		39880.6	59684.6	27773	52906.2		63305.9	35229.5	33623.9	33732.6	54335.2	60907.8	71986.5	53265.3	21329.5	26744.3	21863	47706.1	45446.3	61895.8	46889.9	59400.3		41627.4	31181.9	18565.2	33732.6	73788	59872.4	82682.7	55084	10198.3	8499.58
12570	618.323	40.2435	0.3794	1234.63	2	60.48	-0.000302385	-0.244919	Q9MA09	AT1G79660	VLDGIVSSPLR	[8] Phospho (ST)	AT1G79660	ephrin-A3 protein;(source:Araport11)	1.22487	-1.74136		1783.82	2184.95	4493.09	2580.22		762.983	3019.61	1937.69	2268.05	3052.33	1854.8	3482.92	1155.84	4683.69	3614.54	2381.77	10107.4	2912.28	2686.08	2089.13	2712.12		501.707	2672.68	1069.88	2268.05	4145.11	1823.26	4000.44	1195.3	2239.42	1148.74
13043	756.846	17.5488	0.541217	1511.68	2	42.3	0.000979418	0.647902	Q0WVL7	AT1G79830	DTVHSPVLDGQHK	[5] Phospho (ST)	GOLGIN CANDIDATE 5 (GC5)	This gene is predicted to encode a protein that functions as a Golgi apparatus structural component known as a golgin in mammals and yeast. A fluorescently-tagged version of GC5 co-localizes with Golgi markers, and this localization appears to be replicated using the C-terminal (139 aa) portion of the protein. The C-terminal portion of the protein can also specifically interact with two members o…	-1.2701	30.5823		1247.43	982.146	358.123	10952.2		515.707	121.268	8063.67	4801.52	5953.62	122.812	229.83	5537.05	11620.4	40.6689	4.34497	8010.49	9287.75	12648.2	10151.4	12065.5		339.109	107.335	4452.3	4801.52	8085.1	120.724	263.979	5726.11	5556.09	12.925
5361	922.769	47.7884	0.70295	2765.29	3	47.55	0.00258633	0.935286	Q0WVL7	AT1G79830	IESPVAHPSLIFESDGSPYESSIPK	[3] Phospho (ST)	GOLGIN CANDIDATE 5 (GC5)	This gene is predicted to encode a protein that functions as a Golgi apparatus structural component known as a golgin in mammals and yeast. A fluorescently-tagged version of GC5 co-localizes with Golgi markers, and this localization appears to be replicated using the C-terminal (139 aa) portion of the protein. The C-terminal portion of the protein can also specifically interact with two members o…	1.18938	1.78983		27614.6	32844.3	25294.6	45273		35625.7	33951.4	16392.3	29328.7	36700.6	29565.6	54289.8	19754.4	28674.7	26196.2	17340.5	31427.8	42594.3	43587.9	48661.5	46500.2		23426	30050.6	9050.89	29328.7	49839.9	29063	62356.5	20428.9	13710.2	8325.4
10546	623.259	11.9254	1.04685	1244.5	2	56.3	0.00020699	0.166323	Q0WVL7	AT1G79830	RSSSDEISER	[3] Phospho (ST)	GOLGIN CANDIDATE 5 (GC5)	This gene is predicted to encode a protein that functions as a Golgi apparatus structural component known as a golgin in mammals and yeast. A fluorescently-tagged version of GC5 co-localizes with Golgi markers, and this localization appears to be replicated using the C-terminal (139 aa) portion of the protein. The C-terminal portion of the protein can also specifically interact with two members o…	-4.38365	6.06263		4051.01	924.118	1550.06	9397.43		440.43	8713.12	10181.4	6892.81	5744.52	81.8778	145.96	10623.2	21344.5	470.534	558.748	1028.73	9352.97	11088.2	6164.25	12199.6		289.609	7712.04	5621.58	6892.81	7801.14	80.4859	167.648	10985.9	10205.5	149.54
14423	855.878	32.5875	0.564667	1709.74	2	42.96	0.000893332	0.522496	F4HQE2	AT1G79950	LVELSDDEETPVER	[5] Phospho (ST)	REGULATOR OF TELOMERE ELONGATION HELICASE1 (RTEL1)	Encodes a homologue of human Regulator of Telomere Elongation Helicase1 (RTEL1). Plays a central role in the preservation of genome stability.	1.89931	1.43592		4348.98	8260.05	7623.07	10946.1		4440.29	5188.36	4512.89	3440.77	7534.94	8414.29	10692.3	6866.93	5586.11	8597.29	8805.69	7985.18	7739.91	12316.5	13874.5	10854.3		2919.75	4592.26	2491.76	3440.77	10232.6	8271.25	12281.1	7101.4	2670.89	2732.3
29635	434.724	17.1524	0.448683	867.433	2	45.74	-6.98491e-05	-0.080524	Q9SSC7	AT1G80120	RSSIIGR	[3] Phospho (ST)	AT1G80120	LURP-one-like protein (DUF567);(source:Araport11)	38.9231	-8.67109		77.4215	3013.49	107.644	12.4141		5348.96		43.9969	1.97194			3013.49			101.987		113.614	12.4141					3517.27	0	24.2926	1.97194	0	0	3461.25	0	0	32.4126
9809	855.375	21.4508	0.73795	1708.73	2	37.43	0.00105923	0.619889	Q9SSC1	AT1G80180	NTGRVSPAVDPPSPR	[6] Phospho (ST)|[13] Phospho (ST)	AT1G80180	Encodes a substrate of the MAPK kinases. Phenotypic analyses of Arabidopsis expressing phosphorylation site mutant forms of At1g80180.1 showed clustered stomata and higher stomatal index in cotyledons expressing the phosphomimetic form of At1g80180.1.	-2.2506	-1.04538		26189.1	11636.5	18010.6	17228.8		10532	40283.9	31994.7	34654.8	11333.3	3064.34	17135.4	30810.7	18090.2	34639.7	15930	10540.9	18576.7	13757.1	23494.6	14674.3		6925.39	35655.5	17665.6	34654.8	15390.7	3012.24	19681.5	31862.7	8649.5	11008.8
4236	601.283	21.4944	1.61162	1200.55	2	32.49	-0.00176441	-1.46966	Q9SSC1	AT1G80180	VSPAVDPPSPR	[9] Phospho (ST)	AT1G80180	Encodes a substrate of the MAPK kinases. Phenotypic analyses of Arabidopsis expressing phosphorylation site mutant forms of At1g80180.1 showed clustered stomata and higher stomatal index in cotyledons expressing the phosphomimetic form of At1g80180.1.	-2.09972	-3.93772		47570.6	22655.7	107581	27320.6		58854.6	41034.5	63626	33326.6	20606.7	25091.1	18758.9	27163	59998.2	78679.8	118246	239968	17901.3	24208.8	47656.8	26976		38700.5	36319.9	35130.7	33326.6	27984.2	24664.5	21546.2	28090.4	28687	25005.2
7945	1104.92	48.4486	0.397983	2207.83	2	133.94	0.00069674	0.315577	Q9C977	AT1G80270	SDQEEDDLEDGFSELEGSK	[1] Phospho (ST)	PENTATRICOPEPTIDE REPEAT 596 (PPR596)	PENTATRICOPEPTIDE REPEAT 596;(source:Araport11)	-1.35265	-13.5671		34388.9	25423.4	12483.4	920.126		56425.8	29065.2	24867.1	34292.5	18783.2	29967.1	30658.5	24208.5	12493.2	24726.5	14701.1	5347.48	192.495	5878.67	486.747	1301.33		37103.4	25725.8	13730.2	34292.5	25507.8	29457.6	35214	25035.1	5973.39	7858.32
3603	1104.92	45.127	0.7756	2207.83	2	88.13	0.000121306	0.0549434	Q9C977	AT1G80270	SDQEEDDLEDGFSELEGSK	[13] Phospho (ST)	PENTATRICOPEPTIDE REPEAT 596 (PPR596)	PENTATRICOPEPTIDE REPEAT 596;(source:Araport11)	1.29713	1.83665		67824.4	87977	41559.1	76329.7		85319.3	64004.4	59875.4	64720.1	77314.6	104052	112544	66167.3	57848.6	58034.2	28453.6	31228.4	68689.2	117604	45487.8	92377.9		56102.6	56650.7	33059.8	64720.1	104994	102283	129266	68426.6	27659.2	18443.8
51776	1255.86	50.9667	0.332883	3764.55	3	70.26	0.00687238	1.82556	Q9C977	AT1G80270	SGQGSTSSDEDEGKLSADEEEEEELDLIETDVSR	[16] Phospho (ST)	PENTATRICOPEPTIDE REPEAT 596 (PPR596)	PENTATRICOPEPTIDE REPEAT 596;(source:Araport11)	1.99239	10.9802		3206.49	6388.59	162.824	1787.84		3325.53	3291.7	1459.47	6616.76	2870.49	9679.95	8225.95	7287.93		5974.2	18.9404	38.1489	1520.18	1754.89	490.665	7805.23		2186.73	2913.51	805.835	6616.76	3898.16	9515.39	9448.23	7536.78	0	1898.66
441	792.414	47.4318	1.73007	1582.81	2	80.75	0.00116232	0.734337	Q0WV90	AT1G80490	APSPVNNPLLGSLPK	[3] Phospho (ST)	TOPLESS-RELATED 1 (TPR1)	TOPLESS-related 1;(source:Araport11)	1.1367	1.11311		485001	551303	351621	391393		466537	507661	458427	509616	467252	546149	799131	452982	348401	319901	306455	447547	370763	400476	397027	398071		306776	449334	253117	509616	634535	536864	917872	468449	166581	101668
4078	713.967	21.473	1.6922	2138.88	3	23.76	0.000974653	0.455684	Q0WV90	AT1G80490	TPPSNSAVDYPSGDSDHVSK	[1] Phospho (ST)	TOPLESS-RELATED 1 (TPR1)	TOPLESS-related 1;(source:Araport11)	1.35044	-1.49458		27731.1	37449.1	97249.9	65068.3		29447.1	37493.4	28492.1	18799.4	35048.4	46663.9	27205.7	44203.4	84723.1	125332	94685	88963.5	55895.8	57225.7	105089	53327.7		19363.3	33185.7	15731.7	18799.4	47596.3	45870.7	31248.1	45712.7	40508.7	39831.7
6620	766.001	20.0329	1.96395	2294.98	3	50.53	0.00165494	0.721112	Q0WV90	AT1G80490	TPPSNSAVDYPSGDSDHVSKR	[1] Phospho (ST)	TOPLESS-RELATED 1 (TPR1)	TOPLESS-related 1;(source:Araport11)	1.62694	-1.22931		30051.4	48891.8	72315.2	58825.8		22334.7	36367.6	35606.6	28198.8	40625.3	61720.3	35135.3	64859.9	70486.9	70293.6	100541	54897.4	57267.5	52110.5	69431.7	57793.7		14686.4	32189.3	19659.9	28198.8	55169.8	60671	40355.9	67074.5	33702	22340
7719	628.282	26.8143	0.663217	1254.55	2	42.63	0.00052357	0.417337	Q9M8M1	AT1G80530	SSPLGSSDNLAK	[6] Phospho (ST)	AT1G80530	Major facilitator superfamily protein;(source:Araport11)	-1.41288	-1.50613		9864.55	6981.89	15371.2	10205.8		10203.5	10005.4	12471.2	7437.32	6014.71	7676.86	4773.36	10781.3	11535.1	9837.95	14883.9	33051.5	9475.86	10021.3	11232	10171.6		6709.42	8855.88	6885.88	7437.32	8168.07	7546.36	5482.62	11149.4	5515.26	3126.59
23017	862.332	16.0785	0.4495	1722.65	2	80.12	0.00149173	0.865951	Q9SAG7	AT1G80930	DHRASDDDEEGEIR	[5] Phospho (ST)	AT1G80930	MIF4G domain-containing protein / MA3 domain-containing protein;(source:Araport11)	6.81203	-10.9565		39.5594	269.48	2692.2	245.718		9759.3	0.160355				959.078	20538	0.993496		5196.26	1394.84		616.038	192.26	233.942	131.565		6417.33	0.141931	0	0	0	942.774	23589.7	1.02742	0	1651.42
11625	636.243	15.8194	0.83	1270.47	2	66.16	0.000317552	0.249948	Q9SAG7	AT1G80930	IEVDSDGDGER	[5] Phospho (ST)	AT1G80930	MIF4G domain-containing protein / MA3 domain-containing protein;(source:Araport11)	1.0089	-3.60252		4182.81	4220.03	17552.7	4872.35		924.564	7388.42	8759.65	5115.62	5020.35	14224.6	372.211	11931.7	11603.3	19577.6	16662.1	25079	4429.77	5631.74	4181.12	5403.01		607.957	6539.54	4836.58	5115.62	6817.7	13982.7	427.517	12339.1	5547.9	6221.94
36394	714.293	14.9867	0.261467	1426.57	2	34.98	-0.000654485	-0.458782	Q9SAG7	AT1G80930	IEVDSDGDGERR	[5] Phospho (ST)	AT1G80930	MIF4G domain-containing protein / MA3 domain-containing protein;(source:Araport11)	-1.69332	2.1882		545.912	322.392	79.274	173.467			674.466	536.365	449.725	52.8422	146.571	148.548	9389.45	86.6444	241.682	132.521	14.2316	394.861	133.77	78.9182	217.217		0	596.974	296.15	449.725	71.7605	144.079	170.62	9710.05	41.4273	76.809
39986	686.785	16.803	0.204833	1371.56	2	55.71	0.000609359	0.444283	Q9SAG7	AT1G80930	KETSDDEELAR	[4] Phospho (ST)	AT1G80930	MIF4G domain-containing protein / MA3 domain-containing protein;(source:Araport11)	-1.416	-5.27752		917.338	647.839	2293.57	434.593		4759.25	657.004	801.864	282.43	210.761	449.876	4503.81	412.484	717.67	936.365	3563.49	11555.9	180.303	306.773	1145.45	563.034		3129.49	581.519	442.744	282.43	286.216	442.228	5173.02	426.568	343.14	297.586
41090	714.294	17.4389	0.0694833	1426.57	2	59.5	0.00166401	1.16644	Q9SAG7	AT1G80930	RIEVDSDGDGER	[6] Phospho (ST)	AT1G80930	MIF4G domain-containing protein / MA3 domain-containing protein;(source:Araport11)	-4.1069	-13.508		31.5536	7.68307	103.148	7.6361		7461.06		1.74174	2.41747		1.64563	35.8705		238.55	78.0807	11.3303	536.395	0.378322	81.3695	3.45687	31.9506		4906.1	0	0.961693	2.41747	0	1.61765	41.2004	0	114.058	24.8148
17152	784.828	15.678	1.11352	1567.64	2	33.59	0.0010751	0.68581	Q9SAG7	AT1G80930	VIADKPSDEEDDR	[7] Phospho (ST)	AT1G80930	MIF4G domain-containing protein / MA3 domain-containing protein;(source:Araport11)	1.09375	-1.40397		6330.87	6924.38	8142.77	5799.84		6261.83	7495.23	7281.62	4700.45	3458.32	8934.87	8092.49	9193.66	18815.1	2621.54	22237.8	4008.08	6463.33	6815.92	3275.87	7840.75		4117.53	6634.08	4020.5	4700.45	4696.45	8782.98	9294.94	9507.57	8996.06	833.15
5443	618.274	13.0413	0.357783	1851.8	3	48.86	0.000137733	0.0743777	Q9SAG7	AT1G80930	VIADKPSDEEDDRQR	[7] Phospho (ST)	AT1G80930	MIF4G domain-containing protein / MA3 domain-containing protein;(source:Araport11)	-5.36002	6.11402		4241.18	791.262	1293.5	7908.48		358.474	1052.93	38368.3	22341.8	3747.71	122.87	69.08	12323	3243.21	388.961	536.93	4133.01	32735	31906.7	141.406	26485.6		235.718	931.958	21184.8	22341.8	5089.45	120.781	79.3444	12743.8	1550.68	123.616
10311	646.251	19.2733	0.623667	1290.49	2	66.34	0.000235165	0.18223	Q9ZU48	AT2G01190	GFSDSDTNVNR	[3] Phospho (ST)	PIGMENT DEFECTIVE 331 (PDE331)	Octicosapeptide/Phox/Bem1p family protein;(source:Araport11)	-1.21934	-1.58497		6569.83	5388.03	12273.3	7743.57		9963.48	6434.27	6882.01	4222.7	3616.06	8574.6	3346.14	8123.17	11293.3	19202.5	12427.5	8419.51	6786.82	9612.71	5397.39	10211		6551.59	5695.02	3799.85	4222.7	4910.66	8428.83	3843.33	8400.53	5399.67	6102.73
24649	646.251	18.9923	0.4283	1290.49	2	61.54	-1.21409e-05	-0.00940802	Q9ZU48	AT2G01190	GFSDSDTNVNR	[5] Phospho (ST)	PIGMENT DEFECTIVE 331 (PDE331)	Octicosapeptide/Phox/Bem1p family protein;(source:Araport11)	-1.73295	-1.81185		4168	2405.15	7021.48	3875.32		7243.36	3738.68	4281.4	2602.96	2161.92	4812.8	599.873	5361.34	5480.82	11048.4	6714.98	5977.6	3772.9	4899.34	3432.24	3555		4762.94	3309.14	2363.95	2602.96	2935.92	4730.99	689.006	5544.4	2620.55	3511.27
20682	388.197	9.339	0.300033	774.379	2	41.34	1.67402e-06	0.00216176	Q9ZU48	AT2G01190	KPPTPR	[4] Phospho (ST)	PIGMENT DEFECTIVE 331 (PDE331)	Octicosapeptide/Phox/Bem1p family protein;(source:Araport11)	19.9479	#DIV/0!		98.2173	1959.23	83.2336	0		19.4769	4109.52		11.8373		1959.23			41.4206	180.831		76.985						12.8072	3637.36	0	11.8373	0	1925.92	0	0	19.8045	57.4698
5294	585.242	14.8929	0.661683	1168.47	2	34.97	0.00238529	2.04139	Q9ZU48	AT2G01190	SDHGVQAGYR	[1] Phospho (ST)	PIGMENT DEFECTIVE 331 (PDE331)	Octicosapeptide/Phox/Bem1p family protein;(source:Araport11)	2.16438	-12.8467		817.943	1770.34	10689.1	832.052		809.405	850.039	1130.3	575.567	297.125	25557.7	717.166	1803.62	1015.02	83425.7	36792.8	4190.16	736.809	1064.8	759.432	804.438		532.232	752.376	624.086	575.567	403.5	25123.2	823.728	1865.2	485.314	26513.5
19984	1057.41	21.1547	0.345433	2112.8	2	44.61	0.00334448	1.58297	Q9ZU48	AT2G01190	VYSDDERSDHGVQAGYR	[3] Phospho (ST)|[8] Phospho (ST)	PIGMENT DEFECTIVE 331 (PDE331)	Octicosapeptide/Phox/Bem1p family protein;(source:Araport11)	14.0547	-4.28036		121.261	1704.29	698.353	163.153		48.3661		304.018		146.844	4489.84	44163.7	289.749		698.353			123.749	215.103				31.8036	0	167.862	0	199.416	4413.51	50725.8	299.643	0	221.943
37229	678.617	19.8916	0.302067	2032.83	3	29.87	0.0010767	0.529657	Q9ZU48	AT2G01190	VYSDDERSDHGVQAGYR	[8] Phospho (ST)	PIGMENT DEFECTIVE 331 (PDE331)	Octicosapeptide/Phox/Bem1p family protein;(source:Araport11)	5.10312	-2.81443		92.9135	474.149	150.602	53.5108		57.6626	89.7255	112.342	128.222	184.999	98.2219	9432.29	294.893	31.644	312.178	394.449	132.021	138.591	162.228	65.5345	5.5646		37.9166	79.4167	62.0291	128.222	251.231	96.5522	10833.8	304.962	15.13	99.2133
15127	764.637	10.0806	0.518833	2290.89	3	46.55	0.000370779	0.16185	Q84M93	AT2G01450	LEEHNDDEEEHNSPPHQR	[13] Phospho (ST)	MAP KINASE 17 (MPK17)	MPK17 Map kinase family member. Mutants have increased numbers of peroxisomes a phenotype that can be suppressed by mutations in PMD1. This and other treatments, suggests a function in control of peroxisome proliferation in salt stress.	-1.62089	1.2374		3367.6	2077.63	2066.17	2556.67		438.888	1747.48	14840	11300.1	11485.2	1023.2	307.466	5156.72	17591.4	75.4232	1130.08	12154.7	23050.6	2909.53	461.952	1379.1		288.595	1546.7	8193.82	11300.1	15597.1	1005.8	353.151	5332.8	8411	23.9702
18801	828.658	16.8557	0.569917	2482.95	3	24.85	0.000199744	0.080446	Q39221	AT2G01470	IIMDPEKSEDDDESSSSSSSSR	[3] Oxidation (M)|[8] Phospho (ST)	SEC12P-LIKE 2 PROTEIN (STL2P)	Sec12p-like protein (GTP exchange protein) that functionally complements yeast sec12 null mutant. Protein is localized to the ER.	3.52807	2.57348		1050.94	3707.78	4640.24	11941.5		202.455	3545.21	2175.9	781.082	8001.05	7821.21	357.805	8440.93	7321.26	4005.83	3246.84	4868.8	9403.64	18247.2	13480.1	8791.34		133.127	3137.9	1201.41	781.082	10865.5	7688.25	410.971	8729.14	3500.52	1273.09
9137	970.4	53.631	1.07643	2908.18	3	29.17	0.00763121	2.62406	Q9ZUM0	AT2G02160	ESSPGFDVLVDNEAGDSEYYHVEDR	[3] Phospho (ST)	ATC3H17	CCCH-type zinc finger family protein;(source:Araport11)	3.83041	2.61235		13648.5	52279.3	18254.8	47687.8		7938.87	10780	17531.2	23128.5	42373.4	45816.5	69475.8	55382.3	27558.6	12206.4	20168.3	16367.9	51794.7	51565.6	55121.1	35129		5220.29	9541.48	9679.71	23128.5	57543.7	45037.6	79799	57273.4	13176.6	3879.31
15907	784	42.779	0.316133	2348.98	3	29.09	-0.00054833	-0.233433	Q9ZUM0	AT2G02160	GNSEYDPDFSAIADGDKEALR	[3] Phospho (ST)	ATC3H17	CCCH-type zinc finger family protein;(source:Araport11)	2.02134	3.85553		1845.37	3730.13	1796.03	6924.65		2095.61	1059.8	826.835	6315.14	9557.22	2442.1	5080.79	1632.56	6168.12	315.248	4419.58	1210.79	3526.55	5689.7	10874.1	10538		1377.99	938.036	456.531	6315.14	12978.8	2400.58	5835.74	1688.3	2949.17	100.189
10745	1062	39.4464	0.413683	2121.99	2	52.36	0.00152363	0.718019	Q9ZUM0	AT2G02160	SVEGYIPNHVGYEPVVQR	[1] Phospho (ST)	ATC3H17	CCCH-type zinc finger family protein;(source:Araport11)	1.61579	3.69169		10162.6	16420.7	4407.86	16272.5		4956.73	12428.8	11332.6	15278.1	19045.8	14205.5	22558.3	11912.5	10418.5	4148.43	4902.74	1781.48	17985.3	16229.8	15785.8	15216.5		3259.35	11000.8	6257.22	15278.1	25864.5	13964	25910.2	12319.3	4981.41	1318.41
22208	695.306	20.423	0.4189	1388.6	2	46.2	0.000476573	0.343204	Q9ZUM1	AT2G02170	TQVTSSGGGFSPGK	[11] Phospho (ST)	AT2G02170	Remorin family protein;(source:Araport11)	-1.51074	-1.38974		2601	1721.67	2169.96	1561.42		3538.47	3458.51	2629.13	1422.46	726.953	4079.07	872.036	3397.8	2437.92	7699.61	3675.36	321.382	1994.31	3037	390.501	2513.14		2326.75	3061.16	1451.66	1422.46	987.213	4009.72	1001.61	3513.81	1165.64	2447.01
1554	980.106	46.8812	2.00992	2937.3	3	40.34	0.00454133	1.5461	F4IR82	AT2G02570	QNEISLSDAGVSAEATPGSPDLEGAWEK	[19] Phospho (ST)	AT2G02570	nucleic acid binding/RNA binding protein;(source:Araport11)	1.76846	1.41095		197391	349077	209711	295892		463645	119735	133261	205209	296528	399006	445918	281438	184340	341891	293466	104573	326825	266381	290501	303085		304874	105978	73579.2	205209	402690	392223	512175	291048	88138.6	108656
2510	926.899	30.531	0.774483	1851.78	2	57.8	0.00104829	0.566095	F4IS91	AT2G03150	FASGSYLSPSSHGYGQK	[8] Phospho (ST)	SHORT ROOT IN SALT MEDIUM 1 (RSA1)	Encodes a nuclear-localized calcium-binding protein RSA1 (SHORT ROOT IN SALT MEDIUM 1), which is required for salt tolerance.	1.05719	1.81112		60873.1	64354.7	35884.3	64990.6		59459.8	63540.3	58725.7	61887.4	63089.5	64725.2	83447.6	50335.7	49979.4	44352.1	28856.8	25921.8	70159.1	62621.6	63210.2	64240.1		39098.4	56240	32425	61887.4	85676.5	63624.9	95846.9	52054.4	23896.7	14095.5
565	670.811	35.6683	1.24607	1339.61	2	39.61	0.000626618	0.467763	F4IS91	AT2G03150	SGYVPTLPDSPK	[10] Phospho (ST)	SHORT ROOT IN SALT MEDIUM 1 (RSA1)	Encodes a nuclear-localized calcium-binding protein RSA1 (SHORT ROOT IN SALT MEDIUM 1), which is required for salt tolerance.	-1.00014	1.49934		155455	155434	132589	198797		184105	152169	154048	135324	168255	159233	179549	121339	139927	125086	122576	144050	190821	187988	223998	194373		121060	134686	85056.5	135324	228492	156526	206228	125482	66903.5	39753.6
13681	690.978	35.3111	0.46525	2069.91	3	55.95	0.00231239	1.11715	F4IV62	AT2G04235	RSPEGNTNSEIEGSLLCK	[2] Phospho (ST)	AT2G04235	hypothetical protein;(source:Araport11)	1.90586	1.34933		3851.66	7340.74	4903.55	6616.52		5866.51	2618.74	2976.79	4812.51	7100.5	5928.86	8728.46	7902.44	5829.28	6026.29	3779.76	4354.24	6931.79	6477.4	6081.43	7018.84		3857.58	2317.87	1643.61	4812.51	9642.59	5828.07	10025.4	8172.26	2787.16	1915.21
5994	737.299	12.8982	0.978267	1472.58	2	53.14	0.000670909	0.4556	F4IV84	AT2G04410	SDSPGKDEPGYNK	[1] Phospho (ST)	AT2G04410	RPM1-interacting protein 4 (RIN4) family protein;(source:Araport11)	2.23001	-20.0008		1590.08	3545.9	6137.45	306.86		17845.3	657.735	869.683	626.238	181.594	42552.3	27405.1	746.534	502.036	126172	93450	239.704	517.13	599.404	102.474	279.144		11734.3	582.166	480.189	626.238	246.607	41828.9	31477.1	772.025	240.039	40098.6
6626	737.299	12.1677	1.93235	1472.58	2	63.09	0.000786871	0.534348	F4IV84	AT2G04410	SDSPGKDEPGYNK	[3] Phospho (ST)	AT2G04410	RPM1-interacting protein 4 (RIN4) family protein;(source:Araport11)	-3.67546	1.54982		32055.7	8721.54	18582.8	28800.1		15985.9	48268.6	48409.6	28267.5	12376.6	4705.98	2221.85	44710	89776.4	5154.54	4759.58	54140.7	32805.7	29370.6	23442.5	30458.4		10511.7	42722.9	26729	28267.5	16807.6	4625.98	2551.99	46236.6	42924.9	1638.16
9705	760.041	29.5988	0.495383	2277.1	3	20.01	0.0017879	0.785164	F4IFD0	AT2G04865	DQVGVTATPETQQQIELGKR	[8] Phospho (ST)	MAIN-LIKE 2 (MAIL2)	Encodes a nuclear localized aminotransferase-like protein containing a plant mobile domain. The mRNA is cell-to-cell mobile.	1.37338	1.12108		11026.6	15143.7	8825.27	9893.86		12148.9	10288.2	9839.68	12020.2	14056.8	13664.7	18326.5	14940.4	10501.7	9011.56	10365.1	6184.11	10666.8	7921.65	14928.7	7596.11		7988.6	9106.2	5432.91	12020.2	19089.3	13432.4	21049.6	15450.5	5021.18	2863.96
3189	1047.93	33.9522	0.450967	2093.84	2	71.71	0.00250115	1.19453	F4IFD0	AT2G04865	LQEEFDGEEPTESYDVK	[13] Phospho (ST)	MAIN-LIKE 2 (MAIL2)	Encodes a nuclear localized aminotransferase-like protein containing a plant mobile domain. The mRNA is cell-to-cell mobile.	1.20764	1.23655		40131.6	48464.6	41957.8	51883		41387.4	47288.9	35744.1	37077.8	52412.2	55408.7	48797.7	38930.4	47393.9	52399	37528.4	33254.2	26471.5	58954.9	80309.8	57814		27214.7	41855.7	19735.8	37077.8	71176.6	54466.7	56048.4	40259.7	22660.5	16652.9
12600	1130.05	30.4074	0.564383	2258.09	2	68.15	0.00272966	1.20884	Q9SI37	AT2G04880	LVPHTVASQSEVDVASPVSEK	[16] Phospho (ST)	ZINC-DEPENDENT ACTIVATOR PROTEIN-1 (ZAP1)	Encodes WRKY1, a member of the WRKY transcription factors in plants involved in disease resistance, abiotic stress, senescence as well as in some developmental processes. WRKY1 is involved in the salicylic acid signaling pathway. The crystal structure of the WRKY1 C-terminal domain revealed a zinc-binding site and identified the DNA-binding residues of WRKY1. The mRNA is cell-to-cell mobile.	-1.90997	-2.6529		9967.31	5218.56	31069.5	11711.5		1673.28	19306.5	15327.5	19932.7	7981.15	5580.3	10856.2	1533.93	40715.3	30532.1	28777.2	26047.8	11461.6	10685.7	14464.4	10619.5		1100.28	17088.4	8462.97	19932.7	10838.5	5485.44	12469.2	1586.3	19467.3	9703.41
9173	879.086	29.6801	0.609317	2634.24	3	21.94	0.00266172	1.01043	Q9SI37	AT2G04880	LVPHTVASQSEVDVASPVSEKAPK	[16] Phospho (ST)|[19] Phospho (ST)	ZINC-DEPENDENT ACTIVATOR PROTEIN-1 (ZAP1)	Encodes WRKY1, a member of the WRKY transcription factors in plants involved in disease resistance, abiotic stress, senescence as well as in some developmental processes. WRKY1 is involved in the salicylic acid signaling pathway. The crystal structure of the WRKY1 C-terminal domain revealed a zinc-binding site and identified the DNA-binding residues of WRKY1. The mRNA is cell-to-cell mobile.	-1.77759	-2.2777		15218.8	8561.46	32735.8	14372.3		8284.07	19197	15927.3	21178.8	9183.3	8240.84	11447.8	6201.55	42737.6	27391.3	44912.5	21842.4	15699.9	13853.1	13863.9	14150.5		5447.27	16991.4	8794.13	21178.8	12471.1	8100.74	13148.8	6413.3	20434.1	8705.22
10480	642.646	18.9433	2.3432	1924.91	3	51.42	-0.000683203	-0.354926	F4IGA4	AT2G05120	NRVPPPDSPVTPATQNR	[8] Phospho (ST)	NUP133	Nucleoporin, Nup133/Nup155-like protein;(source:Araport11)	1.34193	1.09573		19656.9	26378.2	22301.8	24436.7		19597.6	20695.4	17690.8	20808.5	23681.7	24397.2	30373.1	27589.3	20028.8	28524.2	21987	19693.7	25814	22292.4	27850.8	22249.5		12886.6	18317.6	9767.85	20808.5	32160.1	23982.4	34886.2	28531.3	9576.37	9065.28
34837	717.775	12.0226	0.9322	1433.54	2	41.48	0.000408946	0.285271	F4IL68	AT2G07360	SYESDDEEPRK	[4] Phospho (ST)	TPLATE-ASSOCIATED SH3 DOMAIN CONTAINING PROTEIN (TASH3)	TPLATE-associated SH3 domain containing protein.	-1.19834	3.58466		1768.3	1475.62	1400.65	5020.87		1627.13	2667.91	2103.74	1070.62	2180.61	814.897	458.488	5819.58	5338.43	851.49		604.504	4740.79	7052.51	2949.29	6444.73		1069.93	2361.39	1161.57	1070.62	2961.3	801.044	526.614	6018.29	2552.47	270.612
17059	857.875	39.2807	0.354383	1713.74	2	61.62	0.00155015	0.904546	F4IL68	AT2G07360	TLLETSELEEEDAR	[6] Phospho (ST)	TPLATE-ASSOCIATED SH3 DOMAIN CONTAINING PROTEIN (TASH3)	TPLATE-associated SH3 domain containing protein.	-1.04641	25.4336		588.997	562.872	470.537	11967.4		722.087	787.001	397.99	532.129	1402.02	678.744	319.177	330.482	290.324	249.778	523.369	1291.61	8706.49	13075.4	14762.9	12205		474.815	696.58	219.747	532.129	1903.96	667.205	366.603	341.767	138.813	79.3817
12708	506.726	12.7325	0.944517	1011.44	2	43.91	-0.000232013	-0.229389	F4IL68	AT2G07360	TSSISAGPGR	[3] Phospho (ST)	TPLATE-ASSOCIATED SH3 DOMAIN CONTAINING PROTEIN (TASH3)	TPLATE-associated SH3 domain containing protein.	1.1739	-1.50327		1779.08	2088.47	8746.96	5818.63		468.516	3841.63	3845.22	1447.5	2314.75	7834.56	160.403	6540	8157.36	12979.1	8469.65	6527.82	4377.83	6122.82	6495.91	6583.15		308.077	3400.25	2123.11	1447.5	3143.47	7701.37	184.237	6763.31	3900.29	4124.88
6645	800.839	29.2667	0.773317	1599.66	2	59.19	0.00187251	1.17057	F4IL68	AT2G07360	YQSTYEGYGSPIR	[10] Phospho (ST)	TPLATE-ASSOCIATED SH3 DOMAIN CONTAINING PROTEIN (TASH3)	TPLATE-associated SH3 domain containing protein.	1.49645	1.41613		20203.1	30232.9	23940.2	33902.4		24450.7	24590	18491.3	14984.9	31499	30397	28911.1	30180.3	26224.1	27047.3	20802.6	22262.2	27709.9	40714.3	32845.2	35650.5		16077.8	21764.8	10209.8	14984.9	42776.2	29880.3	33207	31210.8	12538.6	8595.88
1417	1115.49	37.0911	1.00447	3343.44	3	56.5	0.00245201	0.733382	F4IL68	AT2G07360	YQSTYEGYGSPIREEPPPPYSYSEPQSR	[10] Phospho (ST)	TPLATE-ASSOCIATED SH3 DOMAIN CONTAINING PROTEIN (TASH3)	TPLATE-associated SH3 domain containing protein.	1.6687	1.57567		211657	353192	161119	253870		250879	206938	177189	218169	267647	381895	483760	314709	158405	188265	185690	121690	242537	278186	197723	311368		164968	183163	97833.5	218169	363468	375403	555641	325454	75738.3	59832.6
17716	608.815	25.5336	0.879317	1215.62	2	64.49	-0.000966974	-0.795459	F4IMB5	AT2G07698	VVDAMGVPIDGK	[5] Oxidation (M)	AT2G07698	ATPase, F1 complex, alpha subunit protein;(source:Araport11)	-1.00719	1.58509		4081.38	4052.24	2359.42	3739.89		3640.62	4671.23	4545.83	3589.29	5555.86	4419.15	3924.86	2798.12	3175.2	3753.83	4519.62	575.269	4643.2	2018.11	5246.21	3979.48		2393.92	4134.54	2509.95	3589.29	7544.94	4344.02	4508.04	2893.66	1518.16	1193
2258	1156.86	53.8643	0.149217	3467.56	3	68.56	0.00361857	1.04355	F4IHD8	AT2G14830	APSSSSSSSPPKEVADETQDWILGAGSGWVEAR	[9] Phospho (ST)	IST1-LIKE 10 (ISTL10)	Ist1p;(source:Araport11)	1.1904	-1.74001		30487.8	36292.6	34203.7	19657.2		107813	32036.1	51093.4	4895.88	23957.9	62750.1	28027.1	41174.6	21386.8	84816.6	46883.8	16093.2	20793.9	28948.9	33793.3	7339.89		70893.3	28355.4	28210.9	4895.88	32535.2	61683.4	32191.6	42580.5	10225.7	26955.5
19211	691.309	11.5441	0.310017	1380.6	2	65.57	-0.000433704	-0.314141	F4IJD7	AT2G15860	LENSVQQGSSPR	[10] Phospho (ST)	AT2G15860	BAT2 domain protein;(source:Araport11)	-4.21813	-329.197		2097.11	497.165	2912.04	8.84589			372.658	6558.57	3773.48	5425.96	114.966	196.995		18876.9	449.225			8.84589					0	329.842	3621.27	3773.48	7368.53	113.012	226.266	0	9025.65	142.768
1539	565.784	31.4544	1.1425	1129.55	2	29.46	2.31367e-05	0.0204831	Q9SIV5	AT2G16485	AIAPPELSPR	[8] Phospho (ST)	NEEDED FOR RDR2-INDEPENDENT DNA METHYLATION (NERD)	Encodes NERD (Needed for RDR2-independent DNA methylation), a plant-specific GW repeat- and PHD finger-containing protein involved in siRNA-dependent DNA methylation.	1.56724	1.44462		27252.2	42710.8	44778.1	64687.6		23860.4	30678.4	27888	27019.5	54559.6	36354	51052.7	32863.2	49735.7	38191.8	42698.9	49568.8	60641.1	52515.8	106527	51614.2		15689.6	27153.7	15398.2	27019.5	74092.8	35736	58638.4	33985.3	23780.1	12137.7
16016	931.764	36.5307	0.8547	2792.27	3	29.63	0.00587078	2.10251	Q9SIV5	AT2G16485	NSQDTWSQGGSLPSPTPNQITTPTAK	[14] Phospho (ST)	NEEDED FOR RDR2-INDEPENDENT DNA METHYLATION (NERD)	Encodes NERD (Needed for RDR2-independent DNA methylation), a plant-specific GW repeat- and PHD finger-containing protein involved in siRNA-dependent DNA methylation.	3.65247	2.2896		6483.76	23681.7	9141.74	20930.9		9206.44	3686.87	4600.62	11317.3	18111.2	29813	28805.2	20222.3	9711.82	15597.6	16340.4	2821.6	20429.3	19079.7	27461.8	17930.8		6053.79	3263.28	2540.2	11317.3	24595.2	29306.2	33085.3	20912.8	4643.52	4957.05
5632	669.271	26.4553	1.15078	1336.53	2	28.05	0.00516627	3.86546	Q9ZVX8	AT2G16850	ALASFRSNPTN	[4] Phospho (ST)|[7] Phospho (ST)	PLASMA MEMBRANE INTRINSIC PROTEIN 2;8 (PIP2;8)	plasma membrane intrinsic protein 2;(source:Araport11)	-1.67586	-2.76372		21369.6	12751.4	31104.1	11254.4		18862.6	22207.6	28201.8	17652.6	12494.3	5970.76	11393.1	31106.2	19073.7	16282.5	37112.6	81206.5	10432.9	10241.9	12804.5	11725.7		12403.3	19656.1	15571.4	17652.6	16967.5	5869.26	13086	32168.3	9119.72	5174.75
31140	709.251	23.018	0.515917	1416.49	2	22.54	8.91333e-05	0.0629256	Q9ZVX8	AT2G16850	ALASFRSNPTN	[4] Phospho (ST)|[7] Phospho (ST)|[10] Phospho (ST)	PLASMA MEMBRANE INTRINSIC PROTEIN 2;8 (PIP2;8)	plasma membrane intrinsic protein 2;(source:Araport11)	3.35331	-8.10445		110.043	369.007	602.622	74.3569		232.464	145.962	21.5099	200.915	106.343	18665.5	167.335	55.8215	59.0814	7804.79	529.65	539.98	47.5942	139.613	102.366	44.9418		152.859	129.192	11.8765	200.915	144.416	18348.2	192.199	57.7275	28.2486	2480.44
15841	1141.78	39.7921	1.46508	3422.31	3	27.52	0.00458122	1.33864	Q9ZVX7	AT2G16860	IEEDSSEEEEEEEDNQEPQVDVTQLTGR	[5] Phospho (ST)|[6] Phospho (ST)	ATSYF2	GCIP-interacting family protein;(source:Araport11)	2.29332	1.87619		36283.9	83210.8	20261.6	38014.6		39082.2	43217.8	22348	45917.3	45173.6	117160	117694	76966.1	26264.1	64160.5	45558.8	2195.28	47855.1	58966.2	14686.6	50390.4		25698.9	38252.4	12339.3	45917.3	61346.4	115169	135181	79594.1	12557.7	20390.8
1648	1193.81	37.9538	1.37558	3578.41	3	69.17	0.0038364	1.0721	Q9ZVX7	AT2G16860	RIEEDSSEEEEEEEDNQEPQVDVTQLTGR	[6] Phospho (ST)|[7] Phospho (ST)	ATSYF2	GCIP-interacting family protein;(source:Araport11)	1.12973	-1.18725		360458	407219	218377	183935		351310	373749	295211	435527	274282	525406	495159	385367	173264	348521	323737	116330	243510	231996	93336.3	217075		231008	330808	162999	435527	372478	516474	568734	398525	82843.1	110763
1672	576.781	23.6083	1.52887	1151.55	2	40.95	0.000334633	0.290594	F4ILE0	AT2G16940	EKSLEIEPK	[3] Phospho (ST)	AT2G16940	Splicing factor, CC1-like protein;(source:Araport11)	-1.19099	-2.67604		51529.9	43266.3	90617.8	33862.7		45660	63404.4	58229.3	41825.4	26892.6	61474	40866.7	51868.9	81668.7	94636.4	75047.4	116253	43828.9	34555.5	27151.1	31975.7		30024.2	56119.7	32150.9	41825.4	36520.5	60429	46939	53639.9	39048.3	30076.4
11602	448.213	27.3219	0.1374	894.412	2	24.84	0.0024465	2.73532	F4ILE0	AT2G16940	SLEIEPK	[1] Phospho (ST)	AT2G16940	Splicing factor, CC1-like protein;(source:Araport11)	2.35914	-3.65104		826.189	1949.1	4473.66	1225.31		827.425	643.149	1154.84	758.152	736.197	3577.94	2149.58	2548.9	2716.28	8520.79	2812.34	6153.61	1298.32	1688.92	762.342	1348.49		544.082	569.255	637.636	758.152	999.766	3517.12	2468.98	2635.93	1298.74	2707.99
6781	515.723	21.017	1.08245	1029.43	2	22.64	-5.34681e-05	-0.0519394	Q38872	AT2G17290	NSLNISMR	[6] Phospho (ST)|[7] Oxidation (M)	CALCIUM DEPENDENT PROTEIN KINASE 6 (CPK6)	Encodes calcium dependent protein kinase 6 (CPK6), a member of the Arabidopsis CDPK gene family. CDPKs contain an intrinsic Ca2+-activation domain with four EF hand Ca2+-binding sites. CDPKs protein kinases have been proposed to function in multiple plant signal transduction pathways downstream of [Ca2+]cyt elevations, thus transducing various physiological responses. CPK6 is expressed in both gu…	-1.01904	-2.20417		9000.1	8831.97	17800.1	8075.64		9604.86	11819.4	12249.5	4718.31	5962.17	11221.4	6843.27	13289.7	14574.6	16325.3	18013.9	23422	6817.06	11724.5	6702.35	7939.47		6315.77	10461.4	6763.48	4718.31	8096.72	11030.7	7860.1	13743.5	6968.58	5188.33
8485	1103.48	23.9101	0.6289	2204.95	2	70.55	0.00368651	1.67193	Q38872	AT2G17290	STTTTVSSVHSPTTDQDFSK	[11] Phospho (ST)	CALCIUM DEPENDENT PROTEIN KINASE 6 (CPK6)	Encodes calcium dependent protein kinase 6 (CPK6), a member of the Arabidopsis CDPK gene family. CDPKs contain an intrinsic Ca2+-activation domain with four EF hand Ca2+-binding sites. CDPKs protein kinases have been proposed to function in multiple plant signal transduction pathways downstream of [Ca2+]cyt elevations, thus transducing various physiological responses. CPK6 is expressed in both gu…	-1.25774	1.01394		18160.3	14438.8	15100.9	15311.4		9179.31	25391.7	25049.9	18628.8	9032.78	26307.1	11515.8	15883.2	19317	19570.6	15810.6	8699.95	17948.6	17019.6	13295.3	13532.4		6035.94	22474.3	13831.1	18628.8	12266.6	25859.9	13227	16425.5	9236.03	6219.71
18031	1002.07	18.0804	0.210467	3003.2	3	70.04	0.00306114	1.01929	F4INH0	AT2G17410	HSEENQSPHHHANNVMEQDQAAEER	[2] Phospho (ST)	AT RICH INTERACTION DOMAIN 2 (ARID2)	AT Rich domain protein.	29.5877	#DIV/0!		163.955	4851.05	635.17	0		280.655			95.78		67832	346.926			635.17								184.547	0	0	95.78	0	66678.8	398.475	0	0	201.863
25333	1007.4	11.0593	0.269033	3019.19	3	59.61	0.00255734	0.847028	F4INH0	AT2G17410	HSEENQSPHHHANNVMEQDQAAEER	[2] Phospho (ST)|[16] Oxidation (M)	AT RICH INTERACTION DOMAIN 2 (ARID2)	AT Rich domain protein.	-8.03872	#DIV/0!		721.387	89.739	0	3391.39		252.309	171.834	4891.01	1277.13	114.484		0.229525	27502.3					942.887	35089.7		1178.95		165.908	152.091	2700.54	1277.13	155.472	0	0.263629	28441.3	0	0
15772	1002.07	16.5805	1.05435	3003.2	3	70.02	0.00280737	0.934794	F4INH0	AT2G17410	HSEENQSPHHHANNVMEQDQAAEER	[7] Phospho (ST)	AT RICH INTERACTION DOMAIN 2 (ARID2)	AT Rich domain protein.	-1.23422	10.086		7831.44	6345.28	2653.29	26761.2		320.725	16651.4	23756.7	29648.1	20669.7		442.747	27916.6	8430.31	3533.3	803.747	2070.13	25517.4	40157	11807	42392.1		210.896	14738.3	13117.1	29648.1	28069.7	0	508.533	28869.8	4030.79	1122.92
16598	1007.4	13.1816	0.2628	3019.19	3	56.99	0.00148403	0.491532	F4INH0	AT2G17410	HSEENQSPHHHANNVMEQDQAAEER	[7] Phospho (ST)|[16] Oxidation (M)	AT RICH INTERACTION DOMAIN 2 (ARID2)	AT Rich domain protein.	46.2374	#DIV/0!		185.631	8583.07	971.7	0		375.687		132.769	128.241	823.923	34664.3	22139.1		3241.3	509.054	556.05							247.037	0	73.3073	128.241	1118.9	34075	25428.7	0	1549.76	161.782
6265	775.351	31.059	1.16842	2323.03	3	59.35	0.00186991	0.804942	F4INH0	AT2G17410	LSEDTGSPHHHADILMVQEK	[7] Phospho (ST)	AT RICH INTERACTION DOMAIN 2 (ARID2)	AT Rich domain protein.	1.06566	1.81041		57381.7	61149.2	25604.6	46354.7		65941.1	42408.5	51310.4	75557.6	49536.5	74979.7	79446	47383	22139.2	38565.9	24680.3	20396.5	47336.9	53933	25996.9	69566.2		43360.3	37536	28330.7	75557.6	67271.2	73705	91250.6	49000.9	10585.4	12256.6
5115	780.683	27.4798	0.927433	2339.03	3	29.83	0.00303196	1.29625	F4INH0	AT2G17410	LSEDTGSPHHHADILMVQEK	[7] Phospho (ST)|[16] Oxidation (M)	AT RICH INTERACTION DOMAIN 2 (ARID2)	AT Rich domain protein.	-1.37307	1.11264		63959.7	46581.7	39824.3	44310.2		61936.2	74121.7	63956.4	56997	60858.1	33109.1	57150	40886.3	49534	19914.8	58136.5	43859.4	59730.5	46834.8	32454.5	42459.7		40726.8	65605.7	35313.1	56997	82646.2	32546.2	65641.8	42282.4	23683.7	6329.12
3522	891.691	48.4486	0.688267	2672.05	3	47.9	0.00253707	0.949484	F4INH0	AT2G17410	SFLLDDASDGNESGTEEDQSAFMK	[13] Phospho (ST)	AT RICH INTERACTION DOMAIN 2 (ARID2)	AT Rich domain protein.	1.78107	2.63914		29109.8	51846.5	14749.3	38925.5		34992.5	17196.1	27114.7	44009.6	35066.3	63300	68700.8	47382.7	11700.8	33741.3	25441.3	4711.59	29284.8	43350.7	34406.5	52560.2		23009.7	15220.4	14971.2	44009.6	47620.6	62223.9	78908.9	49000.6	5594.5	10723.3
15914	728.328	17.96	0.40665	1454.64	2	51.24	0.000958489	0.658918	O22757	AT2G17480	LGGDGSASPTASTVR	[10] Phospho (ST)	MILDEW RESISTANCE LOCUS O 8 (MLO8)	A member of a large family of seven-transmembrane domain proteins specific to plants, homologs of the barley mildew resistance locus o (MLO) protein. The Arabidopsis genome contains 15 genes encoding MLO proteins, with localization in plasma membrane. Phylogenetic analysis revealed four clades of closely-related AtMLO genes. ATMLO8 belongs to the clade III, with AtMLO5, AtMLO7, AtMLO9, and AtMLO1…	-1.37954	-1.8557		1918.17	1390.44	8499.86	4580.4		2204	2927.42	2353.08	891.699	2030.95	4961.21	83.9079	4421.03	7281.73	7273.88	9152.83	10766.9	3411.88	5309.1	5722.98	4245.96		1449.26	2591.09	1299.23	891.699	2758.07	4876.87	96.3755	4571.99	3481.62	2311.71
7274	924.316	24.9618	0.314183	1846.62	2	101.11	0.00175062	0.948017	Q42344	AT2G17560	SEVDEAVSEEEAEDDD	[8] Phospho (ST)	HIGH MOBILITY GROUP B4 (HMGB4)	Encodes a protein belonging to the subgroup of HMGB (high mobility group B) proteins that have a distinctive DNA-binding motif, the HMG-box domain. The motif confers non-sequence specific interaction with linear DNA and structure-specific binding to distorted DNA sites. The HMGB proteins are involved in the assembly of nucleoprotein complexes. Can be phosphorylated by CK2alpha.	2.93526	-191.039		142.172	417.31	3523.82	18.4456		43.9973			459.409	292.787	118181	5.57972	157.081	252.076	258916	670.428		17.0524		39.0108	9.43426		28.9309	0	0	459.409	397.608	116172	6.40879	162.445	120.525	82285.9
1839	1031.88	27.2628	0.738383	2061.75	2	98.68	0.00288105	1.39739	Q42344	AT2G17560	SKSEVDEAVSEEEAEDDD	[10] Phospho (ST)	HIGH MOBILITY GROUP B4 (HMGB4)	Encodes a protein belonging to the subgroup of HMGB (high mobility group B) proteins that have a distinctive DNA-binding motif, the HMG-box domain. The motif confers non-sequence specific interaction with linear DNA and structure-specific binding to distorted DNA sites. The HMGB proteins are involved in the assembly of nucleoprotein complexes. Can be phosphorylated by CK2alpha.	-1.34964	-2.58047		155640	115320	189280	73351		163765	188575	164468	115530	46748.3	231877	98962.9	164861	153355	376548	255164	87113.4	81633.1	111940	42921.9	73806.1		107686	166909	90809.6	115530	63484.9	227935	113668	170490	73323.7	119671
3682	1162.8	46.2889	0.62255	3485.39	3	51.53	0.00318508	0.913839	O48832	AT2G17840	EISHDSSDEEDGDGGKNTNEMLNYGLTIASK	[3] Phospho (ST)|[7] Phospho (ST)	EARLY-RESPONSIVE TO DEHYDRATION 7 (ERD7)	Identified as drought-inducible gene by differential hybridization. Upregulated by high light, drought, cold and salt stress determined by microarray analysis.	4.20582	8.61179		26152.4	109992	11635.2	100200		39747.1	16252.7	18630.1	38868.9	87924.3	120971	145089	94846.9	13031.1	25509.4	22597.7	2439.8	74782.1	98420.5	113865	120283		26136.1	14385.3	10286.5	38868.9	119403	118915	166647	98085.4	6230.58	8107.13
8667	1179.81	41.0401	0.301117	3536.39	3	32.22	0.00525989	1.48736	Q9ZPV5	AT2G18220	FDATEIEDDADVEPDTDLEDTEKEGDDEATK	[16] Phospho (ST)	NUCLEOLAR COMPLEX ASSOCIATED 2 (NOC2)	Noc2p family;(source:Araport11)	-1.19861	1.21488		16013.3	13359.9	11560.7	14044.8		7332.23	22538.2	17290.9	23011.9	9539.6	16210.8	22707.1	9072.27	9813.99	17875.4	10974.1	9278.09	11022	15674.2	15688.2	14356.4		4821.38	19948.8	9547.05	23011.9	12954.9	15935.2	26081.1	9382.04	4692.37	5680.98
8374	1119.87	37.8242	0.8447	2237.73	2	51.5	0.00307082	1.37229	F4IQJ2	AT2G18410	DSDDEHPDSDEDPDDDLDI	[9] Phospho (ST)	ELONGATOR COMPLEX PROTEIN 5 (ELP5)	elongator complex protein;(source:Araport11)	37.2861	1.39958		477.182	17792.3	31144.2	43588.7					477.182	670.887	62522.9	43107.9	55421.6	41169.1	38317.5	31181.1	19127.1	54818.6	53087.1	34946.7	35495.5		0	0	0	477.182	911.074	61460	49513.2	57314	19684.2	12177.7
6519	1058.75	49.1518	0.509367	3173.22	3	25.42	0.00353216	1.11312	F4IQJ2	AT2G18410	GGEIIYFRDSDDEHPDSDEDPDDDLDI	[10] Phospho (ST)	ELONGATOR COMPLEX PROTEIN 5 (ELP5)	elongator complex protein;(source:Araport11)	4.82083	2.10304		12675.5	61106.5	19507.7	41025.5		11367.7	13354	10008.6	16990.5	59152.2	52587.4	84093.4	53301.1	28959.5	21520.3	18399.3	12629.5	42501.5	50328.3	26969.7	49104.8		7474.92	11819.7	5526.18	16990.5	80329.6	51693.4	96588.6	55121	13846.4	6839.36
497	739.82	36.5727	0.664867	1477.62	2	47.53	0.000942756	0.638022	P20649	AT2G18960	GLDIDTAGHHYTV	[12] Phospho (ST)	H(+)-ATPASE 1 (HA1)	Encodes a plasma membrane proton ATPase. Mutants have a reduced ability to close their stomata in response to drought and are affected in stomatal but not seed responsiveness to ABA. The mRNA is cell-to-cell mobile.	-1.1914	1.2169		102186	85769.5	92087.3	112061		83996.4	119337	103682	104912	98368.2	72339.3	111012	68506.8	111027	89678.1	79505.5	90842	103930	117529	102876	125493		55232.7	105626	57247.3	104912	133585	71109.6	127507	70845.9	53085.3	28500.6
6541	879.889	23.1774	0.571567	1757.76	2	63.4	0.00192417	1.09467	Q8S8S8	AT2G19385	KLETLDETSEGEEAK	[9] Phospho (ST)	AT2G19385	zinc ion binding protein;(source:Araport11)	-2.55977	-2.00418		15797	6171.27	28395.2	14168		12453	20190.1	19047.3	13003.3	11102.7	20654.9	358.065	17663.8	29614.1	32029	26386.9	25974.7	16286.2	15327.2	13933.3	11585		8188.62	17870.4	10516.8	13003.3	15077.6	20303.7	411.269	18267	14159.4	10179.1
21129	940.392	35.4816	0.737233	1878.77	2	37.43	0.00286527	1.52508	Q9ZUP4	AT2G19470	EPFSGGSDNANYETALK	[7] Phospho (ST)	CASEIN KINASE I-LIKE 5 (ckl5)	Member of CKL gene family (CKL-B group)	1.5873	2.72729		8892.25	14114.6	6943.79	18937.7		5995.11	12095.4	9688.84	8899.33	16231.5	14979.7	16024	10186.9	7385.18	8892.02	8791.19	4026.96	15388.1	22115.6	19562.5	19319.7		3942.15	10705.7	5349.63	8899.33	22042.6	14725.1	18405	10534.8	3531.08	2825.97
26755	902.045	36.282	0.124567	2703.11	3	41.57	0.00358539	1.3264	Q9ZUP4	AT2G19470	VVDTSSREPFSGGSDNANYETALK	[6] Phospho (ST)|[14] Phospho (ST)	CASEIN KINASE I-LIKE 5 (ckl5)	Member of CKL gene family (CKL-B group)	-4.95797	802.61		354.413	71.4834	4.17996	3354.88			354.413			23.0927	11.0474	422.366	242.325			4.17996		7196.02	270.997	7454.72	8714.02		0	313.694	0	0	31.3603	10.8596	485.124	250.599	0	0
14742	876.017	28.9716	0.954783	2625.03	3	29.74	0.00242082	0.922208	Q9ZUP2	AT2G19490	LIADEAADKETESESEEEDSLR	[11] Phospho (ST)|[13] Phospho (ST)	A. THALIANA RECA HOMOLOG 2 (RECA2)	recA DNA recombination family protein;(source:Araport11)	1.38948	1.62453		14986.2	20823.1	11744.3	19079		9980.59	22529.2	14670.8	15290.3	23293.7	13169.5	24764.9	24747.9	15045.6	18052.1	15720	4455.76	17017.4	26822.8	15716.6	18469.9		6562.84	19940.8	8100.36	15290.3	31633.2	12945.6	28444.6	25592.9	7193.75	5737.12
10895	1273.54	29.6801	0.324883	2545.06	2	107.89	0.00462847	1.81861	Q9ZUP2	AT2G19490	LIADEAADKETESESEEEDSLR	[13] Phospho (ST)	A. THALIANA RECA HOMOLOG 2 (RECA2)	recA DNA recombination family protein;(source:Araport11)	1.33054	2.26016		15309.9	20370.4	7192.96	16257.2		12070.8	21076.2	14447.2	14947.8	20335.8	24641.4	23973.2	14333.2	12010.8	10568.6	10648.5	1980.4	17998	17555.1	13033.6	16962.6		7937.3	18654.7	7976.93	14947.8	27616.4	24222.5	27535.4	14822.6	5742.74	3358.81
2943	876.017	30.0862	1.2983	2625.03	3	50.77	0.00268767	1.02386	Q9ZUP2	AT2G19490	LIADEAADKETESESEEEDSLR	[13] Phospho (ST)|[15] Phospho (ST)	A. THALIANA RECA HOMOLOG 2 (RECA2)	recA DNA recombination family protein;(source:Araport11)	1.53521	1.65394		77302.9	118676	66459.9	109921		74024.4	82916.4	75850.3	76702.6	126614	116646	120417	111538	87632.8	96245.4	77275.4	29933.1	99197.4	135553	92855.8	116923		48675.5	73389.9	41880.2	76702.6	171944	114663	138309	115346	41900	30587.7
20568	1336.14	31.3908	0.50125	4005.39	3	58.78	0.00630193	1.57336	Q9ZUN8	AT2G19540	TFGNGEDEDEDDEDDSDSDDDDGDEASKTPNIQVR	[16] Phospho (ST)|[18] Phospho (ST)	HEAT STRESS TOLERANT DWD 1 (HTD1)	Transducin family protein / WD-40 repeat family protein;(source:Araport11)	Inf	-21.247		0	12062.7	45232.7	2128.9							182195	4406.64	2186.21		46966	43563.4		1160.84	8367.03	480.149	4404.5		0	0	0	0	0	179098	5061.41	2260.86	0	14926.3
15014	685.274	21.1321	0.624833	1368.53	2	27.82	-0.00107864	-0.788172	F4ITF9	AT2G19710	ESFSEDHVSPR	[9] Phospho (ST)	IST1-LIKE 5 (ISTL5)	Regulator of Vps4 activity in the MVB pathway protein;(source:Araport11)	-1.25636	-1.23799		4320.14	3438.62	10501.1	8482.39		4124.49	4956.64	6758.04	2521.24	4457.53	5099.48	1240.59	4957.79	8737.5	8114.93	7611.12	22532.8	8082.11	8758.56	9011.45	8115.61		2712.1	4387.15	3731.41	2521.24	6053.4	5012.79	1424.93	5127.08	4177.67	2579
85632	772.701	21.5392	0.204867	2315.08	3	31.43	0.00112799	0.487235	F4ITF9	AT2G19710	TVTSSHVPQTVKSPDPDTPSR	[13] Phospho (ST)	IST1-LIKE 5 (ISTL5)	Regulator of Vps4 activity in the MVB pathway protein;(source:Araport11)	1.2125	1.1885		284.148	344.53	21.8931	26.0199			436.247		185.079		270.009	6217.94	24.3589	282.773		8.45024	4.39152	176.884	3.82758				0	386.125	0	185.079	0	265.419	7141.85	25.1907	135.202	0
8572	583.588	18.7471	1.36737	1747.74	3	27.33	-0.000338231	-0.193524	F4ITF9	AT2G19710	VNHDDSEEEKLPTR	[6] Phospho (ST)	IST1-LIKE 5 (ISTL5)	Regulator of Vps4 activity in the MVB pathway protein;(source:Araport11)	-1.05802	-1.30803		6955.34	6573.9	27669.1	21153.3		8427.61	9135.96	7108.13	4276.22	9311.4	9792.49	1877.17	10911.4	29286.2	28631.4	22752.3	30721.9	20852.4	19966.3	26240.2	18326.9		5541.66	8086.31	3924.71	4276.22	12645	9626.02	2156.1	11284	14002.6	9099.33
4475	1032.95	45.1698	1.60832	2063.88	2	59.8	0.00150269	0.728091	O82199	AT2G19810	AFQFSISPSSNSPPVSPR	[12] Phospho (ST)|[16] Phospho (ST)	OXIDATION-RELATED ZINC FINGER 1 (OZF1)	Encodes Oxidation-related Zinc Finger 1 (OZF1), a plasma membrane protein involved in oxidative stress.	1.45561	2.78228		73381.4	106814	40889.2	113765		50692.7	78123.9	77775.6	94139.3	89310.7	105019	135549	102389	67966.7	35548.2	48578.5	23816.5	103461	141051	87208	131623		33333.5	69148.1	42943.3	94139.3	121285	103233	155690	105885	32497	11297.6
1935	791.385	49.1312	0.7396	1580.76	2	99.39	-0.000732276	-0.463244	O82199	AT2G19810	SLGSNLGNDVVASLR	[1] Phospho (ST)	OXIDATION-RELATED ZINC FINGER 1 (OZF1)	Encodes Oxidation-related Zinc Finger 1 (OZF1), a plasma membrane protein involved in oxidative stress.	-1.29952	1.13432		90567.2	69692.5	73501.4	83373.9		72839.9	95412.2	94373.7	102579	58888.3	78292	79809	64113.1	55022.5	66703.9	63067.9	126091	69565.6	94966.6	75005.9	97512.6		47896.6	84450	52107.8	102579	79971.1	76961.1	91667.6	66302.3	26307.9	21199.1
29032	791.385	51.7835	0.2523	1580.76	2	45.84	-0.000346642	-0.219289	O82199	AT2G19810	SLGSNLGNDVVASLR	[4] Phospho (ST)	OXIDATION-RELATED ZINC FINGER 1 (OZF1)	Encodes Oxidation-related Zinc Finger 1 (OZF1), a plasma membrane protein involved in oxidative stress.	-4.44113	-1.35562		4626.95	1041.84	3438	2536.1		4005.89	5232.83	5221.3	4187.58	2411.2	2370.78	491.5	419.332	1965.54	5180.26	3934.03	3487.81	693.151	4980.93	5868.4	2041.78		2634.11	4631.61	2882.91	4187.58	3274.44	2330.47	564.531	433.65	939.786	1646.34
3552	1151.49	37.1741	0.7213	2300.97	2	84.22	0.00134788	0.585789	O82199	AT2G19810	SSLSSSYNNQIGGYGSGFGSPR	[20] Phospho (ST)	OXIDATION-RELATED ZINC FINGER 1 (OZF1)	Encodes Oxidation-related Zinc Finger 1 (OZF1), a plasma membrane protein involved in oxidative stress.	-1.07012	2.08777		83089.7	77644.9	34727.4	72502.9		60168.9	86646.9	94531.3	96713.7	55831.4	91327.2	82514.9	86385.4	61291.9	50666.7	51665.9	9064.87	70377.7	94955.6	42725.1	96779.6		39564.7	76691.8	52194.8	96713.7	75819.9	89774.7	94775.6	89335	29305.5	16102.4
2139	812.404	47.6156	1.20843	2434.19	3	25.31	0.00152445	0.626266	O82199	AT2G19810	VLPNQSPDRVDSFDVLSPTIR	[19] Phospho (ST)	OXIDATION-RELATED ZINC FINGER 1 (OZF1)	Encodes Oxidation-related Zinc Finger 1 (OZF1), a plasma membrane protein involved in oxidative stress.	-1.33603	1.26859		129874	97209.2	96507.9	122429		87562.7	167383	125103	155166	92602.2	89391.2	164879	65425.8	103581	93396.2	59460.5	150805	135131	119102	102086	136738		57577.7	148152	69074.9	155166	125755	87871.6	189378	67659.8	49525	29682.2
6028	812.404	48.4079	0.707233	2434.19	3	25.48	0.00122344	0.502606	O82199	AT2G19810	VLPNQSPDRVDSFDVLSPTIR	[6] Phospho (ST)	OXIDATION-RELATED ZINC FINGER 1 (OZF1)	Encodes Oxidation-related Zinc Finger 1 (OZF1), a plasma membrane protein involved in oxidative stress.	-1.09021	1.47221		35195.1	32283	16347.5	24067		33411	38599.8	29081.4	40911.1	28749.3	30788.2	46921.1	26152.6	15712.8	15134.2	10557.5	28446.6	29046.3	21755.5	20518.7	25874.8		21969.7	34165	16057.1	40911.1	39042	30264.8	53892.9	27045.6	7512.76	4809.81
11763	1258.09	48.6737	0.662367	2514.16	2	44.54	0.00247232	0.983362	O82199	AT2G19810	VLPNQSPDRVDSFDVLSPTIR	[6] Phospho (ST)|[17] Phospho (ST)	OXIDATION-RELATED ZINC FINGER 1 (OZF1)	Encodes Oxidation-related Zinc Finger 1 (OZF1), a plasma membrane protein involved in oxidative stress.	1.42185	3.53794		16859.2	23971.3	11523.9	40771		12747	18825.9	15283.1	22028.1	20039.3	26926.4	33587.5	18219.1	14453.4	15556.9	6806.3		38094.5	48905	30099.1	49276.1		8381.94	16662.9	8438.45	22028.1	27213.6	26468.6	38578.2	18841.2	6910.61	4944.12
3608	1191.49	45.9697	0.954083	3571.44	3	38.35	0.00319302	0.894044	O82199	AT2G19810	YLPSNEPDPDSDPDLSGPDSPIDAYTCDHFR	[11] Phospho (ST)	OXIDATION-RELATED ZINC FINGER 1 (OZF1)	Encodes Oxidation-related Zinc Finger 1 (OZF1), a plasma membrane protein involved in oxidative stress.	1.80867	3.54848		86602.9	156636	43455.4	154201		81040.4	89576.7	70942.5	109226	137134	153775	193131	147802	56747.7	61592.9	64001.8	15940.6	163357	165864	122821	169897		53288.9	79285	39170.4	109226	186230	151161	221828	152849	27132.8	19574.8
5468	665.782	35.5647	0.90735	1329.55	2	57.28	0.000542899	0.408333	Q8LGU6	AT2G20000	LHVPDEIDESP	[10] Phospho (ST)	HOBBIT (HBT)	Required for cell division and cell differentiation in meristems. Encodes a homolog of the CDC27 subunit of the anaphase-promoting complex (APC). Unlike other CDC27 homologs in Arabidopsis, its transcription is cell cycle regulated. Strong hbt mutants give rise to seedlings that lack an anatomically recognizable quiescent center and differentiated columella root cap cells, the cell types derived …	1.00785	1.08396		21067.5	21232.9	19096.7	20700.1		22816.5	21757.4	22956.7	17285.7	21272.7	24169.3	21566.4	18330.3	19903.9	18970.6	20634.8	17069.2	18288.6	22086.7	20103.7	22609.9		15003.2	19257.6	12675.4	17285.7	28888.7	23758.4	24770.9	18956.2	9516.67	6029.05
8540	602.291	32.0175	0.415083	1803.85	3	23.2	-0.000976332	-0.541249	Q9SL80	AT2G20010	SNGLTTASLSPSPSLHR	[14] Phospho (ST)	AT2G20010	Gls protein (DUF810);(source:Araport11)	1.25851	-1.48709		4155.74	5230.04	5821.71	3914.84		2487.55	5035.04	4738.55	5025.45	4964.19	5474.23	6817.12	4038.76	5011.6	7435.79	3801.73	8108.07	3229.64	4176.96	3916.36	4445.92		1635.71	4456.55	2616.36	5025.45	6741.44	5381.16	7830.05	4176.67	2396.2	2363.17
18159	851.365	44.469	0.542333	1700.72	2	53.47	0.000167126	0.0982683	Q9SL70	AT2G20110	SLSPETLALMCDER	[3] Phospho (ST)	AT2G20110	Tesmin/TSO1-like CXC domain-containing protein;(source:Araport11)	4.51419	4.00129		1860.92	8400.55	2605.56	10425.6		2923.9	2632.93	455.607	3419.17	13695.5	2329.54	15903.1	9815.25	4535.9	1777.58	637.282	8969.72	8175.72	9636.41	11851.7	12652.5		1922.64	2330.42	251.56	3419.17	18598.6	2289.94	18266.2	10150.4	2168.75	564.931
1194	748.836	33.5545	1.20952	1495.66	2	38.23	0.000903013	0.603758	Q8RWY6	AT2G20190	SSSLDLGVDPPSSR	[3] Phospho (ST)	CLIP-ASSOCIATED PROTEIN (CLASP)	Encodes a microtubule-associated protein that is involved in both cell division and cell expansion. It likely promotes microtubule stability.	1.27087	1.00899		70349	89404.3	129184	130345		72731.4	77295.3	73479.3	59291.3	101527	98899	88395.9	71982.3	143758	132608	115344	126659	100738	117656	207134	117577		47825.3	68414.7	40571.1	59291.3	137876	97217.8	101530	74440.1	68735.3	42144
20305	858.066	51.1602	0.472967	2571.18	3	30.28	0.00189631	0.737525	Q8RWY6	AT2G20190	TSPNGSSENIEILDDLSPPHLEK	[7] Phospho (ST)	CLIP-ASSOCIATED PROTEIN (CLASP)	Encodes a microtubule-associated protein that is involved in both cell division and cell expansion. It likely promotes microtubule stability.	3.27817	5.22743		2554.98	8375.66	1408.17	7361.13		3217.87	2611.34	2039.43	2486.6	8507.92	7101.15	16640.9	4894.94	1826.36	1767.62	886.438	1374.04	6905.79	9780.59	5468.7	7949.04		2115.95	2311.31	1126.06	2486.6	11553.9	6980.43	19113.5	5062.08	873.24	561.766
3338	818.016	40.1005	1.13665	2451.03	3	46.72	0.00233788	0.953839	Q9SIL4	AT2G20550	DKDDISAEYFGVPSPSGSGSSGGR	[14] Phospho (ST)	AT2G20550	HSP40/DnaJ peptide-binding protein;(source:Araport11)	1.55685	1.07507		52494.8	81726.7	54239.6	58311.1		63419.4	49092.7	42377.7	57555.7	74519.8	89639.5	89658.6	74489.2	56060.6	74240.6	51673.7	40243.6	61678.7	62567.7	48829.2	61353.7		41702	43452.3	23398.6	57555.7	101199	88115.6	102981	77032.6	26804.3	23594.4
6081	1062.95	54.3743	0.161767	2123.89	2	87.61	0.00228441	1.07558	Q9SIL4	AT2G20550	NADDIYSEFFGVSSPSGPR	[14] Phospho (ST)	AT2G20550	HSP40/DnaJ peptide-binding protein;(source:Araport11)	1.14544	#DIV/0!		279.215	319.823	0	1764.96				279.215		80.0602	758.597	538.642						13.9035	9905.81	531.249	132626		0	0	154.167	0	108.723	745.701	618.677	0	0	0
9592	644.292	31.0795	0.6633	1929.85	3	37.05	0.00273184	1.41557	Q9SKR5	AT2G20960	SKTPEPQPTYFEPSSR	[3] Phospho (ST)	pEARLI4	phospholipase-like protein (PEARLI 4) family protein;(source:Araport11)	1.50958	1.51462		8777.51	13250.3	12694.4	19227.2		8438.7	9897.26	7036.12	10101	12966.1	14099.7	15749.1	10706.1	13840.4	7509.5	13641.9	18315.4	18386.6	17089.6	26016.6	16717.8		5548.95	8760.13	3884.94	10101	17608.2	13860	18089.2	11071.7	6617.53	2386.59
23657	646.287	13.35	0.433117	1290.56	2	31.78	-0.000526006	-0.407579	Q9SKR5	AT2G20960	TPIHESAATER	[1] Phospho (ST)	pEARLI4	phospholipase-like protein (PEARLI 4) family protein;(source:Araport11)	-2.67082	-1.53362		2392.89	895.937	5382.45	3509.63		1999.38	3046.66	3116.49	1727.04	643.335	821.081	428.828	2844.49	2030.76	3650.14	4851.91	23336.7	4188.2	4891.53	1569.43	4718.82		1314.71	2696.62	1720.75	1727.04	873.658	807.123	492.547	2941.61	970.967	1160.05
44800	610.276	13.833	0.237317	1218.54	2	35.97	-0.00214878	-1.76341	Q9SKR5	AT2G20960	TPIHESAATGR	[1] Phospho (ST)	pEARLI4	phospholipase-like protein (PEARLI 4) family protein;(source:Araport11)	13.958	-4.6484		30.6534	427.861	296.771	63.8438		219.267	5.85884	25.5295	26.9207	44.7368	385.005	4547.53		289.473	927.221	396.632	72.8631	159.974	130.466	9.49782	83.8115		144.182	5.1857	14.0959	26.9207	60.7532	378.46	5223.24	0	138.406	294.68
1801	1099.41	40.4129	0.876983	2196.8	2	80.97	0.00226297	1.03012	Q8H110	AT2G21150	LSFAEDFENGSDEDDGENK	[11] Phospho (ST)	XAP5 CIRCADIAN TIMEKEEPER (XCT)	Encodes a nuclear localized XAP5 family protein involved in light regulation of the circadian clock and photomorphogenesis. XCT loss of function mutations also show decreased levels of DCL1, 3 and 4 and correspondingly lower levels of certain small RNAs suggesting a role in sRNA biogenesis.	1.78667	1.63392		79165.9	141444	93774.9	153221		87232.7	82371.6	69814.4	78298	147027	141067	179862	107293	88780.5	114388	96007.6	79312.9	118818	165234	172157	163067		57360.7	72907.7	38547.6	78298	199664	138669	206588	110957	42448.7	36353.5
1279	990.736	40.0162	0.8145	2969.19	3	62.55	0.00142704	0.480618	Q8H110	AT2G21150	LSFAEDFENGSDEDDGENKSSGTGNLR	[11] Phospho (ST)	XAP5 CIRCADIAN TIMEKEEPER (XCT)	Encodes a nuclear localized XAP5 family protein involved in light regulation of the circadian clock and photomorphogenesis. XCT loss of function mutations also show decreased levels of DCL1, 3 and 4 and correspondingly lower levels of certain small RNAs suggesting a role in sRNA biogenesis.	2.09004	1.60687		74683.3	156091	51729.1	83122.1		74711	71342	69208.9	84333.9	154957	151993	171175	147244	52063.6	40260	76297.5	44773.4	83646.4	100386	61313.6	92723.6		49127	63145.3	38213.3	84333.9	210434	149409	196610	152272	24893.2	12795
6425	533.253	31.0384	0.818933	1064.49	2	45.43	0.00196422	1.84522	B3H7M2	AT2G21230	SPPLSSLER	[1] Phospho (ST)	BASIC LEUCINE-ZIPPER 30 (BZIP30)	bZIP30 is a transcriptional activator that is involved in regulation of growth and development of reproductive organs. It interacts with a number of developmental regulators including WUS, HEC1, KNAT1/BP, KNAT2, JAB, BEL1, and NGA1.	-1.26745	-1.39648		11243.4	8870.86	18457.5	13217.2		11456.5	13006.3	14203.9	7550.39	8867.86	12356.6	6437.68	8778.43	13356.1	11144.1	33869.9	23022.7	10231.8	11701	22104.3	11532.1		7533.35	11512	7842.59	7550.39	12042.7	12146.5	7394.23	9078.17	6385.94	3541.7
11163	753.829	21.017	0.30275	1505.64	2	64.39	0.000921252	0.611867	F4IHK9	AT2G21660	DAIEGMNGQDLDGR	[6] Oxidation (M)	COLD, CIRCADIAN RHYTHM, AND RNA BINDING 2 (CCR2)	Encodes a small glycine-rich RNA binding protein that is part of a negative-feedback loop through which AtGRP7 regulates the circadian oscillations of its own transcript. Gene expression is induced by cold. GRP7 appears to promote stomatal opening and reduce tolerance under salt and dehydration stress conditions, but, promotes stomatal closing and thereby increases stress tolerance under conditio…	-1.49742	1.07235		5525.09	3689.73	4564.51	4894.76		6080.51	7329.13	6093.36	3431.68	4967.43	5487.33	1214.4	5599.16	6751.92	1941.16	3222.8	10276.7	6210.65	4501.61	5127.34	4004.3		3998.3	6487.07	3364.41	3431.68	6745.84	5394.04	1394.84	5790.34	3228.3	616.92
9610	1067.03	52.1782	0.502733	2132.04	2	33.23	0.00346714	1.62621	Q8GSA7	AT2G22300	RFSPVHELDVGQILSEAR	[15] Phospho (ST)	SIGNAL RESPONSIVE 1 (SR1)	Encodes a putative CAM binding transcription factor. Loss of function mutations show enhanced resistance to fungal and bacterial pathogens suggesting that CAMTA functions to suppress defense responses.It acts in the cold response pathway, it can bind to and activate the expression of DREB1 genes.	1.82293	1.77387		18899.9	34453.2	2414.01	4282.14		43003.2	26309.9	2914.29	38698.1	37956.1	25219.4	69263.4	21252.1	11299	65.5044		19006.6	12458.8	7101.21	868.762	4374.58		28277.2	23287.1	1609.1	38698.1	51544.9	24790.6	79555	21977.7	5402.42	20.8179
5179	711.688	51.7835	0.4395	2132.04	3	65.31	0.000701865	0.329199	Q8GSA7	AT2G22300	RFSPVHELDVGQILSEAR	[3] Phospho (ST)	SIGNAL RESPONSIVE 1 (SR1)	Encodes a putative CAM binding transcription factor. Loss of function mutations show enhanced resistance to fungal and bacterial pathogens suggesting that CAMTA functions to suppress defense responses.It acts in the cold response pathway, it can bind to and activate the expression of DREB1 genes.	-5.91834	3.36419		2522.5	426.217	19936	67068.5		3180.35	1022.16	60886.5	204.554	634.186	491.951	442.255	239.172	13943.9	44888.4	38451.1	6563.36	66318.1	56316.6	68329	79286.9		2091.27	904.72	33618.1	204.554	861.234	483.588	507.969	247.338	6666.99	14266
26682	1087.46	30.937	0.247467	2172.91	2	73.9	0.000976888	0.449577	Q8GSA7	AT2G22300	SENTSPVSGNDSDLSQLSEK	[5] Phospho (ST)	SIGNAL RESPONSIVE 1 (SR1)	Encodes a putative CAM binding transcription factor. Loss of function mutations show enhanced resistance to fungal and bacterial pathogens suggesting that CAMTA functions to suppress defense responses.It acts in the cold response pathway, it can bind to and activate the expression of DREB1 genes.	-1.4917	#DIV/0!		316.273	212.022	0	7384.43		320.438		787.308	125.399				212.022					14141.7	1448.93	15841.7	9160.47		210.707	0	434.707	125.399	0	0	0	219.262	0	0
7343	989.938	24.8592	0.80595	1977.86	2	87.41	0.00271012	1.37023	Q9SJZ2	AT2G22420	DSLTASQQDSDDIMPSPR	[14] Oxidation (M)	PRX17	Encodes a cell wall-localized class III peroxidase that is directly regulated by the MADS-box transcription factor AGL15 and is involved in lignified tissue formation.	1.35951	1.22017		19960.9	27137	18473.8	22541.2		23061.9	30070.9	17147.8	13349.7	31273.2	28324.2	23407	26156.2	21259.3	13384.2	12552.8	32609.8	30400.2	21392.8	21838	18178.3		15164.6	26616	9468.04	13349.7	42469.4	27842.7	26885	27049.3	10164.7	4253.62
3916	813.373	43.4754	1.50197	2437.1	3	24.7	0.00239846	0.984145	P46668	AT2G22430	ITEAPSSPPQFLEHSDGLNYR	[7] Phospho (ST)	HOMEOBOX PROTEIN 6 (HB6)	Encodes a homeodomain leucine zipper class I (HD-Zip I) protein that is a target of the protein phosphatase ABI1 and regulates hormone responses in Arabidopsis.	1.40183	1.25589		57524.6	80639.6	50137.8	62967.4		78479.2	55543.3	48079.4	52247.9	90571.8	71741.4	120751	53893.9	50135.2	71152.9	38611.7	45878.4	65806.4	70144.2	50833.7	66996.3		51604.8	49161.8	26546.7	52247.9	122998	70521.8	138693	55734.1	23971.2	22613.1
15804	630.3	41.5956	0.3108	1258.59	2	65.34	0.000713977	0.567286	F4IJK1	AT2G22560	LIDEFALSGSK	[10] Phospho (ST)	NETWORKED 2D (NET2D)	Kinase interacting (KIP1-like) family protein;(source:Araport11)	1.21639	-1.07077		2315.02	2815.96	4295.4	4011.5		2259.09	2696.74	2299.08	2050.65	4151.94	2419.83	4485.14	1395.38	3449.28	3107.57	3158.17	10056.1	2473.27	3679.02	9126.62	3118.28		1485.49	2386.9	1269.42	2050.65	5638.4	2378.69	5151.58	1443.02	1649.21	987.617
9286	751.369	37.4182	0.3036	1500.72	2	52.6	0.000876833	0.584274	F4IJK1	AT2G22560	LIDEFALSGSKNK	[10] Phospho (ST)	NETWORKED 2D (NET2D)	Kinase interacting (KIP1-like) family protein;(source:Araport11)	-7.58085	43.338		296.147	39.0652	683.593	29625.6		357.684	518.727	109.746	377.751	226.635	243.56	5.51635	7.64849	2693.91	94.6941	376.07	2276.23	25771.1	26161.7	37416.1	30535.9		235.199	459.129	60.5954	377.751	307.773	239.42	6.33601	7.90965	1288.04	30.0947
6353	928.099	37.0287	0.3753	2781.27	3	41.84	0.00268074	0.963854	F4ILG6	AT2G23140	EGASPSRPASALGASSPGISGNGYGLDAR	[6] Phospho (ST)	PLANT U-BOX 4 (PUB4)	PUB4 encodes a functional ubiquitin-protein ligase. The gene is expressed in most plant tissues and the protein localizes to the nucleus. PUB4 has been recovered as a second site suppressor from several different genetic screens and from these, it has been inferred to have roles in regulating root development, pollen tapetum development and ROS induced chloroplast degredation.	1.64292	2.7288		13982	22971.3	8511.51	23226.2		22111.7	16137.3	6621	16177.3	20725.8	22497.7	35111.4	17007.8	10520.7	8602.16	8081.24	7176.23	21405.5	24246.1	21273.2	26358.2		14539.8	14283.2	3655.74	16177.3	28145.9	22115.2	40328.5	17588.5	5030.26	2733.85
10416	716.627	26.7279	0.865533	2146.86	3	30.14	0.00134967	0.628672	F4ILG6	AT2G23140	SHDWDASSSETGKPSFSSR	[1] Phospho (ST)	PLANT U-BOX 4 (PUB4)	PUB4 encodes a functional ubiquitin-protein ligase. The gene is expressed in most plant tissues and the protein localizes to the nucleus. PUB4 has been recovered as a second site suppressor from several different genetic screens and from these, it has been inferred to have roles in regulating root development, pollen tapetum development and ROS induced chloroplast degredation.	2.37519	1.57112		7451.02	17697.6	21117.9	33178.8		13736.8	4821.84	5080.3	9159.57	19248.6	21886.5	14214.7	16381.2	21308.7	25033.8	21152.8	17626.1	24909.8	25314.6	58094.3	33080		9032.76	4267.85	2805.05	9159.57	26139.8	21514.4	16326.9	16940.6	10188.4	7955.98
1874	903.42	54.087	0.356383	1804.83	2	95.92	0.0010449	0.578949	O22173	AT2G23350	SGSPSDLLASLSINDHL	[3] Phospho (ST)	POLY(A) BINDING PROTEIN 4 (PAB4)	polyadenylate-binding protein, putative / PABP, putative.Member of the Class II family of PABP proteins. Highly and ubiquitously expressed. The mRNA is cell-to-cell mobile.	1.45984	-1.4763		37012.2	54032	34478.8	23354.8		40174.7	40154.1	38204.3	30449.8	47783	54135.3	62040.7	53109.9	37884.1	43321.8	40202.6	21418.5	25111.4	37486.1	29874.7	10579.4		26417.3	35540.7	21094.2	30449.8	64890	53215	71259.2	54923.3	18113.6	13768.1
11422	1041.46	30.6149	0.94025	2080.9	2	61.64	0.00245424	1.17942	F4IMM1	AT2G23740	SLGTEGNTEAGVSPPLDDSR	[13] Phospho (ST)	SU(VAR)3-9-RELATED PROTEIN 5 (SUVR5)	Encodes a SET-domain protein SUVR5 that mediates H3K9me2 deposition and silencing at stimulus response genes in a DNA methylation-independent manner.	-1.28887	1.3163		35186.1	27299.9	22596.4	29743.6		16770.4	49514.7	45106.7	40922.9	25511.1	32273.4	25341.2	26622	31258.5	23530.3	21007.3	16872.8	30442	28587.5	39174.5	22957.3		11027.5	43825.8	24905.4	40922.9	34644.4	31724.7	29106.6	27531	14945.7	7478.16
4389	536.27	51.1829	1.32687	1605.79	3	33.39	-0.00298655	-1.85986	Q9ZUI1	AT2G24100	KDSFSDLLVHLPR	[5] Phospho (ST)	ALTERED SEED GERMINATION 1 (ASG1)	ATP-dependent DNA helicase;(source:Araport11)	-1.90633	-1.95425		32451.1	17022.8	37890.1	19388.5		30921.9	30807.5	42440.1	27429.7	17324.8	18259.8	18560.8	14301.1	23920.8	21244.9	26534.5	152849	14200.9	16480.5	26204.9	23041.4		20333	27268	23433	27429.7	23527.3	17949.4	21318.7	14789.4	11437.3	6751.82
511	698.776	17.9845	3.81712	1395.54	2	24.36	0.000606541	0.434629	Q9SJA6	AT2G24590	NYSRSPPPYR	[3] Phospho (ST)|[5] Phospho (ST)	RS-CONTAINING ZINC FINGER PROTEIN 22A (RSZ22a)	Barta et al (2010) have proposed a nomenclature for Serine/Arginine-Rich Protein Splicing Factors (SR proteins): Plant Cell. 2010, 22:2926.	1.018	-1.51134		263475	268218	415337	274814		179343	323708	368962	224978	171348	391379	183838	419795	254803	585797	483604	412250	255934	314291	245151	289243		117929	286516	203720	224978	232693	384726	211154	434129	121829	186172
3499	875.386	50.8569	0.790033	1748.76	2	30.21	0.00189947	1.08618	Q9SJA6	AT2G24590	RPPGYAFLDFEDSR	[13] Phospho (ST)	RS-CONTAINING ZINC FINGER PROTEIN 22A (RSZ22a)	Barta et al (2010) have proposed a nomenclature for Serine/Arginine-Rich Protein Splicing Factors (SR proteins): Plant Cell. 2010, 22:2926.	1.47957	1.27609		30813.9	45591.4	30349	38728		31938.2	27438.3	33229.8	30959.2	37480.9	47196.1	63274.3	38600.2	21924.7	37803	31212.4	32793.7	35742.9	49031.9	25905.6	49549.8		21001.3	24285.8	18347.6	30959.2	50899.6	46393.7	72676.1	39918.2	10482.9	12014.2
16228	1046.47	47.657	0.59805	2090.92	2	27.38	0.00304071	1.45425	Q9SJA6	AT2G24590	RPPGYAFLDFEDSRDAR	[13] Phospho (ST)	RS-CONTAINING ZINC FINGER PROTEIN 22A (RSZ22a)	Barta et al (2010) have proposed a nomenclature for Serine/Arginine-Rich Protein Splicing Factors (SR proteins): Plant Cell. 2010, 22:2926.	1.15712	-2.09528		11958.3	13837.1	1989.41	949.476		5420.8	12034	16658.2	18818	6711.04	19011.4	16544.3	17367.3	906.864	5386.86	4234.49	757.218	8974.36	784.583	128.46	898.511		3564.5	10651.3	9197.74	18818	9113.69	18688.2	19002.6	17960.3	433.6	1712
18110	409.166	10.1931	1.14528	816.317	2	24.85	0.000192837	0.236228	Q9SJA6	AT2G24590	SPTYGGR	[1] Phospho (ST)	RS-CONTAINING ZINC FINGER PROTEIN 22A (RSZ22a)	Barta et al (2010) have proposed a nomenclature for Serine/Arginine-Rich Protein Splicing Factors (SR proteins): Plant Cell. 2010, 22:2926.	-1.14146	-2.56706		1910.45	1673.69	3992	1555.09		1381.22	2574.17	2526.16	1483.13	979.296	2122.12	1535.19	2459.54	2532.88	6822.26	3335.46	4406.18	1733.21	1821.85	910.201	2034.77		908.238	2278.42	1394.8	1483.13	1329.9	2086.05	1763.3	2543.52	1211.05	2168.18
464	1031.44	39.5075	1.00737	2060.86	2	96.67	0.00212956	1.03334	Q9S775	AT2G25170	KPVYNLDDSDDDDFVPK	[9] Phospho (ST)	PICKLE (PKL)	Encodes a SWI/SWF nuclear-localized chromatin remodeling factor of the CHD3 group. Involved in post-germination repression of embryonic development. Acts with GA to establish repression of embryonic genes upon germination. Protein preferentially accumulates in differentiating tissues. Loss of function alleles are associated with expression of embryonic traits in adult plants and derepression of e…	-1.27253	1.58465		562339	441905	266837	422845		594971	559137	512139	586934	406770	478993	499093	392154	251916	395898	273067	186156	410415	544098	262639	545085		391229	494896	282774	586934	552400	470850	573252	405544	120449	125820
12662	1095.49	35.7092	0.438783	2188.96	2	67.54	0.0033357	1.52388	Q9S775	AT2G25170	KPVYNLDDSDDDDFVPKK	[9] Phospho (ST)	PICKLE (PKL)	Encodes a SWI/SWF nuclear-localized chromatin remodeling factor of the CHD3 group. Involved in post-germination repression of embryonic development. Acts with GA to establish repression of embryonic genes upon germination. Protein preferentially accumulates in differentiating tissues. Loss of function alleles are associated with expression of embryonic traits in adult plants and derepression of e…	1.13513	3.52161		20523.2	23296.5	4148.5	14609.4		11728.8	21782.4	22639.6	30672.9	18090.8	28860.5	32670.1	17268.2	9046.89	9891.26	6839.72	483.923	16609.4	20454.7	6698.38	20017.7		7712.38	19279.7	12500.3	30672.9	24567.6	28369.9	37524.5	17857.8	4325.6	3143.54
14389	807.349	37.9319	0.5208	2419.03	3	62.45	0.00382673	1.58193	Q9S775	AT2G25170	SDRKPVYNLDDSDDDDFVPK	[12] Phospho (ST)	PICKLE (PKL)	Encodes a SWI/SWF nuclear-localized chromatin remodeling factor of the CHD3 group. Involved in post-germination repression of embryonic development. Acts with GA to establish repression of embryonic genes upon germination. Protein preferentially accumulates in differentiating tissues. Loss of function alleles are associated with expression of embryonic traits in adult plants and derepression of e…	1.00351	-1.99171		12508.8	12552.7	7953.08	3993.09		10832.1	10608.6	12015	17732.6	9225.13	11567.1	13913.5	16723	4199.1	6087.79	12045.8	12992.4	4723.25	4830.54	3228.34	3451.58		7122.76	9389.71	6633.99	17732.6	12527.9	11370.5	15980.8	17294	2007.72	1934.76
22413	446.754	18.1034	0.527383	891.494	2	24.97	-2.34718e-05	-0.0263286	Q8LF20	AT2G25430	KVVTPLR	[4] Phospho (ST)	PICALM4A	AP180 N-terminal homology domain, TPLATE complex protein involved in clathrin-mediated endocytosis.	-5.17917	1.20604		2432.29	469.63	525.179	633.387			3147.65	2976.38	1535.93	1444.29	38.0201		1886.25	1784.01	66.7921	134.679	4740.32	2082.46	1583.61	264.307	184.648		0	2786.01	1643.39	1535.93	1961.37	37.3737	0	1950.66	852.99	21.2272
4980	1161.15	32.6949	0.6483	3480.43	3	43.73	0.00246944	0.70952	Q9SL96	AT2G25670	ESQEQQANNNADAVDEAAGSEPTEEESPIDVK	[20] Phospho (ST)	AT2G25670	hypothetical protein;(source:Araport11)	-1.72614	-1.57754		97853.8	56689.3	40341	25572.1		92100	106363	88906.7	105276	28981.6	102911	50470.4	68609.6	42234.5	62098.2	71489	14125.5	28113.7	33027.5	14523.1	31711.4		60561.2	94142.5	49089.2	105276	39357.4	101162	57969.6	70952.3	20193.6	19735.4
2449	1240.55	37.5822	0.947217	2479.08	2	82.72	0.00405471	1.63557	Q9SL91	AT2G25720	TAPDGSPPPAAAAGDEDIYSIDAAK	[6] Phospho (ST)	AT2G25720	hypothetical protein;(source:Araport11)	1.01408	1.37673		176551	179036	65108.1	89636.2		118781	216494	172831	218609	131738	214423	200431	181473	83654.4	86390.1	63768.8	38992.3	116858	98927.1	58930	94759.9		78105.8	191620	95427.4	218609	178903	210778	230213	187670	39997.7	27455.6
11243	870.066	34.8415	0.61565	2607.18	3	28.93	0.002854	1.09467	Q9SL91	AT2G25720	TAPDGSPPPAAAAGDEDIYSIDAAKK	[6] Phospho (ST)	AT2G25720	hypothetical protein;(source:Araport11)	1.41546	1.58252		17352.1	24561.2	9951.09	15747.8		9894.25	20724.7	17682.8	25002.4	19402.2	27742	29596.8	22843.7	11393	7789.99	11084.5	9967.54	16862.5	17002	14344.6	14954.3		6506.06	18343.6	9763.44	25002.4	26348.5	27270.4	33994.5	23623.7	5447.36	2475.73
7102	1041.45	29.225	0.711483	3121.34	3	46.94	0.00513523	1.6452	O82305	AT2G25920	FCEDPTATASTSSSQPESRPTSPVSPYR	[22] Phospho (ST)	AT2G25920	pollen-specific LRR extensin-like protein;(source:Araport11)	-1.63997	1.37056		69864.7	42601.1	16925.3	23197.1		88505.4	63933.3	55186.3	76296.1	32836.2	52372.9	48070.3	39842.7	16023.2	26938.2	19821.9	9591.31	30408.7	30024	11974.4	26486.1		58197.6	56587.8	30470.8	76296.1	44592	51482.6	55212.9	41203.1	7661.18	8561.24
13511	726.314	16.605	0.710733	2175.92	3	33.19	0.00147049	0.675801	O64843	AT2G26280	AVLDRTESSASHHSDEEAR	[11] Phospho (ST)	CTC-INTERACTING DOMAIN 7 (CID7)	smr (Small MutS Related) domain-containing protein	1.36145	-2.09327		6131.01	8347.09	19711.4	9416.56		758.319	13656.5	14322.4	9526.25	8925.35	21912.7	924.076	26860.4	16009.1	13757.1	35403.8	19360.8	9558.7	10841.4	7013.01	10818.8		498.64	12087.5	7908.03	9526.25	12120.8	21540.2	1061.38	27777.6	7654.46	4372.14
6132	752.969	14.9867	0.903317	2255.89	3	29.25	0.0012597	0.558407	O64843	AT2G26280	AVLDRTESSASHHSDEEAR	[11] Phospho (ST)|[14] Phospho (ST)	CTC-INTERACTING DOMAIN 7 (CID7)	smr (Small MutS Related) domain-containing protein	1.04651	1.74421		20150.7	21087.9	16052.7	27999.3		16652.7	23170.7	24035.6	17777.8	23759.6	9064.17	19773.2	46439.5	37696.5	7571.06	8548.63	27216.9	32668.1	32305.5	19480.8	29893.7		10950.2	20508.5	13271.1	17777.8	32265.9	8910.08	22711.2	48025.2	18023.9	2406.16
7779	726.314	15.3894	1.08685	2175.92	3	43.12	0.00230558	1.05959	O64843	AT2G26280	AVLDRTESSASHHSDEEAR	[14] Phospho (ST)	CTC-INTERACTING DOMAIN 7 (CID7)	smr (Small MutS Related) domain-containing protein	1.43755	-1.12945		14829.4	21318	16418.7	14536.9		24640.9	11663.2	12234	13754.6	16787.2	24904.9	21830.4	22628.7	20687.4	22968.9	11595.8	13188.9	23970.4	17351.3	6498.15	16522.9		16202.9	10323.2	6754.91	13754.6	22797.3	24481.6	25074.1	23401.3	9891.27	7299.74
32359	726.314	18.0351	0.331883	2175.92	3	26.84	0.00135996	0.625004	O64843	AT2G26280	AVLDRTESSASHHSDEEAR	[8] Phospho (ST)	CTC-INTERACTING DOMAIN 7 (CID7)	smr (Small MutS Related) domain-containing protein	-1.25635	-5.63119		466.274	371.134	1289.02	228.906		1181.91	942.474	287.331	147.683	29.9774	842.251	15003.9	50.0825	627.467	555.503	2083.88	3800.87	220.581	152.04	309.145	264.816		777.175	834.19	158.648	147.683	40.7098	827.932	17233.2	51.7925	300.011	176.544
11610	752.969	16.679	0.594117	2255.89	3	23.75	0.00155767	0.690491	O64843	AT2G26280	AVLDRTESSASHHSDEEAR	[8] Phospho (ST)|[11] Phospho (ST)	CTC-INTERACTING DOMAIN 7 (CID7)	smr (Small MutS Related) domain-containing protein	1.16897	-2.07125		14125.9	16512.6	28377.7	13700.8		25138.5	24455.7	10959.3	5909.62	9135.26	27961.4	24058	12098.4	16999.4	83436.7	39857.3	11471.3	9199.87	18014.3	19564.7	10866.9		16530.1	21645.9	6051.08	5909.62	12405.8	27486.1	27632.7	12511.4	8127.93	26517
9556	752.969	16.1215	0.495467	2255.89	3	26.06	0.00176259	0.781328	O64843	AT2G26280	AVLDRTESSASHHSDEEAR	[8] Phospho (ST)|[14] Phospho (ST)	CTC-INTERACTING DOMAIN 7 (CID7)	smr (Small MutS Related) domain-containing protein	3.32291	-1.67816		2191.53	7282.23	20131.9	11996.4		576.766	584.377	9827.49	6963.88	9152.53	37984.7	372.644	21707.7	16105.4	29014.5	50584.4	6949.21	10364.5	16277.5	9542.76	12864.6		379.258	517.236	5426.18	6963.88	12429.3	37339	428.014	22448.9	7700.47	9221.1
36401	779.625	15.8194	0.23695	2335.85	3	21.7	0.00160966	0.689113	O64843	AT2G26280	AVLDRTESSASHHSDEEAR	[9] Phospho (ST)|[11] Phospho (ST)|[14] Phospho (ST)	CTC-INTERACTING DOMAIN 7 (CID7)	smr (Small MutS Related) domain-containing protein	22.0034	-2.12136		88.5343	1948.06	126.183	59.4818		82.9528		94.4914			14427.6	315.103	1626.15	130.366	132.263		116.519	48.6877			72.6689		54.5464	0	52.1728	0	0	14182.3	361.924	1681.67	62.3318	42.0344
9118	673.285	15.678	0.972617	1344.56	2	60.9	7.74897e-05	0.0576322	O64843	AT2G26280	SPSSGGTSTLDTR	[1] Phospho (ST)	CTC-INTERACTING DOMAIN 7 (CID7)	smr (Small MutS Related) domain-containing protein	1.52156	-1.99409		2431.49	3699.66	22757.5	11412.5		411.969	4811.59	5851.23	3013.62	5386.35	10603.4	479.677	6838.46	27981.9	35443.4	19450.7	13904.4	9737.78	10986.7	13418.7	11816.2		270.894	4258.77	3230.72	3013.62	7314.75	10423.1	550.951	7071.96	13379	11264.2
31405	692.615	17.667	0.496683	2074.82	3	40.85	4.34654e-05	0.020949	P18064	AT2G26300	HHTEDTDENTQAAEIER	[6] Phospho (ST)	G PROTEIN ALPHA SUBUNIT 1 (GP ALPHA 1)	Encodes an alpha subunit of a heterotrimeric GTP-binding protein. The active GTP-bound form of GPA1 binds to the GTG1 and GTG2 abscisic acid (ABA) receptors and appears to affect their GTPase and GTP-binding activity, and hence, ABA binding abilities. GPA1 is a positive regulator in ABA-mediated inhibition of stomatal opening. Plants with recessive mutant alleles have complex phenotypes including…	1.45499	1.98082		397.586	578.484	1494.99	2961.3		667.798	39.9206	1094.73	856.207	1195.67	622.206	52.4186	2871.66	7243.84	740.698	182.697	5095.73	2761.97	3502.93	3362.04	2364.14		439.117	35.334	604.445	856.207	1623.74	611.628	60.2074	2969.71	3463.5	235.401
7879	869.881	27.2428	0.3581	1737.75	2	68.84	0.00172857	0.99472	O48713	AT2G26460	EGGDVASLDAAEAQTPK	[15] Phospho (ST)	SUPPRESSORS OF MEC-8 AND UNC-52 2 (SMU2)	Encodes SMU2, a protein involved in RNA splicing.	1.03051	1.11773		13201	13603.7	13224.2	14781		15910.2	14801.5	12664.8	10182.3	11612.2	19947.8	12049.7	12270.1	14958	22949.4	19152.6	4651.58	18243.2	13272.5	14723	13389.5		10461.9	13100.9	6992.77	10182.3	15769.6	19608.7	13840.1	12689	7151.88	7293.55
17335	912.915	51.4816	0.417383	1823.81	2	58.69	0.00183979	1.00876	F4IUL5	AT2G26530	LTVPFDWEETPGTPR	[13] Phospho (ST)	AR781	Pheromone receptor-like protein involved in the early elicitor signaling events which occur within minutes and include ion fluxes across the plasma membrane, activation of MPKs and the formation of ROS related to PGPS1 and WRKY33.	10.1161	1.41809		808.675	8180.67	6961.8	9872.47		472.546	657.159	397.475	3464.75	11438	6494	14537.4	4147.69	10368.7	6086.47	5175.75	7191.6	10938	9560.05	20589.6	4412.22		310.727	581.656	219.463	3464.75	15532.9	6383.6	16697.5	4289.31	4957.58	1934.34
8977	622.782	20.0568	0.8382	1243.55	2	55.56	0.000114923	0.0924156	O48724	AT2G26570	FSGSPVSTGTPK	[4] Phospho (ST)	WEAK CHLOROPLAST MOVEMENT UNDER BLUE LIGHT 1 (WEB1)	Encodes a coiled-coil protein WEB1 (weak chloroplast movement under blue light 1). WEB1, together with another coiled-coil protein WEB2/PMI2 (At1g66840), maintains the chloroplast photorelocation movement velocity.	-2.21463	-1.08189		5077.71	2292.81	8233.21	7609.99		7260.99	5507.83	5154.02	3225.14	4146.26	10726.1	66.5836	9332.6	7981.85	10580.2	8066.9	6744.85	8164.91	7226.24	8155.37	6969.95		4774.54	4875.02	2845.76	3225.14	5630.68	10543.8	76.4771	9651.26	3816.37	3362.49
2463	941.452	45.4408	0.92905	1880.89	2	76.05	0.00166727	0.886425	F4IVL6	AT2G26890	ILEISLNNVSSDDLNR	[10] Phospho (ST)	GRAVITROPISM DEFECTIVE 2 (GRV2)	GRV2 has sequence similarity to the C. elegans protein RME-8 which is involved in endocytosis. grv2 mutants result in a reduction in gravitropic response in hypocotyls and shoots but do not affect root gravitropism. The mutants are defective in amyloplast sedimentation.	1.37152	1.9372		68194.4	93530.3	52513.2	101729		61474.5	67808.8	68976.9	75215.9	97172.6	85098.5	103915	89056.6	48377.2	53388.9	54780.8	53746.7	70653	112764	128436	104661		40423.2	60018	38085.2	75215.9	131962	83651.9	119355	92097.4	23130.6	16967.5
5916	976.766	44.7846	0.901717	2927.28	3	42.51	0.00269951	0.922193	Q9ZVD5	AT2G27040	FEDQSETSSSHGGITAPGPISVAQLPR	[8] Phospho (ST)|[9] Phospho (ST)	ARGONAUTE 4 (AGO4)	AGO4 is a member of a class of PAZ/PIWI domain containing proteins involved in siRNA mediated gene silencing.Loss of function mutations have reduced site specific CpNpG and CpHpH methylation and increased susceptibility to bacterial pathogens including Tobacco rattle virus.	2.16602	2.51501		27461.5	59482.2	23703.3	59614		22404.7	34992.2	21128	34334.5	54891.3	60078.1	72975.4	52017.9	26390.9	27088.4	18566.4	23783.2	50585.9	63823.9	64653.3	60504.5		14732.4	30971.8	11665.7	34334.5	74543.2	59056.8	83818.6	53794	12618.3	8608.95
4688	557.774	15.5308	3.79612	1113.53	2	24.85	-0.000170021	-0.152686	Q9ZVD0	AT2G27100	DRSPLPPPR	[3] Phospho (ST)	SERRATE (SE)	Identified as a leaf form mutant by Redei having serrated leaves. Further analysis of the single loss of function allele indicated pleiotropic effects extending to many aspects of shoot development such as taller meristems, alterations in phase transition, phyllotaxy and branching. Encodes a single zinc finger containing protein that is expressed in meristems and organ primordia and forms a compl…	1.21287	1.06381		44584.1	54074.5	62208.5	66178.2		51476.9	46882.7	48153.8	33998.9	41298.6	64027.2	53343.4	60616.5	78405.2	74249	54661.3	47063.3	51460	67885.3	74491.5	73706.7		33849.2	41496.2	26587.8	33998.9	56084.1	62938.8	61269.6	62686.2	37487.9	23597.1
2615	713.818	27.9417	3.56103	1425.62	2	31.75	0.00103432	0.725525	Q9ZVD0	AT2G27100	RPSLSPPPPYR	[3] Phospho (ST)|[5] Phospho (ST)	SERRATE (SE)	Identified as a leaf form mutant by Redei having serrated leaves. Further analysis of the single loss of function allele indicated pleiotropic effects extending to many aspects of shoot development such as taller meristems, alterations in phase transition, phyllotaxy and branching. Encodes a single zinc finger containing protein that is expressed in meristems and organ primordia and forms a compl…	1.6725	1.30587		139930	234033	156029	203754		154320	129475	138663	138379	214236	247954	281557	200575	202021	183979	159260	100127	173907	230037	193662	222465		101475	114599	76561.7	138379	290935	243739	323393	207424	96592.4	58470.4
608	528.248	26.1368	2.537	1581.72	3	31.11	0.000164283	0.103863	Q9ZVD0	AT2G27100	RRPSLSPPPPYR	[4] Phospho (ST)|[6] Phospho (ST)	SERRATE (SE)	Identified as a leaf form mutant by Redei having serrated leaves. Further analysis of the single loss of function allele indicated pleiotropic effects extending to many aspects of shoot development such as taller meristems, alterations in phase transition, phyllotaxy and branching. Encodes a single zinc finger containing protein that is expressed in meristems and organ primordia and forms a compl…	1.03909	-1.15642		248325	258032	256114	221472		311477	208309	233918	250544	278380	241542	224852	293202	216604	245284	328175	246771	214877	242932	190767	241601		204815	184376	129156	250544	378044	237436	258262	303213	103565	77953.7
9732	1144.18	34.6747	1.53358	3429.52	3	25.71	0.00446733	1.30261	Q9ZVD0	AT2G27100	STSSSPPPPPPSSSLPQQEQEQDQQQLPLR	[12] Phospho (ST)|[13] Phospho (ST)	SERRATE (SE)	Identified as a leaf form mutant by Redei having serrated leaves. Further analysis of the single loss of function allele indicated pleiotropic effects extending to many aspects of shoot development such as taller meristems, alterations in phase transition, phyllotaxy and branching. Encodes a single zinc finger containing protein that is expressed in meristems and organ primordia and forms a compl…	1.92197	1.96407		50138.5	96364.8	43969.7	86359.3		66896.2	50386.1	32265.7	58107.6	80944.5	127107	158556	52861.2	59942.1	106696	52515.2	11128.8	72946.8	97847.2	103199	75510.3		43988.3	44597.1	17815.3	58107.6	109924	124946	182115	54666.1	28660.2	33908.9
2752	1196.21	31.935	1.78278	3585.62	3	37.42	0.00389103	1.08518	Q9ZVD0	AT2G27100	STSSSPPPPPPSSSLPQQEQEQDQQQLPLRR	[4] Phospho (ST)|[5] Phospho (ST)	SERRATE (SE)	Identified as a leaf form mutant by Redei having serrated leaves. Further analysis of the single loss of function allele indicated pleiotropic effects extending to many aspects of shoot development such as taller meristems, alterations in phase transition, phyllotaxy and branching. Encodes a single zinc finger containing protein that is expressed in meristems and organ primordia and forms a compl…	1.80892	1.69463		213774	386700	164245	278334		224799	193848	174777	274206	347907	434373	495445	298657	224499	225993	248479	57725.3	278711	324203	223312	297426		147819	171577	96502.2	274206	472463	426989	569062	308855	107340	71822.9
25704	863.868	13.9055	1.65975	1725.72	2	49.06	0.000499337	0.28935	Q9ZVD0	AT2G27100	TSEPNSEDEAAGVGKR	[6] Phospho (ST)	SERRATE (SE)	Identified as a leaf form mutant by Redei having serrated leaves. Further analysis of the single loss of function allele indicated pleiotropic effects extending to many aspects of shoot development such as taller meristems, alterations in phase transition, phyllotaxy and branching. Encodes a single zinc finger containing protein that is expressed in meristems and organ primordia and forms a compl…	4.32155	-1.74203		1903.06	8224.18	31095	17849.8		181.257	7359.28	3864.25	2544.59	8558.17	17821.6	2359.67	12711.4	51427.9	39964.6	29053.7	15656.3	24519.6	16354.1	19072.4	13273.6		119.187	6513.75	2133.62	2544.59	11622.1	17518.6	2710.28	13145.4	24589.3	12701.1
5088	1058	40.3064	1.20732	2113.99	2	57.73	0.00180271	0.852753	F4IFQ0	AT2G27210	LIHPLPPAITSPETSPER	[10] Phospho (ST)|[15] Phospho (ST)	BRI1 SUPPRESSOR 1 (BSU1)-LIKE 3 (BSL3)	BRI1 suppressor 1 (BSU1)-like 3;(source:Araport11)	1.47698	3.99093		52513.7	77561.7	20783.9	82947.1		46628.3	55471.3	49837.9	58994.5	81279.5	78125.1	87943.1	64806.1	23630.6	38791.6	26079.6	7805.35	72075.7	88177.8	84298.7	88355.8		30660.9	49098.1	27517.6	58994.5	110379	76797	101010	67018.9	11298.5	12328.4
6252	679.014	39.8525	1.15732	2034.02	3	31.59	0.000683214	0.335894	F4IFQ0	AT2G27210	LIHPLPPAITSPETSPER	[11] Phospho (ST)	BRI1 SUPPRESSOR 1 (BSU1)-LIKE 3 (BSL3)	BRI1 suppressor 1 (BSU1)-like 3;(source:Araport11)	1.4083	2.39296		28800.5	40559.9	17652.8	42242.5		36299.6	28063.1	22276.6	30319.1	46454.7	37342.1	49346	31616	17658.9	24314.1	15488.4	14602.6	33838.3	42761.7	54430.5	40429.1		23869.2	24838.8	12299.9	30319.1	63086.2	36707.3	56678.1	32695.6	8443.24	7727.27
3934	705.669	40.4559	1.82295	2113.99	3	29.59	0.000803272	0.37998	F4IFQ0	AT2G27210	LIHPLPPAITSPETSPER	[11] Phospho (ST)|[15] Phospho (ST)	BRI1 SUPPRESSOR 1 (BSU1)-LIKE 3 (BSL3)	BRI1 suppressor 1 (BSU1)-like 3;(source:Araport11)	1.41084	1.6919		57312.9	80859.3	45400.8	76813.4		65208.4	55593.5	52445.1	56751.5	81137.3	85810	91312.3	67240.6	36858.5	63546.3	47312.2	38340.1	63712.9	81315.9	84604.6	79423.8		42878.4	49206.2	28957.2	56751.5	110186	84351.3	104880	69536.5	17623.2	20195.6
4243	758.329	39.2807	0.991967	1514.64	2	63.27	0.00277463	1.83187	F4IFQ0	AT2G27210	QLSIDQFENEGR	[3] Phospho (ST)	BRI1 SUPPRESSOR 1 (BSU1)-LIKE 3 (BSL3)	BRI1 suppressor 1 (BSU1)-like 3;(source:Araport11)	1.68103	1.56429		27880.5	46867.9	31278.5	48928.7		31588.2	28946.4	25205.1	26217.5	47796	52943.1	49327.1	38655.8	32267.2	38521.7	25076.8	30707.7	39643.1	45635.6	67685.9	46804.3		20771.1	25620.6	13916.8	26217.5	64907.7	52043.1	56656.5	39975.7	15427.9	12242.6
2825	912.936	33.7853	0.626317	1823.86	2	78.89	0.00212659	1.16599	Q8S8I5	AT2G27285	SKSLEPLEAEQAVSEK	[3] Phospho (ST)	AT2G27285	nuclear speckle splicing regulatory-like protein (DUF2040);(source:Araport11)	1.09841	1.13771		39986.8	43922.1	48837.1	55562.4		25428.8	48276.6	40503.7	51417.6	57668.9	38500.4	51884.6	32306.3	64133.3	52590.9	34836.1	48414.5	52122.5	48505.4	80715.7	46703.7		16721	42730	22363.8	51417.6	78315.2	37845.9	59594	33409.4	30664.1	16713.9
[truncated: 1,491 more rows]
[truncated: 40 more columns]
