# Supplementary material for: Phosphoproteomic analysis reveals plant DNA damage signalling pathways with a functional role for histone H2AX phosphorylation in plant growth under genotoxic stress
Source: Plant J. 2019 Sep 10;100(5):1007–21. doi: 10.1111/tpj.14495 (PMC6900162; doi:10.1111/tpj.14495)
Supplement: Supplementary file 11 — Table S2. Phosphopeptides that display significant changes in abundance upon X‐ray treatment. [file TPJ-100-1007-s011.xlsx]

## Sheet: phosphopeptides
																						Fold Change			Fold Change									Col no X-ray Rep1	Col no X-ray Rep2	Col no X-ray Rep3	Col no X-ray Rep4	Col X-ray Rep1	Col X-ray Rep2	Col X-ray Rep3	Col X-ray Rep4	atm no X-ray Rep1	atm no X-ray Rep2	atm no X-ray Rep3	atm no X-ray Rep4	atm X-ray Rep1	atm X-ray Rep2	atm X-ray Rep3	atm X-ray Rep4
Peptide number	m/z	Retention time (min)	Retention time window (min)	Mass	Charge	Mascot score	Mass error (u)	Mass error (ppm)	Protein	AGI	Sequence	Variable modifications ([position] description)	Site 1 in Protein	Site 2 in Protein	Site 3 in Protein	phospho-position Rotinger et al (bold = also this study)	CONTEXT 1	CONTEXT 2	CONTEXT 3	Gene symbol	Description	FC (geom) (sig)	P.Value	adj.P.Val	FC (geom) (sig)	P.Value	adj.P.Val	Geometric means of normalised abundance	Control	X-ray exposure	ATM Control	ATM X-ray exposure	Normalized abundance	20140411_CW_C1b	20140411_CW_C2	20140411_CW_C3	20140411_CW_C4	20140411_CW_XC1b	20140411_CW_XC2	20140411_CW_XC3	20140411_CW_XC4	20140411_CW_A1b	20140411_CW_A2	20140411_CW_A3	20140411_CW_A4	20140411_CW_XA1	20140411_CW_XA2b	20140411_CW_XA3	20140411_CW_XA4
1709	706.761	29.558	1.03058	1411.51	2	33.54	0.000777606	0.550905	Q9S9K7	AT1G08880 AT1G54690	NKGDIGSASQEF	[7] Phospho (ST)|[9] Phospho (ST)	S137	S139		S137, S139	DIGSASQ	GSASQEF		HTA3, HTA5	Encodes HTA3 or HTA5, a histone H2A protein. H2AX is a meiosis-specific isoform of histone H2A. Upon DSB formation, rapid accumulation of phosphorylated H2AX (&#947;-H2AX) occurs around the break site. _x0001_H2AX foci accumulate in early G2. Immunolocalization studies in spread preparations of wild-type meiocytes at G2/early leptotene revealed the accumulation of numerous rather diffuse &#947;-H…	171.519	6.953e-07	0.000515217	-1.05314	0.947136	0.965893		882.563	151377	742.318	704.863		741.797	943.401	509.397	1701.95	118327	51214.1	224040	386753	1129	450.549	1205.93	494.995	697.305	1236.01	183.054	1564.58
5220	898.423	39.9327	0.572067	1794.83	2	73.77	0.00203492	1.13377	Q9CAA4	AT1G69010	AITGISIESQPELDDK	[9] Phospho (ST)	S184			T290	SIESQPE			BES1-INTERACTING MYC-LIKE PROTEIN 2 (BIM2)	Encodes BES1-INTERACTING MYC-LIKE 2 (BIM2), a PAR1 (PHYTOCHROME RAPIDLY REGULATED 1)-interacting protein that positively modulates the shade avoidance syndrome in Arabidopsis seedlings.	58.4123	4.74157e-06	0.00175675	-1.92211	0.205791	0.338369		1160.4	67781.8	2361.16	1228.42		2203.27	1726.16	1688.57	282.337	64503.4	74703	86749.1	50497.1	1485.04	2783.87	2003.35	3752.79	1955.98	921.834	1112.91	1134.76
13514	894.369	50.9001	0.478683	2680.08	3	44.84	0.00251216	0.937344	F4JUD2	AT4G32551	FVEDGSLDDNVESFLSQEDGDQR	[16] Phospho (ST)	S657			T308	SFLSQED			LEUNIG (LUG)	LEUNIG regulates floral organ identity,gynoecium and ovule development. Negatively regulates AGAMOUS . Encodes a glutamine-rich protein with seven WD repeats similar to transcriptional corepressors.	43.8121	1.61623e-06	0.000898221	4.1903	0.2327	0.366874		623.504	27317	320.848	1344.45		462.174	376.972	931.57	931.166	24338.7	30813.9	36577	20299.3	599.887	1100.6	15.2403	1053.19	720.151	3009.7	589.955	2555.14
8374	1119.87	37.8242	0.8447	2237.73	2	51.5	0.00307082	1.37229	F4IQJ2	AT2G18410	DSDDEHPDSDEDPDDDLDI	[9] Phospho (ST)	S364				HPDSDED			ELONGATOR COMPLEX PROTEIN 5 (ELP5)	elongator complex protein;(source:Araport11)	37.2861	0.00102792	0.0236316	1.39958	0.141945	0.263722		477.182	17792.3	31144.2	43588.7					477.182	670.887	62522.9	43107.9	55421.6	41169.1	38317.5	31181.1	19127.1	54818.6	53087.1	34946.7	35495.5
11047	1218.48	47.5539	4.07425	3652.41	3	23.59	0.0053943	1.47692	O49160	AT3G56150	FFTQVGSESEDESDYEVEVNEVQNDDVNNR	[9] Phospho (ST)|[13] Phospho (ST)	S13	S17			GSESEDE	EDESDYE		EUKARYOTIC TRANSLATION INITIATION FACTOR 3C (EIF3C)	member of eIF3c - eukaryotic initiation factor 3c	24.6289	2.00222e-08	4.45094e-05	2.52116	0.0109432	0.0530771		13034.6	321029	109512	276097		17237.3	10558	11137.6	14241.4	247442	329344	483432	269599	172014	157278	120104	44264.5	236684	295124	337915	246188
353	666.777	28.8889	1.17553	1331.54	2	45.09	0.000913095	0.685744	Q9S9K7	AT1G08880 AT1G54690	NKGDIGSASQEF	[9] Phospho (ST)	S139			S139	GSASQEF			HTA3, HTA5	Encodes HTA3 or HTA5, a histone H2A protein. H2AX is a meiosis-specific isoform of histone H2A. Upon DSB formation, rapid accumulation of phosphorylated H2AX (&#947;-H2AX) occurs around the break site. _x0001_H2AX foci accumulate in early G2. Immunolocalization studies in spread preparations of wild-type meiocytes at G2/early leptotene revealed the accumulation of numerous rather diffuse &#947;-H…	20.6097	2.10425e-07	0.000233887	-1.5259	0.026611	0.088293		22315.5	459914	32231.6	21123.1		18591.6	27686.1	28928.9	16653.8	293206	701726	362720	599510	37359	33404	35090.3	24646	23497.1	25177.4	16408.6	20508.4
7948	977.802	51.5257	0.476717	2930.38	3	76.68	0.00327524	1.11769	Q9ZW06	AT2G29190	NNLSPSASQGIGAPSPYSYAAVLGSSLSR	[28] Phospho (ST)	S265				SSLSRNG			PUMILIO 2 (PUM2)	Encodes a member of the Arabidopsis Pumilio (APUM) proteins containing PUF domain (eight repeats of approximately 36 amino acids each). PUF proteins regulate both mRNA stability and translation through sequence-specific binding to the 3' UTR of target mRNA transcripts.	14.4133	1.10309e-05	0.00306521	3.52365	0.0226679	0.0800389		3375.78	48656.1	5063.93	17843.5		2345.22	4222.79	2097.64	6251.48	27852.7	48332.5	86419.6	48175.9	11518.9	3104.23	7052.76	2607.51	26753.7	27731.8	5906.9	23131.4
8805	997.938	46.9639	0.282933	1993.86	2	70.76	0.00244435	1.22594	Q9LKA1	AT3G15040	SLAQSSLLSCSVLEGAGR	[1] Phospho (ST)|[11] Phospho (ST)	S204	S214		S46, S50	VARSLAQ	LSCSVLE		AT3G15040	senescence regulator (Protein of unknown function, DUF584);(source:Araport11)	14.3459	0.00108281	0.0236316	10.475	0.0196075	0.0736276		1605.97	23039	2043.89	21409.7		3183.64	554.219	742.367	5078.37	32459.3	7759.78	37013.6	30220.7	2459.32	10624.4	968.591	689.562	2454.93	39255.4	48786	44689.8
4576	1047.47	54.6595	0.3145	3139.39	3	22.91	0.00170116	0.541876	B0F9L4	AT3G27530	LIELGVDVDKLLEDIGDESEAQAESEED	[25] Phospho (ST)	S911				QAESEED			GOLGIN CANDIDATE 6 (GC6)	This gene is predicted to encode a protein that functions as a Golgi apparatus structural component known as a golgin in mammals and yeast. A fluorescently-tagged version of GC6 co-localizes with Golgi markers, and this localization appears to be replicated using the C-terminal (225 aa) portion of the protein.	13.0471	0.000105116	0.0106945	-1.0482	0.286485	0.423723		3610.91	47111.9	18728.9	17867.6		1734.4	1595.02	6895.87	8911.67	36541.8	51130	56776.2	46439.9	23959.3	16434.1	16684.6		27404.3	35561.2	22138.8	4724.09
16062	706.345	26.3493	0.442767	1410.68	2	80.26	-0.000371147	-0.263099	F4IG61	AT2G45460	IVSVASNASQDIK	[9] Phospho (ST)	S21			S582, S772	SNASQDI			AT2G45460	SMAD/FHA domain-containing protein;(source:Araport11)	11.9565	0.000163188	0.0119054	-1.55797	0.635849	0.744335		715.21	8551.43	462.44	296.822		555.077	671.037	1147.75	612.048	8273.85	10138.2	7173.01	8887.6	865.474	232.54	439.342	517.212	565.688	780.076	47.0152	374.14
12515	542.593	23.6944	0.344417	1624.76	3	30.87	0.000405922	0.249836	Q9SHI0	AT1G17210	LGDSQDRVSQSVVR	[11] Phospho (ST)	S769			S762, S767, S769	VSQSVVR			IAP-LIKE PROTEIN 1 (ILP1)	IAP-like protein 1;(source:Araport11)	11.8811	0.00380129	0.0420924	-1.37467	0.451891	0.580331		420.858	5000.24	504.994	367.357		1076.68	661.384	186.937	235.672	4109.57	6434.44	2601.3	9087.94	624.682	334.96	615.47		322.745	680.211	95.4802	868.838
25145	1052.95	35.9206	0.318467	2103.89	2	95.25	0.00120327	0.571926	Q0WV78	AT1G30240	DGYEEVVSGTQEGEDLAVK	[10] Phospho (ST)	T771				VSGTQEG			AT1G30240	proline-, glutamic acid/leucine-rich protein;(source:Araport11)	10.1241	0.00363552	0.0412335	1.75226	0.313703	0.452538		1485.84	15042.7	1557.89	2729.83		336.108	2465.99	1349.98	4355.99	23281.6	5203.45	29375.8	14388.5	1489.51	2997.07	2029.21	650.255	1338.42	4385.05	2404.56	3934.95
17335	912.915	51.4816	0.417383	1823.81	2	58.69	0.00183979	1.00876	F4IUL5	AT2G26530	LTVPFDWEETPGTPR	[13] Phospho (ST)	T60				TPGTPRK			AR781	Pheromone receptor-like protein involved in the early elicitor signaling events which occur within minutes and include ion fluxes across the plasma membrane, activation of MPKs and the formation of ROS related to PGPS1 and WRKY33.	10.1161	0.00347612	0.0403924	1.41809	0.32131	0.460821		808.675	8180.67	6961.8	9872.47		472.546	657.159	397.475	3464.75	11438	6494	14537.4	4147.69	10368.7	6086.47	5175.75	7191.6	10938	9560.05	20589.6	4412.22
29879	886.73	52.9444	0.529717	2657.17	3	35.98	0.0013519	0.508775	F4HTP2	AT1G67630	DVDMLLDGVQEDTEEIVTTPTNK	[4] Oxidation (M)|[21] Phospho (ST)	T115				TTPTNKS			DNA POLYMERASE ALPHA 2 (POLA2)	DNA polymerase alpha 2;(source:Araport11)	7.58664	0.000715463	0.0224869	4.19136	0.0166339	0.0668663		1132.66	8593.1	2834.16	11879		1521.08	1562.49	600.538	1153.17	12011.1	7425.78	11485.6	5322.56	5897.59	1140.64	1204.14	7965.19	14373.6	14124.6	10391.3	9438.48
19043	919.399	25.4903	0.583467	1836.78	2	56.86	0.00485138	2.64124	A4FVS4	AT1G76380	QESDGEEPVSLSQQPK	[3] Phospho (ST)	S249				RQESDGE			AT1G76380	DNA-binding bromodomain-containing protein;(source:Araport11)	7.31105	0.00148621	0.0276473	2.31716	0.0678566	0.164935		1583.39	11576.3	5631.43	13048.9		4075.31	2102.02	809.513	906.429	7349.88	15682.6	18084.4	8615.31	15514.5	2693.05	8336.87	2887.3	17488.6	12523.4	13502.8	9803.93
8970	1205.97	54.8522	1.64082	2409.93	2	48.97	0.00254498	1.05604	Q9C8F1	AT1G36730	NVTPFIEWLQNAESESEEE	[14] Phospho (ST)|[16] Phospho (ST)	S434	S436			NAESESE	ESESEEE		AT1G36730	Translation initiation factor IF2/IF5;(source:Araport11)	6.71135	0.00122554	0.0249943	1.07466	0.866577	0.911259		13976.7	93802.4	93793.9	100797		10196.9	6794.52	12223.8	45059.2	46732.9	97528.8	113574	149562	35541.1	93183.6	214643	108871	69398.1	153263	186408	52063.7
19189	987.118	48.1098	0.465717	2958.33	3	38.67	0.00881203	2.97872	Q9SHI0	AT1G17210	FNAEQGISSINDGEEVLNTETVTAQGR	[9] Phospho (ST)	S665			S762, S767, S769	GISSIND			IAP-LIKE PROTEIN 1 (ILP1)	IAP-like protein 1;(source:Araport11)	6.21794	0.00401481	0.0435362	2.44579	0.00337177	0.0278641		2377.06	14780.4	3875.95	9479.74		2530.43	2344.75	661.322	8136.83	13941.5	13184.6	22369.6	11606.7	3122.5	4405.35	4930.13	3327.91	9789.87	10099	7163.23	11403.1
4036	1165.99	54.4142	0.384	2329.96	2	55.87	0.00134215	0.576039	Q9C8F1	AT1G36730	NVTPFIEWLQNAESESEEE	[16] Phospho (ST)	S436				ESESEEE			AT1G36730	Translation initiation factor IF2/IF5;(source:Araport11)	6.07218	0.000160067	0.0119054	1.1798	0.809991	0.872388		7413.75	45017.6	19767.7	23321.9		10762.2	10293.8	2805.53	9719.81	49798.8	51166	41641.1	38708.6	43925.4	35509.2	31102.6	3147.54	38000.2	38400.5	36113.7	5613.86
21864	1042.91	42.1107	0.565783	4167.6	4	29.46	0.017557	4.21275	Q8LPQ8	AT4G35300	HEDWDEENLVGEGEDYPSDHGDDSEDDLHSPLISR	[24] Phospho (ST)|[30] Phospho (ST)	S361	S367			GDDSEDD	DLHSPLI		TONOPLAST MONOSACCHARIDE TRANSPORTER2 (TMT2)	tonoplast monosaccharide transporter2;(source:Araport11)	5.98345	6.71927e-05	0.00933559	10.1455	0.000451318	0.0112197		3425.1	20493.9	1163.26	11801.8		5186.74	3943.47	3128.05	2151.03	13118.8	22130.6	28737.2	21143.1	843.569	2046.75	1758.08	603.221	22058.4	12347	10924.4	6520.24
9124	812.355	51.3072	0.234617	2434.04	3	25.94	0.00596465	2.45052	Q9SNC6	AT3G46510	GRVDVSDDELYEDLQSLCNK	[6] Phospho (ST)	S147				VDVSDDE			PLANT U-BOX 13 (PUB13)	Encodes a protein containing a UND, a U-box, and an ARM domain. This protein has E3 ubiquitin ligase activity based on in vitro assays. Can be phosphorylated in vitro by MLPK, ARK1, and ARK2 but not by SD1-29. Involved in ubiquitination of pattern recognition receptor FLS2.	5.94143	0.001121	0.0240488	1.04962	0.959864	0.973883		1365.09	8110.58	3036.78	3187.46		2043.45	747.866	1656.76	1371.5	6967.92	6498.97	12730.8	7505.95	3728.64	1782.59	2667.91	4796.03	8065.81	8368.43	11773.4	129.893
16442	1071.51	51.5892	0.496333	2141.01	2	28.06	0.000613894	0.286731	F4I982	AT1G24300	ELASDNSIPLSPQWLYTK	[11] Phospho (ST)	S33			S50	IPLSPQW			AT1G24300	GYF domain-containing protein;(source:Araport11)	5.61466	0.00163544	0.0276473	2.39889	0.00520512	0.0356736		2671.38	14998.9	5312.64	12744.4		4527.65	2346.43	996.42	4810.82	15687.7	16983.8	21912.7	8668.52	7921.11	6434.94	3315.34	4713.92	16316.5	11410.1	13070.3	10841.4
12725	1184.76	20.2289	1.19233	3551.25	3	42.02	0.00328876	0.926084	O04151	AT1G56340	DAPAESDAEEEAEDDDNEGDDSDNESKSEETK	[22] Phospho (ST)	S397				GDDSDNE			CALRETICULIN 1A (CRT1a)	Encodes one of three Arabidopsis calreticulins. In CRT-deficient mouse fibroblasts, this protein restores ER Ca2+ levels. Post-transcriptionally regulates together with CRT2 VAMP721/722 levels under ER stress.	5.54824	0.00186817	0.0295161	-2.25499	0.0203648	0.074952		2831.93	15712.2	78548.9	34833.4		1270.67	6047.25	4120.66	2031.3	11156.9	31025.4	10595.2	16618.2	54874	193280	63394.6	56618.2	29241.8	44006.2	38305.7	29867.9
2573	924.734	24.3045	0.990467	2771.18	3	46.13	0.00380205	1.372	Q0WLY0	AT1G33680	EVNISGSQNEGEDDSKETNDVVAQK	[7] Phospho (ST)	S154			S154, S186	ISGSQNE			AT1G33680	KH domain-containing protein;(source:Araport11)	5.54741	1.40853e-05	0.00347906	1.17621	0.367927	0.50364		30613.9	169828	44322.1	52132.1		39118.2	36524.9	28854.3	21305.8	132505	245100	118839	215528	40905.4	59319.4	50220.8	31668	57345.8	62624	40874.8	50318
20068	928.914	23.5024	0.517717	1855.81	2	30.38	0.00118977	0.641105	F4HP45	AT1G19350	ISNSAPVTPPVSSPTSR	[2] Phospho (ST)|[16] Phospho (ST)	S191	S205			LRISNSA	SPTSRNP		BRI1-EMS-SUPPRESSOR 1 (BES1)	Encodes brassinosteroid (BR) signalling protein that accumulates in the nucleus as dephosphorylated form in response to BRs. Is phosphorylated by the BIN2 GSK3 kinase. It synergistically interacts with BIM1 to bind to E box sequences (CANNTG). The protein contains a nuclear localization signal (NLS), followed by a highly conserved amino-terminal domain (N) shared by all family members, a BIN2 pho…	5.07019	0.00232722	0.0323338	-2.09796	0.070493	0.168463		2888.77	14646.6	13847.5	6600.46		6993.31	2164.93	1281.37	3589.63	11420.1	26937.2	11840.3	12634.5	9270.26	26188.5	25133.1	6026.13	7665.65	8151.5	6675.6	4550.1
15962	741.336	44.3894	0.749733	2220.99	3	35.54	-0.000463136	-0.208527	Q93V62	AT4G27450	VDSEGVLCGANFKVDVYNR	[3] Phospho (ST)	S219				RVDSEGV			AT4G27450	aluminum induced protein with YGL and LRDR motifs;(source:Araport11)	5.05155	0.000411311	0.0170498	-1.01241	0.976315	0.986074		3169.9	16012.9	3908.37	3860.46		3378.34	3127.33	2489.82	3838.31	10428	10741.2	17063.3	34400.5	4814.36	1871.72	2668.34	9704.28	4023.72	4900.1	3070.53	3668.69
6519	1058.75	49.1518	0.509367	3173.22	3	25.42	0.00353216	1.11312	F4IQJ2	AT2G18410	GGEIIYFRDSDDEHPDSDEDPDDDLDI	[10] Phospho (ST)	S357				FRDSDDE			ELONGATOR COMPLEX PROTEIN 5 (ELP5)	elongator complex protein;(source:Araport11)	4.82083	5.71317e-06	0.00181434	2.10304	0.00885093	0.0469884		12675.5	61106.5	19507.7	41025.5		11367.7	13354	10008.6	16990.5	59152.2	52587.4	84093.4	53301.1	28959.5	21520.3	18399.3	12629.5	42501.5	50328.3	26969.7	49104.8
19859	1091.02	51.394	0.470933	2180.02	2	33.02	0.00139308	0.639019	O49404	AT4G18890	LPFFHGNSISAPVTPPLAR	[10] Phospho (ST)|[14] Phospho (ST)	S139	T153			NSISAPV	APVTPPL		BES1/BZR1 HOMOLOG 3 (BEH3)	BES1/BZR1 homolog 3;(source:Araport11)	4.57722	0.0016864	0.0276473	8.45924	0.093464	0.200357		2930.41	13413.1	793.399	6711.55		3318.94	2021.29	1523.72	7214.09	10905.4	15257.5	14743.9	13194.2	1380.61	4811.03	2683.87	22.2278	5687.36	12727	2539.25	11039.5
14865	845.983	41.3394	0.6148	2534.93	3	33.1	0.00248213	0.979175	Q0WW94	AT5G38840	KGIVEDEEDLSSDEDDFYDR	[11] Phospho (ST)|[12] Phospho (ST)	S372	S373			EDLSSDE	DLSSDED		AT5G38840	SMAD/FHA domain-containing protein;(source:Araport11)	4.57488	0.00310423	0.0389147	3.69708	0.0170853	0.0679562		2244.29	10267.3	2816.65	10413.4		4886.38	1673.03	1086.36	2856.57	9500.34	10514.1	15393.9	7227.23	6378.66	5727.17	1705.48	1010.21	8841.03	9627.18	14419.1	9581.34
8341	649.26	28.0895	0.5023	1296.51	2	56.27	0.00039358	0.30357	Q9LQF2	AT1G35580	SMSELSTGYSR	[1] Phospho (ST)	S44			S66, T70, S74	DERSMSE			CYTOSOLIC INVERTASE 1 (CINV1)	CINV1 / A/N-InvG is an alkaline/neutral invertase that breaks sucrose down into fructose and glucose (GH100). The exact localization of CINV1 remains under investigation but there is evidence that fluorescently-tagged CINV1 localizes to the cytoplasm. atinvg mutants have reduced root growth, reduced invertase activity, and increased expression of antioxidant genes under basal conditions. The leve…	4.4221	0.00372165	0.0415741	6.13775	0.0303534	0.0966699		1509.15	6673.6	1601.63	9830.42		1267.51	875.69	1810.6	2581.1	5649.42	8959.65	5965.38	6569.15	4875.86	7445.07	421.784	429.776	8319.51	9367.97	10440.7	11476.6
3404	930.781	54.1243	0.245117	2789.32	3	49.82	0.00108733	0.38982	Q9C865	AT1G31440	NALDILDKLHSEMIAEEEAIGSSPK	[23] Phospho (ST)	S264				IGSSPKS			SH3 DOMAIN-CONTAINING PROTEIN 1 (SH3P1)	SH3 domain-containing protein;(source:Araport11)	4.36593	0.000449255	0.0171333	-1.08319	0.875351	0.916209		8836.94	38581.5	11387.8	10513.2		5004.36	6326.33	13356.5	14421.7	26822	42259.9	56270.1	34739.1	16253.4	10222.2	10450	9686.24	25115.5	19101	11791.8	2159.52
9332	799.655	36.9233	0.437367	2395.94	3	26.9	0.00198576	0.828801	Q9S7Z3	AT5G44070	ACCQGAEILSGSPSKEFCCR	[12] Phospho (ST)	S352				LSGSPSK			CADMIUM SENSITIVE 1 (CAD1)	Phytochelatin synthase gene confers tolerance to cadmium ions. Catalyzes phytochelatin (PC) synthesis from glutathione (GSH) in the presence of Cd2+, Zn2+, Cu2+ and Fe3+, but not by Co2+ or Ni2+. The mRNA is cell-to-cell mobile.	4.36138	0.00101835	0.0236316	5.17566	5.29699e-05	0.00612035		3414.42	14891.6	3003.1	15543.1		7716.07	3206.99	2099.29	2616.37	14795.2	14555	20339.6	11227.5	4666.83	2210.91	3115.53	2530.21	17122	15314.1	15062.6	14777.5
12085	942.763	41.0401	0.629733	2825.27	3	39.47	0.00285359	1.01003	Q9FLT0	AT5G61780	TGIWEYGDIQSDDEDNVPVRKPGR	[11] Phospho (ST)	S971				DIQSDDE			TUDOR-SN PROTEIN 2 (TUDOR2)	Involved in the regulation of AtGA20ox3 expression, as well as seed germination. The mRNA is cell-to-cell mobile.	4.32051	0.000117948	0.0106945	4.20259	0.00607126	0.0386717		9455.93	40854.4	7486.33	31462		14807.1	6921.71	5862.11	13307	40580.7	49040.8	40745.9	34355.4	11027.2	5064.69	19741.2	2848.95	36284.4	33455.3	21439.6	37648.2
3682	1162.8	46.2889	0.62255	3485.39	3	51.53	0.00318508	0.913839	O48832	AT2G17840	EISHDSSDEEDGDGGKNTNEMLNYGLTIASK	[3] Phospho (ST)|[7] Phospho (ST)	S162	S166			KEISHDS	HDSSDEE		EARLY-RESPONSIVE TO DEHYDRATION 7 (ERD7)	Identified as drought-inducible gene by differential hybridization. Upregulated by high light, drought, cold and salt stress determined by microarray analysis.	4.20582	0.000162431	0.0119054	8.61179	0.00171616	0.0198699		26152.4	109992	11635.2	100200		39747.1	16252.7	18630.1	38868.9	87924.3	120971	145089	94846.9	13031.1	25509.4	22597.7	2439.8	74782.1	98420.5	113865	120283
10518	1076.19	43.5149	0.442967	3225.54	3	35.8	0.00468956	1.45389	Q9FIK2	AT5G47790	SQTSEPFSVSANPPPVVQQHLSPEALSGQK	[22] Phospho (ST)	S34				QHLSPEA			AT5G47790	SMAD/FHA domain-containing protein;(source:Araport11)	4.17108	0.00214384	0.0311488	3.94839	0.0296415	0.0954343		8327.47	34734.6	6420.51	25350.6		3858.02	6701.08	8978.39	20717.8	31567.8	25109.1	55932.9	32832.5	13899.5			2965.79	38643.4	20983.6	22027.4	23122.6
14256	960.042	36.0264	1.19793	2877.1	3	22.84	0.0031215	1.08495	F4KGN4	AT5G03560	VNFSLSDDDSDEETETQVTEDSKK	[6] Phospho (ST)|[10] Phospho (ST)	S140	S144			FSLSDDD	DDDSDEE		AT5G03560	Tetratricopeptide repeat (TPR)-like superfamily protein;(source:Araport11)	4.15529	0.00011771	0.0106945	1.41899	0.297201	0.435803		7330.38	30459.9	27180.8	38569.4		4708.04	6982.1	6668.96	13171.1	27233.1	37134.7	31469.4	27048.7	26881.3	45633.3	40534.1	10977.4	36828.8	52339	27105.7	42354.4
8766	920.406	44.7398	0.941633	2758.2	3	47.47	0.000348683	0.126417	Q9FKP4	AT5G65460	SDAALFTLEEGSSPVQNPSTAAEDSR	[13] Phospho (ST)	S1033			S22	EGSSPVQ			KINESIN LIKE PROTEIN FOR ACTIN BASED CHLOROPLAST MOVEMENT 2 (KAC2)	Kinesin that binds cyclin-dependent kinase CDKA;1 as homodimer or as heterodimer with KCA1	4.14289	0.000329006	0.0152371	1.81957	0.0343602	0.104136		6650.35	27551.7	9992.19	18181.5		10348.5	4995.4	4056.55	9327.72	27133.8	23137.8	41404.3	22167.4	14875.7	7927.92	8856.89	9543.91	11179.3	17310.3	28670.6	19695.4
10900	1106.46	40.3927	0.446183	3316.35	3	31.52	0.00500143	1.50812	F4JNM2	AT4G29440	YFFPSDTEDQGDDSKTQEESDAETPTGLK	[5] Phospho (ST)	S654			S638	FFPSDTE			IST1-LIKE 4 (ISTL4)	Regulator of Vps4 activity in the MVB pathway protein;(source:Araport11)	4.03385	0.000112932	0.0106945	5.77834	0.00304468	0.027182		5207.95	21008.1	3289.98	19010.6		3672.15	7298.75	3920.38	7001.15	21552.6	18692.8	25531.8	18936	5134.22	5088.79	5525.52	811.537	20290.2	22168.6	16313.3	17799.9
10615	1159.02	46.098	0.344067	2316.02	2	124.1	0.00246764	1.06547	F4JCD2	AT3G19770	SSDSLSGTNELLNINSETPMK	[4] Phospho (ST)	S193				SSDSLSG			VPS9A	Guanine nucleotide exchange factor VPS9a. Can activate all Rab5 members to GTP-bound forms in vitro. Required for embryogenesis. Regulates the localization of ARA7 and ARA6. Involved in postembryonic root development.	3.90384	0.0032666	0.0392571	7.09171	0.00072488	0.0132083		4589.24	17915.6	2585.21	18333.6		7502.36	2973.79	2124.92	9356.46	15852.7	18181.1	25295	14130.9	2171.23	6531.26	3008.93	1046.82	12570.5	19082.5	19762.2	23832.4
3956	961.38	36.7167	0.0403667	2881.12	3	25.12	0.00158626	0.550571	F4J6F6	AT3G17850	NSDFCTPENSYEWENPKESESPR	[21] Phospho (ST)	S273			S134	ESESPRY			NCOMPLETE ROOT HAIR ELONGATION 1 (IREH1)	Protein kinase superfamily protein;(source:Araport11)	3.88805	0.00485384	0.0480336	1.09029	0.748126	0.827817		2218.71	8626.47	5825.15	6351.12		2612.11	1850.16	1050.11	4774.93	8058.49	8384.77	9312.46	8800.82	6288.19	8001.13	7116.5	3215.77	6237.87	7722.15	5187.46	6511.37
9396	1085.42	35.1617	0.952267	3253.24	3	48.38	0.00471597	1.44962	Q7Y175	AT4G15410	TFADLNRSPADGEGSDSDEANEYYTGGQK	[15] Phospho (ST)|[17] Phospho (ST)	S151	S153			GEGSDSD	GSDSDEA		SERINE/THREONINE PROTEIN PHOSPHATASE 2A 55 KDA REGULATORY SUBUNIT B PRIME GAMMA (PUX5)	serine/threonine protein phosphatase 2A 55 kDa regulatory subunit B prime gamma;(source:Araport11)	3.87754	0.000798869	0.0236316	1.45122	0.239358	0.373924		14647.5	56796.3	5903.45	8567.22		10819.8	11803.1	12452.5	28945.7	43099.4	49221	45727.7	107270	6910.14	1005.93	29598.2		20765.2	14627.5	1713.69	10349.6
9137	970.4	53.631	1.07643	2908.18	3	29.17	0.00763121	2.62406	Q9ZUM0	AT2G02160	ESSPGFDVLVDNEAGDSEYYHVEDR	[3] Phospho (ST)	S266				RESSPGF			ATC3H17	CCCH-type zinc finger family protein;(source:Araport11)	3.83041	0.000323833	0.0152371	2.61235	0.00120603	0.0167563		13648.5	52279.3	18254.8	47687.8		7938.87	10780	17531.2	23128.5	42373.4	45816.5	69475.8	55382.3	27558.6	12206.4	20168.3	16367.9	51794.7	51565.6	55121.1	35129
13841	1039.76	51.0374	0.3471	3116.26	3	40.46	0.00163382	0.52429	F4I9Y9	AT1G65440	DIYDEDVRGDSNDDEDAIEMAIEHVR	[11] Phospho (ST)|[20] Oxidation (M)	S991				RGDSNDD			GLOBAL TRANSCRIPTION FACTOR GROUP B1 (GTB1)	Related to yeast Spt6 protein, which functions as part of a protein complex in transcription initiation and also plays a role in chromatin structure / assembly. It encodes a putative WG/GW-repeat protein involved in the regulation of apical-basal polarity of embryo	3.81882	0.00105219	0.0236316	4.03186	0.00373091	0.0288983		4367.53	16678.8	3670.34	14798.3		2736.23	6614.47	6460.6	3111.88	16211.4	11966.2	26315.9	15158.9	8879.65	3417.5	2383.87	2508.65	16657.6	24697.1	12721.1	9163.57
5660	887.13	54.2584	0.289833	2658.37	3	43.24	0.000459145	0.172717	Q9C6K3	AT1G76880	SPPPQPPAPLPQPIQAVVSTLDTTK	[1] Phospho (ST)	S365				PQRSPPP			DF1	DF1 is a putative transcription factor required for the synthesis of seed mucilage polysaccharides. The df1 seeds produce almost 50% less mucilage than wild-type, but show less severe defects than the myb5 and ttg2 mutants.	3.72652	0.00165527	0.0276473	1.31648	0.230743	0.364917		8340.57	31081.3	12683.2	16697.2		6139.87	18173.6	5234.69	8284.99	30812.4	29441.6	51125.5	20121.9	14862.1	20363.4	6741.46		21261	20323.3	33042.6	5444
16016	931.764	36.5307	0.8547	2792.27	3	29.63	0.00587078	2.10251	Q9SIV5	AT2G16485	NSQDTWSQGGSLPSPTPNQITTPTAK	[14] Phospho (ST)	S1423			S3, S5	SLPSPTP			NEEDED FOR RDR2-INDEPENDENT DNA METHYLATION (NERD)	Encodes NERD (Needed for RDR2-independent DNA methylation), a plant-specific GW repeat- and PHD finger-containing protein involved in siRNA-dependent DNA methylation.	3.65247	0.00108296	0.0236316	2.2896	0.0568512	0.147125		6483.76	23681.7	9141.74	20930.9		9206.44	3686.87	4600.62	11317.3	18111.2	29813	28805.2	20222.3	9711.82	15597.6	16340.4	2821.6	20429.3	19079.7	27461.8	17930.8
7150	1194.21	45.065	0.42375	3579.6	3	29.24	0.00484145	1.35251	P46077	AT1G35160	DNLTLWTSDMQDESPEEIKEAAAPKPAEEQK	[14] Phospho (ST)	S248				QDESPEE			GF14 PROTEIN PHI CHAIN (GF14 PHI)	GF14 protein phi chain member of 14-3-3 protein family. This protein is reported to interact with the BZR1 transcription factor involved in brassinosteroid signaling and may affect the nucleocytoplasmic shuttling of BZR1 The mRNA is cell-to-cell mobile.	3.63423	0.00427955	0.0453021	4.44574	0.00454335	0.0326949		12300.3	44702.2	10152.2	45134.1		24607.4	5133.25	8364.69	21664.9	35811.6	63667.5	44795.1	39096.9	8538.11	23041.4	16949.9	3185.71	39613.9	45582.8	45474	50536.9
9983	883.874	34.7597	0.91085	1765.73	2	76.25	0.0017615	0.997604	F4HUX0	AT1G34220	QNSSFSSYGDLTPQR	[3] Phospho (ST)	S469				RQNSSFS			IST1-LIKE 1 (ISTL1)	Regulator of Vps4 activity in the MVB pathway protein;(source:Araport11)	3.51548	0.00162539	0.0276473	2.0362	0.181352	0.31155		9081.27	31925	9715.82	19783.3		4124.05	13415.1	10173.6	12083.5	21404.6	44619.3	27290.8	39854.7	14939.7	23391	11807.1	2159.65	14694.8	29853.3	13288.6	26276.1
5224	829.042	23.6717	0.9087	2484.1	3	25.68	0.00263617	1.06122	Q9LPS7	AT1G50570	QSSEGNNSDSEQEAKKPTDIIK	[8] Phospho (ST)	S287				GNNSDSE			AT1G50570	Calcium-dependent lipid-binding (CaLB domain) family protein;(source:Araport11)	3.46844	0.00203976	0.0302293	1.45029	0.598787	0.71106		14133.1	49019.8	7214.2	10462.7		16659.3	12944.3	13428.5	13778.2	37756.1	53488.8	24597	116240	6804.87	3126.68	33963	3748.38	25351.6	16748.5	1965.39	14359.7
10624	934.416	51.1376	0.36505	2800.23	3	26.98	0.00761211	2.7184	Q9ZW02	AT2G29140	SFADIFQADMGHPVVQQPSRPASR	[19] Phospho (ST)|[23] Phospho (ST)	S210	S214			QQPSRPA	RPASRNT		PUMILIO 3 (PUM3)	Encodes a member of the Arabidopsis Pumilio (APUM) proteins containing PUF domain (eight repeats of approximately 36 amino acids each). PUF proteins regulate both mRNA stability and translation through sequence-specific binding to the 3' UTR of target mRNA transcripts. The mRNA is cell-to-cell mobile.	3.42545	0.00227467	0.0320038	3.26725	0.00107326	0.0159058		4874.12	16696.1	4556.22	14886.3		6820.46	3540.35	2806.49	8328.41	15545.6	18771.5	23970	11109.2	2909.73	5359.53	3701.72	7465.09	12423.5	15289.1	13755.1	18795.7
3302	1064.48	38.2221	0.847883	2126.94	2	65.21	0.00176959	0.831986	Q9SA50	AT1G16520	ATLWYPSSQQSSAANSPPR	[16] Phospho (ST)	S245				AANSPPR			NAI2-INTERACTING PROTEIN 2 (NAIP2)	interactor of constitutive active ROPs protein;(source:Araport11)	3.37899	4.65538e-05	0.00764318	1.75016	0.0589514	0.150458		30369.4	102618	52538.3	91950.6		40599.1	22887.6	23826.3	38421	105716	109772	116517	82010.6	83115.5	63506.4	59630.6	24206.7	89522.5	75820.9	117197	89862.5
15225	1090.41	41.5091	0.456317	2178.81	2	93.33	0.00396324	1.819	Q84WU5	AT5G14720	GCFDISEDEDNATTPDWK	[6] Phospho (ST)	S421				FDISEDE			AT5G14720	Protein kinase superfamily protein;(source:Araport11)	3.36835	0.000452005	0.0171333	1.96929	0.085996	0.190978		5030.94	16946	8668.98	17071.8		6092.77	3608.62	4228.81	6890.05	13471.6	25200	16160.4	15031.3	6937.67	18884.6	11613.5	3711.83	11009.5	16983.7	22958.8	19786.2
8391	865.357	26.0315	0.716883	1728.7	2	33.51	0.00114425	0.661914	Q39255	AT1G75950	NDFTPEEEEEVRR	[4] Phospho (ST)	T144			T144	NDFTPEE			S PHASE KINASE-ASSOCIATED PROTEIN 1 (SKP1)	SKP1 is core component of the SCF family of E3 ubiquitin ligases and serves to tether the rest of the complex to an F-box protein, which provides specificity in binding to ubiquitin ligase substrate proteins. Predominately expressed from leptotene to pachytene. Negatively regulates recombination. Interacts with P0, a silencing suppressor protein encoded by poleroviruses by means of a conserved mi…	3.35899	0.000236065	0.0139285	2.08977	0.0400901	0.116497		6973.95	23425.4	5001.89	10452.8		9172.71	9602.41	5263.72	5102.04	18508.3	29416.5	22603.3	24469.1	5823.19	6928.26	7377.39	2103.04	12246.7	10532.8	11098.1	8339.16
2004	853.37	24.4953	1.00753	1704.72	2	39.7	0.00158445	0.929447	Q9SHI0	AT1G17210	LGDSQDRVSQSVVR	[4] Phospho (ST)|[9] Phospho (ST)	S762	S767		S762, S767	LGDSQDR	DRVSQSV		IAP-LIKE PROTEIN 1 (ILP1)	IAP-like protein 1;(source:Araport11)	3.29711	1.59716e-05	0.00355049	1.31489	0.261473	0.39622		32724.4	107896	29565.9	38876		36302.4	32309.7	29706.4	32913	80129.4	139437	95728.4	126709	27844.3	44721.8	38022.6	16138.6	36271.5	47696.9	32786.5	40269.4
6883	667.347	28.5898	0.50965	1332.68	2	24.35	8.80518e-05	0.0660712	Q39085	AT3G19820	SDLQTPLVRPK	[1] Phospho (ST)	S2				xxMSDLQ			DWARF 1 (DWF1)	Involved in the conversion of the early brassinosteroid precursor 24-methylenecholesterol to campesterol. Brassinosteroids affect cellular elongation. Mutants have dwarf phenotype. DWF1 is a Ca2+-dependent calmodulin-binding protein.	3.26003	0.00193835	0.0295161	15.8373	0.142551	0.263857		3754.7	12240.4	707.929	11211.7		1965.97	4132.07	4313.64	5671.72	16130.6	11409.5	10312.1	11828.4	9614.58	2666.92	5515.7	1.7759	13548.8	13240.3	6965.37	12645.5
14524	1144.96	48.1931	0.253517	2287.9	2	86.92	0.00156955	0.686022	O49729	AT4G18257	GELSDEEGEEKYCVDFFR	[4] Phospho (ST)	S415				GELSDEE			AT4G18257	Cytochrome b561/ferric reductase transmembrane family protein Genbank CAA16798 OS=Arabidopsis thaliana GN=T9A21.110 PE=4 SV=1	3.24326	0.00350762	0.0403924	4.69688	0.0699546	0.167885		3367.29	10921	1653.27	7765.19		2171.78	3709.22	2333.33	6839.9	10736.3	10686	13044	9505.38	2185.55	992.25	2083.75		7867.13	7864.84	5914.29	9935.7
1813	1081.37	53.631	0.804517	2160.72	2	49.94	0.00254174	1.17634	A8MQR4	AT3G09200	EESDEEDYGGDFGLFDEE	[3] Phospho (ST)	S305				KEESDEE			AT3G09200	Ribosomal protein L10 family protein;(source:Araport11)	3.22687	3.3068e-06	0.0014702	1.90702	0.118917	0.233795		37768.2	121873	130989	249800		40507.7	36549.4	36978.1	37165.6	96912.8	141225	133622	120631	178829	201249	161101	50778.1	109510	309805	413005	277889
7637	834.681	32.0386	0.45555	2501.02	3	36.13	0.00152842	0.61112	Q5W7F2	AT5G13300	TGSSSNISPEGSGGSSLLHCACEK	[3] Phospho (ST)	S718				RTGSSSN			SCARFACE (SFC)	Belongs to 15-member small GTPase gene family, ARF-GAP domain proteins (AGD); corresponds to AGD3, and is one of four proteins belonging to class 1, together with AGD1, AGD2 and AGD4. The protein contains four domains: BAR domain, PH domain, an ARF-GAP domain, and two Ankyrin repeats. In sfc mutants, the secondary and tertiary veins of cotyledons, leaves, sepals and petals are largely replaced by…	3.19617	4.81352e-05	0.00764318	1.67607	0.103616	0.214867		6567.98	20992.4	9124.79	15293.8		6927.55	6840	5153.18	7621.09	18920.8	24876.9	20392.6	20232	10354.9	13758.8	9583.08	5077.61	8678.71	16556.4	23882.7	15942.6
9058	983.391	39.0932	1.09622	1964.77	2	52.83	-0.00357317	-1.81862	Q9LM78	AT1G20760	FDSINSSKDFGGAAFSR	[3] Phospho (ST)|[6] Phospho (ST)	S922	S925			RFDSINS	SINSSKD		ARABIDOPSIS THALIANA EH DOMAIN CONTAINING PROTEIN 1 (ATEH1)	EH domain containing protein.	3.16037	9.24843e-05	0.0103223	1.90171	0.221899	0.356418		14106.9	44582.9	9563.6	18187.2		14970.1	12533.1	11779.4	17919.1	31122.1	60072.8	45954.4	45983.2	14129.8	22760.7	12658.1	2054.93	11249.2	17147.6	25140.3	22561.3
15995	1043.49	40.4559	0.36245	3127.44	3	38.38	0.00318202	1.01745	Q9FGQ6	AT5G67270	ILYAADGEDVGAAETQTLSPIAEGSEERR	[19] Phospho (ST)	S271				QTLSPIA			END BINDING PROTEIN 1C (EB1C)	encodes a homolog of animal microtubule-end-binding protein. There are two other members of this family. EB1 forms foci at regions where the minus ends of microtubules are gathered during mitosis and early cytokinesis.	3.15734	0.000723226	0.0224869	1.55746	0.0586264	0.149973		4273.43	13492.7	6024.66	9383.15		4066.58	5194.47	4152.42	3802.19	15860.9	10158.8	20265.9	10149.7	6250.91	4076.09	7145.81	7235.87	9552.63	9163.76	10884.7	8135.5
15277	753.636	39.4056	0.659133	2257.89	3	37.19	0.00137719	0.609948	Q9SF47	AT3G09560	FYDFQDDPPSPTSEYGSAR	[12] Phospho (ST)	T164				PSPTSEY			PHOSPHATIDIC ACID PHOSPHOHYDROLASE 1 (PAH1)	The PAH1 gene encodes a phosphatidate phosphohydrolase. Mutant analysis revealed its involvement in galactolipid synthesis pathway, and the membrane lipid remodeling. The pah1pah2 double-mutant showed enhanced Al-susceptibility under low-P conditions, but there was no significant differences in Al tolerance between pah1pah2 and wild type when they were grown in a solution containing 35 &#956;M Pi.	3.08364	0.00259666	0.0345651	2.90698	0.000891021	0.0145643		6472.07	19957.5	4843.82	14080.9		9719.31	6315.53	2987.3	9568.58	18211.6	21570.2	24761.2	16310	5956.7	6253.58	4693.63	3148.53	11326.1	15078.9	16739.7	13750.6
6173	927.072	40.9979	0.590483	2778.19	3	62.18	0.0025147	0.905158	Q9M1E4	AT3G45630	TTSPNRDPSSNQISCLVESSYNSR	[10] Phospho (ST)	S403				DPSSNQI			AT3G45630	RNA binding (RRM/RBD/RNP motifs) family protein;(source:Araport11)	3.0771	0.000219734	0.0135686	2.68281	0.000477252	0.0113914		12037.9	37041.9	13693.6	36737.4		17871.8	10580.4	8844.72	12556.1	36951.8	34771.9	50235.6	29167.6	15607.2	12690.8	18221.4	9742.78	36641.3	32543.3	47827.9	31938.8
4909	750.308	45.6689	1.10035	1498.6	2	32.63	0.000752521	0.502149	Q93ZS6	AT3G05090	GGSFLAGNLSFNR	[3] Phospho (ST)|[10] Phospho (ST)	S379	S386			RGGSFLA	GNLSFNR		LATERAL ROOT STIMULATOR 1 (LRS1)	Encodes a DCAF protein. Mutants are defective in lateral root development and suggest roles for DDB1-Cul4?mediated protein degradation in regulating auxin accumulation during lateral root primordium development and lateral root meristem emergence.	3.07657	0.00221972	0.0318351	1.22241	0.41432	0.544668		20242.3	62276.8	39146.8	47853.6		9480.88	24563.2	25818.4	27923.8	38532.2	81693.8	65159.4	73335.7	31885.8	50200.7	32785.6	44750.1	24606.4	58542.2	63359.7	57454.9
15875	1022.75	34.9252	0.784183	3065.22	3	43.5	0.00513163	1.67415	Q8L7T5	AT1G07990	TYNANTSSSDDDEVVVGEEDDDLTGNPK	[9] Phospho (ST)	S617				TSSSDDD			AT1G07990	SIT4 phosphatase-associated family protein;(source:Araport11)	3.06491	0.0031182	0.0389147	1.71675	0.0961194	0.203567		10253.5	31426	10748	18451.6		17841.3	12195.3	5072.04	10015.8	21241	47648.9	35015.8	27521.1	12448.2	17788.5	12449.6	4840.64	17194.2	25443.4	13526.7	19587.7
7024	881.398	53.2596	0.796533	2641.17	3	62.8	0.00144595	0.547464	F4HTP2	AT1G67630	DVDMLLDGVQEDTEEIVTTPTNK	[19] Phospho (ST)	T113				IVTTPTN			DNA POLYMERASE ALPHA 2 (POLA2)	DNA polymerase alpha 2;(source:Araport11)	3.05931	0.00136639	0.0264129	3.74116	0.000161131	0.00716389		12675	38776.9	13625.4	50974.9		20124.2	7018.84	11004.5	16605.2	39700.5	42295.4	50493.1	26666.8	18171.8	18072.7	9942.13	10555.9	37848.9	47338	66174.4	56947
13678	1291.55	47.2853	0.489283	2581.08	2	73.51	0.00324403	1.25685	Q8RWK5	AT1G02870	EFEPIDSGSELEEDDLKTALGK	[7] Phospho (ST)|[9] Phospho (ST)	S108	S110			PIDSGSE	DSGSELE		AT1G02870	nucleolar-like protein;(source:Araport11)	3.05425	0.00321876	0.0391545	24.3545	0.0414599	0.11954		10079.8	30786.3	543.982	13248.4		8886.8	12854	5031.89	17959.5	20995	27046.6	42116.4	37562.1	5025.93	5.53706	5784.39		19564.5	17243.4	5899.88	15478.1
5691	578.727	30.2224	0.648517	1155.44	2	35.83	6.17326e-07	0.000534278	F4HY32	AT1G21630	FDSFNYQR	[3] Phospho (ST)	S1115				RFDSFNY			ARABIDOPSIS THALIANA EH DOMAIN CONTAINING PROTEIN 2 (ATEH2)	TPLATE Adaptor complex subunit.	2.9861	0.00420326	0.044719	-1.36013	0.345182	0.486345		3136.14	9364.86	10643.8	7825.62		2027.99	4507.69	3358.07	3151.2	6521.56	13236.9	8257.84	10789.5	11971.9	20019.9	6870.77	7794.06	4237.08	10676.4	8251.26	10047.6
1757	879.77	48.0282	1.78517	2636.29	3	60.16	0.00206572	0.783572	Q9LTT8	AT3G13300	TSGLPSQTSGAGSAYATLPQLPLSPR	[24] Phospho (ST)	S660			T690, S692, S696, S736, S830	LPLSPRL			VARICOSE (VCS)	Encodes VCS (VARICOSE). Involved in mRNA decapping. VCS forms a mRNA decapping complex with DCP1 (At1g08370) and DCP2 (At5g13570). Unlike DCP2, VCS itself does not have mRNA decapping activity in vitro. DCP1, DCP2 and VCS colocalize in cytoplasmic loci, which are putative Arabidopsis mRNA processing bodies. Null mutants of DCP1, DCP2, and VCS accumulate capped mRNAs with a reduced degradation rat…	2.95748	0.000626518	0.0211023	2.50794	0.00404187	0.0301513		84253.9	249179	76760.7	192512		125746	77119	61129.9	85005.9	215170	207022	433975	199428	96976.1	95563.9	104020	36014.8	172277	219051	180226	201948
7642	550.773	33.4491	0.493867	1099.53	2	30.98	0.00381924	3.47353	Q9C800	AT1G33530	ITVERSTSK	[8] Phospho (ST)	S159				RSTSKSI			AT1G33530	F-box family protein;(source:Araport11)	2.93825	0.0046865	0.0475712	1.44214	0.189443	0.319765		2920.99	8582.58	5553.25	8008.59		1896.02	2722.74	3715.28	3795.57	6284.78	11374.5	8047.44	9431.72	4153.36	5427.89	4461.85	9454.62	5520.22	8882.62	9837.16	8528.2
4020	1027.79	38.6108	0.561483	3080.34	3	20.72	0.00217455	0.705944	Q67YI9	AT2G43160	FSEQNIGAPPSYEEAVSDSRSPVYSER	[21] Phospho (ST)	S301				DSRSPVY			AT2G43160	ENTH/VHS family protein;(source:Araport11)	2.93694	0.000385474	0.016479	1.82664	0.00628165	0.0397838		25659.9	75361.6	32331.3	59057.8		27058.4	23998.7	18767.2	35573.8	73551.9	71959.1	115993	52539.9	37968.1	42565.9	31227.8	21650.8	58447.6	63127.8	51243.2	64340.8
5629	1204.42	44.1649	1.3865	2406.83	2	63.96	0.00276504	1.14883	Q0WW94	AT5G38840	GIVEDEEDLSSDEDDFYDR	[10] Phospho (ST)|[11] Phospho (ST)	S372	S373			EDLSSDE	DLSSDED		AT5G38840	SMAD/FHA domain-containing protein;(source:Araport11)	2.91533	0.000827294	0.0236316	57.4247	0.0234073	0.0815587		35349.4	103055	2538.91	145796		34700.4	38323.4	22440.8	52322.8	130305	79599.4	145278	74852.3	91348.3	30.7411		5828.02	125174	129063	230411	121384
4477	926.737	44.936	1.01623	2777.19	3	55.41	0.00296008	1.06586	Q9LPS7	AT1G50570	MKLPLDIDSPTQSENSSSSQQTPK	[9] Phospho (ST)|[22] Phospho (ST)	S359	T372			DIDSPTQ	SQQTPKS		AT1G50570	Calcium-dependent lipid-binding (CaLB domain) family protein;(source:Araport11)	2.90401	0.00116884	0.0245127	4.2583	9.9843e-05	0.00653016		21283.5	61807.5	24664.6	105029		26368.3	13112.5	17987.4	32993.9	69804.2	56196.3	86376.3	43070.6	22789.9	37472.8	30240.2	14330.2	83968.2	110450	112585	116541
6153	732.343	33.1484	0.844433	2194.01	3	55.12	0.000834235	0.380234	Q42521	AT5G17330	VLSHAVSESDVSVHSTFASR	[7] Phospho (ST)	S8				HAVSESD			GLUTAMATE DECARBOXYLASE (GAD)	Encodes one of two isoforms of glutamate decarboxylase. The mRNA is cell-to-cell mobile.	2.89522	0.0009853	0.0236316	5.7348	0.00205808	0.0219957		12834.4	37158.3	7436.76	42648.3		23813.8	8280.68	10412	13215.1	34652	34234.1	45258.8	35508.6	21453.5	2625.45	8470.9	6410.64	53402.1	30401.5	40443.3	50385.8
19484	934.031	30.9775	0.527133	2799.07	3	25.79	0.00580094	2.07246	F4HXP0	AT1G08680	RANSYHSYSQSPPYDYQYEER	[5] Phospho (Y)|[9] Phospho (ST)	Y151	S155			ANSYHSY	HSYSQSP		ARF GAP-LIKE ZINC FINGER-CONTAINING PROTEIN ZIGA4 (ZIGA4)	A member of ARF GAP domain (AGD), A thaliana has 15 members, grouped into four classes. AGD14 belongs to the class 4, together with AGD15.	2.87868	0.000879803	0.0236316	3.68141	0.0694445	0.167312		5807.1	16716.8	3791.15	13956.8		5911.54	4170.84	5003.15	9218.7	14552.2	14920.4	16328.5	22026.9	5911.5	5604.63	12672.3	492.022	16925	16596.9	9564.43	14122.9
6487	1211.44	33.1484	0.608767	2420.86	2	50.42	0.0032816	1.35555	Q8H0U8	AT1G20920	EYGFEEDKSDSEDENDVVR	[9] Phospho (ST)|[11] Phospho (ST)	S624	S626			EDKSDSE	KSDSEDE		REGULATOR OF CBF GENE EXPRESSION 1 (RCF1)	P-loop containing nucleoside triphosphate hydrolases superfamily protein;(source:Araport11)	2.87749	3.0646e-05	0.00619327	2.29303	0.0505127	0.13578		15589.5	44858.7	23052.9	52861.1		13119.9	20091.9	15362.2	14585.7	47530	49941.3	39852.6	42805.8	39025.6	34672.9	27740.9	7523.87	42811.2	55211.9	82160.6	40206
8617	998.02	53.0491	1.47183	1994.03	2	38.57	0.0026044	1.3061	F4J6F6	AT3G17850	SPIPTPRPDPIEQILGGK	[1] Phospho (ST)	S774			S134	TPRSPIP			NCOMPLETE ROOT HAIR ELONGATION 1 (IREH1)	Protein kinase superfamily protein;(source:Araport11)	2.85307	0.000909732	0.0236316	6.32424	1.22377e-05	0.00545295		18380	52439.4	11038.4	69809.5		16782.2	25726	11564.9	22856.9	60703.6	44693.1	73848.3	37742.8	18331.9	12633.8	8349.98	7677.13	67856.4	67097.4	71378.7	73079.3
3299	1100.93	38.2628	0.932517	2199.85	2	61.63	0.00259665	1.18038	Q9SHI0	AT1G17210	WLPNIQDCEEHSAQSAR	[12] Phospho (ST)|[15] Phospho (ST)	S285	S288		S762, S767, S769	EEHSAQS	SAQSARN		IAP-LIKE PROTEIN 1 (ILP1)	IAP-like protein 1;(source:Araport11)	2.83415	0.000638214	0.0211754	4.01162	0.0015825	0.0192235		58813.9	166687	32792.6	131551		90125.4	38578.5	42431.5	81103.3	155108	169907	198188	147805	51212.5	46044.4	41129.7	11923.3	121313	127093	141312	137458
12321	1090.01	41.2366	0.42565	2178	2	75.33	0.00324525	1.49002	F4JT76	AT4G19490	SISDASSQSLSSILNNPHGGK	[3] Phospho (ST)	S41				KSISDAS			VPS54	Putative homolog of yeast Vps54. Thought to associate with POK and ATVPS53 in a plant GARP-like complex involved in the membrane trafficking system.	2.77093	0.00128285	0.0256656	6.90394	0.0144562	0.0619062		4498.66	12465.5	1703.67	11762.1		5841.16	3696.47	3329.65	5697.03	13689.5	11524.5	14770.2	10361.9	3212.91	5321.8	2102.89	234.3	8692.81	14011.5	12505.1	12566.2
2525	920.749	32.5654	0.65055	2759.22	3	62.24	0.00495584	1.7961	F4HSW8	AT1G27430	LNSVASESYGSGGAGYQLSHGSPEAVR	[22] Phospho (ST)	S442			S50	SHGSPEA			AT1G27430	GYF domain-containing protein;(source:Araport11)	2.75524	0.000120507	0.0106945	3.16415	0.00383963	0.0293493		20028.1	55182.3	20634.7	65291.2		20584.7	19181.8	17589.4	23167.4	61022.6	52742.6	73818.1	39028.7	38556.6	22888.3	24430.3	8409.12	69785.8	60695.9	61826.8	69392.9
9163	1056.48	43.5971	0.38175	3166.43	3	36.05	-0.0118826	-3.75266	F4IF36	AT1G79350	FVEENYPLPEQPEPLSEDDSVKELQR	[16] Phospho (ST)	S633				EPLSEDD			EMBRYO DEFECTIVE 1135 (EMB1135)	Encodes the Arabidopsis thaliana orthologue of metazoan Strawberry notch, a highly conserved co-activator of the developmental regulator Notch. It mediates stress-induced chromatin memory by modulating nucleosome occupancy by interacting with chromatin remodeling proteins of the ISWI and SWI/SNF classes.	2.74917	0.00132685	0.0258737	13.0748	0.0322348	0.101212		11643.8	32010.9	1038.02	13571.8		9662.64	9128.54	10281.8	20268.4	32857.7	21481.1	40151.2	37050.8	6964.44	58.1435	634.97	4515.17	20388.8	18369.7	4606.72	19663.6
4127	807.96	33.1484	1.00555	2420.86	3	24.96	0.00234486	0.968607	Q8H0U8	AT1G20920	EYGFEEDKSDSEDENDVVR	[2] Phospho (Y)|[11] Phospho (ST)	Y617	S626			AKEYGFE	KSDSEDE		REGULATOR OF CBF GENE EXPRESSION 1 (RCF1)	P-loop containing nucleoside triphosphate hydrolases superfamily protein;(source:Araport11)	2.7438	9.28679e-05	0.0103223	1.56262	0.179911	0.310807		15580.8	42750.8	32114.6	50183.1		21157.3	16914.4	13353.6	12332.4	41395.3	48521.6	41954.7	39637.7	40159.8	44767.8	45170.9	13097.7	40021.5	51733.5	78260.3	39140
9681	933.059	45.2537	0.437817	2796.15	3	44.89	0.00260987	0.933378	Q8SAB7	AT4G16340	NGHGDFEDLSENGSIINDSLDPTDR	[10] Phospho (ST)	S382				EDLSENG			SPIKE1 (SPK1)	Encodes SPIKE1 (SPK1), the lone DOCK family guanine nucleotide exchange factor (GEF) in Arabidopsis. SPK1 is a peripheral membrane protein that accumulates at, and promotes the formation of, a specialized domain of the endoplasmic reticulum (ER) termed the ER exit site (ERES). SPK1 promotes polarized growth and cell-cell adhesion in the leaf epidermis. Mutant has seedling lethal; cotyledon, leaf-…	2.71325	0.000373486	0.0164472	4.67149	0.0214824	0.0776509		7583.59	20576.2	3350.43	15651.5		8657.59	7098.21	5527.43	9737.11	16285.2	20943.7	24847.2	21151.3	8401.81	5775.07	4699.68	552.592	13666.2	19705.9	16834.6	13236.6
3602	1112.08	35.4177	2.07178	3333.21	3	50.74	0.00417652	1.25301	Q7Y175	AT4G15410	TFADLNRSPADGEGSDSDEANEYYTGGQK	[8] Phospho (ST)|[15] Phospho (ST)|[17] Phospho (ST)	S144	S151	S153		LNRSPAD	GEGSDSD	GSDSDEA	SERINE/THREONINE PROTEIN PHOSPHATASE 2A 55 KDA REGULATORY SUBUNIT B PRIME GAMMA (PUX5)	serine/threonine protein phosphatase 2A 55 kDa regulatory subunit B prime gamma;(source:Araport11)	2.70093	0.000179066	0.0120626	3.32458	0.0588218	0.1503		128760	347772	67238.5	223540		133641	132853	91630.2	168959	253441	414821	410351	339069	100691	160976	121561	10373.6	225452	282002	154288	254556
8722	1036.48	41.962	1.24188	2070.94	2	67.75	0.00215396	1.04009	Q9MA55-2	AT3G05420	TLEAPLPGSLSAVNNATTR	[9] Phospho (ST)|[11] Phospho (ST)	S502	S504		T7	LPGSLSA	GSLSAVN		ACYL-COA BINDING PROTEIN 4 (ACBP4)	Acyl-CoA binding protein with high affinity for oleoyl-CoA. Expressed in all plant organs. Involved in fatty acid transport.	2.67948	7.57839e-05	0.00990986	3.97243	0.000193259	0.00767169		29111.4	78003.3	16221.6	64439.3		37033.4	27701.2	23644.1	29610	76668.2	74793.5	100465	64262.4	20014.4	19333.9	20731.6	8631.41	50520.3	75350.2	69449.9	65220.1
11655	1033.44	31.4544	0.686883	2064.87	2	68.85	0.00247531	1.19877	Q9FG81	AT5G43830	VDSSGDVCGATFKVDAETK	[3] Phospho (ST)	S216			S18	RVDSSGD			AT5G43830	aluminum induced protein with YGL and LRDR motifs;(source:Araport11)	2.67423	0.00129491	0.0256656	2.97688	0.010636	0.0521937		13806.7	36922.4	6537.43	19461.2		23037.1	11316	13468.6	10349.5	29374.7	54660.3	35722.2	32402.5	11064.8	5974.31	11288	2447.82	18702.6	21535.6	17184.1	20724.9
9928	1143.47	42.2371	0.23105	3427.39	3	36.72	0.00555824	1.62171	F4JAA5	AT3G46960	AWEEDTFSELEGDDHTAGSESPKAEAEPDAK	[19] Phospho (ST)	S136				TAGSESP			SKI2	The gene encodes a DExD&#8260;H box RNA helicase, involved in the regulation of K+ deprivation stress response.SKI2 encodes the RNA helicase subunit of the SKI complex. Mutation of SKI2 leads to production of secondary siRNAs from miRNA target transcripts	2.66215	0.00267047	0.035127	2.20663	0.00474068	0.0337773		8836.47	23524	9662.05	21320.6		9653.13	7124.36	5868.12	15107.8	18391.6	34789.1	24308.4	19689	9371.26	12187.6	13540.8	5635.32	20360.5	23241.5	21183.2	20613.5
13216	1060.45	48.3874	0.335	3178.33	3	49.09	0.00610255	1.92006	F4J3Q1	AT3G04480	GNPDSHSPEEESSLVSEVLGDGPNTSDSTR	[13] Phospho (ST)	S263				EESSLVS			AT3G04480	endoribonuclease;(source:Araport11)	2.56241	0.00420435	0.044719	4.65822	0.00274369	0.0255198		6614.82	16949.9	3371.48	15705.1		10287.3	4625.38	4676.2	8604.63	12412.2	15608.8	24117.9	17664.8	3071.58	4760.87	7165.97	1232.99	12694.1	18135.1	19454.1	13584.1
12334	1023.79	50.9911	0.875067	3068.33	3	34.38	0.00306049	0.997446	F4K703	AT5G21160	NNGNISESPPSSSIGFFFGSTPPDSHGPR	[20] Phospho (ST)	S619			S490	FFGSTPP			LA RELATED PROTEIN 1A (LARP1A)	Encodes a protein with sequence similarity to mRNA binding proteins from humans. LARP1a is involved in mRNA degradation in response to heat stress. Upon heat stress LARP1a interacts with XRN4 and appears to be responsible for addressing XRN4 to the polysome. LARP1/XRN4 double mutants are impaired in thermotolerance and lower levels of heat induced RNA turnover.	2.54508	0.00257196	0.0344425	2.14959	0.0185555	0.0715024		13163.7	33502.6	13474.9	28965.6		9349.61	15206.1	10467	20177.9	32565.4	32110.7	51943.4	23194.2	20542.9	16758.6	11875.7	8063.93	33844	37204.6	16423.5	34039.6
4557	1042.44	25.7997	1.00225	3124.3	3	35.99	0.00413956	1.32496	Q9LM88	AT1G20670	DFENLRQDSDDEEPQSQQQQQQQPK	[9] Phospho (ST)	S279				RQDSDDE			AT1G20670	DNA-binding bromodomain-containing protein;(source:Araport11)	2.54471	5.98431e-05	0.00886875	-1.28278	0.214917	0.34873		26343	67035.1	80219.1	62535.6		30350.3	27132.1	21539.9	27149.8	77027.3	63039.5	75708.5	54929.7	75469.8	96768.7	106604	53189.9	73262	54018.5	77538.7	49838.8
4854	806.362	32.0386	0.8413	1610.71	2	20.85	0.00142455	0.884427	Q8LE63	AT4G11860	SFDDSPPAAAELRR	[1] Phospho (ST)	S234				KTRSFDD			AT4G11860	FAM63A-like protein (DUF544);(source:Araport11)	2.50871	0.000173881	0.0120626	2.61673	0.0203208	0.0749141		13779.1	34567.8	8140.2	21300.8		11002.8	13594.5	13798.5	17465.8	28572.4	34095.7	35176.6	41666.6	13922.8	5764.29	13480.8	4058.38	22501.6	26922.1	11784.9	28835.9
8013	1107.42	25.8616	1.00377	3319.22	3	60.78	0.00516324	1.55556	Q93YU5	AT3G10380	TASNDESSSFDGHDEEDSVEHDESTADTAR	[9] Phospho (ST)	S277				ESSSFDG			SUBUNIT OF EXOCYST COMPLEX 8 (SEC8)	Subunit of the Putative Arabidopsis Exocyst Complex	2.49945	0.000377331	0.0164472	1.55196	0.0845904	0.18918		18080.2	45190.4	31692.5	49185.7		17180.4	21809.9	17460	16333.4	38801.1	64006.9	33403.7	50271.2	30867.1	44747.9	43788.7	16680.1	51509.5	56054.4	46376.4	43707.9
4415	790.046	49.9982	0.658883	2367.12	3	24.26	0.00162367	0.68593	Q9FY61	AT5G11040	LPVLDGSFFTKDPPPGSPSSSR	[17] Phospho (ST)	S971				PPGSPSS			TRS120	Encodes a tethering factor required for cell plate biogenesis.	2.49852	0.000238095	0.0139285	2.94467	0.000820848	0.0141481		18623	46529.9	19202.6	56545.3		20015.2	17650.1	17432	19531.7	51422.9	38910.4	65205	35927.4	29987.3	15293.9	24851.1	11930	49174.9	56773.4	60614.1	60411.9
4077	1017.97	54.2392	0.248967	2033.93	2	70.39	0.000603474	0.296704	Q9LMI0	AT1G06410	SYTNLLDLASGNFPVMGR	[3] Phospho (ST)	T7				RSYTNLL			TREHALOSE-PHOSPHATASE/SYNTHASE 7 (TPS7)	Encodes an enzyme putatively involved in trehalose biosynthesis. Though the protein has both trehalose-6-phosphate synthase (TPS)-like and trehalose-6-phosphate phosphatase (TPP)-like domains, neither activity has been detected in enzymatic assays nor has the protein been able to complement yeast TPS or TPP mutants.	2.48912	0.000728322	0.0224869	1.84795	0.101618	0.212109		12010.4	29895.4	6813.42	12590.9		16695.6	11032.9	9775.89	11555.5	22149.1	31479.9	41120.9	27859	7261.4	12280.2	5253.24	4600.54	14347.3	19543.2	16277.8	5506.36
13965	994.935	36.8815	1.39868	1987.86	2	60.7	0.0015364	0.772892	F4J9A0	AT3G53180	LNIDTDSSSPQNIISPK	[9] Phospho (ST)|[15] Phospho (ST)	S398	S404			DSSSPQN	NIISPKL		NODULIN/GLUTAMINE SYNTHASE-LIKE PROTEIN (NodGS)	Encodes a protein that is the product of a fusion gene with a C-terminal GSI like sequence and an N-terminal part sharing homology with nodulins. It self-assembles into oligomers and its expression is increased in response to flagellin treatment. The protein co-localizes with microtubules and binds gamma-tubulin. RNAi lines are affected in root morphogenesis.	2.48298	0.000911773	0.0236316	2.94881	0.00870304	0.0466189		15923.3	39537.1	13176.9	38856.2		17223	15888.4	10347.4	22704.3	43142.2	37254.8	48439.6	31385.8	20740.8	17480.8	16947.6	4906.38	32183.3	37708	54598.6	34402.9
9827	1036.75	32.2861	0.990533	3107.22	3	37.24	0.00400681	1.28952	Q8RWU2	AT1G50120	ANDAYDSGEDGYDSSRDEISSVSSYPNK	[14] Phospho (ST)	S241			S335	GYDSSRD			LOSS OF TGN (LOT)	Encodes a Golgi-localized protein which regulates pollen tube growth. Required for TGN formation and Golgi structure maintenance.	2.47885	0.00103569	0.0236316	3.19168	0.0432206	0.123081		11486.3	28472.7	14449.2	46117.1		18145.5	9332.7	8210.4	12519.1	29477.3	27398.5	32828.5	24788.4	23478.5	26402.1	25640.1	2742.47	35158.1	53301.2	54321.1	44434.1
9338	908.092	37.7011	0.487367	2721.25	3	64.76	0.00376207	1.38248	F4HNU3	AT1G06890	ESEKDPLIAAENGSGVLSDGGGGVQQK	[18] Phospho (ST)	S334				GVLSDGG			UDP-XYLOSE TRANSPORTER3 (UXT3)	UXT3 is a member of the NST-KT subfamily of nucleotide/sugar transporters. It is localized to the golgi and functions as a UDP-Xyl transporter.	2.44247	0.0026458	0.0350096	2.82441	0.00376527	0.0290632		10456.1	25538.7	8014.19	22635.4		6950.83	10495.6	9703.25	16885.6	29850.2	25298.7	31531.8	17864.9	11464.9	5861.69	8616.23	7124.04	21399.7	33697.7	12031.9	30255.8
1650	1042.37	38.3458	1.0385	3124.08	3	78.07	0.00409495	1.31077	Q9STN3	AT4G08350	SNFIDDYAEEDSQEEDDDDEDYGSSR	[12] Phospho (ST)	S59				EEDSQEE			GLOBAL TRANSCRIPTION FACTOR GROUP A2 (GTA2)	global transcription factor group A2;(source:Araport11)	2.42154	0.000196115	0.0128224	1.51503	0.108393	0.220163		89330.9	216319	99169.7	150245		97698.4	93212.5	79078.3	88427.7	151056	255617	280313	202304	95552.3	137558	146346	50281.4	146446	175313	127526	155634
196	772.994	48.489	1.4472	2315.96	3	69.13	0.00153577	0.663124	F4K6N0	AT5G07350	IGIWQYGDIESDDEDTGPAR	[11] Phospho (ST)	S975				DIESDDE			TUDOR-SN PROTEIN 1 (TUDOR1)	RNA binding protein with nuclease activity essential for stress response. Involved in mechanisms acting on mRNAs entering the secretory pathway. Functionally redundant with TSN2.	2.41996	0.00112509	0.0240488	1.48612	0.0149565	0.0629702		207503	502150	324540	482305		352028	143063	168196	218866	501946	558290	544932	416366	334736	348883	361735	262603	378350	487924	608239	481910
12648	821.724	20.7126	0.84315	2462.15	3	28.86	0.00232501	0.944303	F4KFC7	AT5G09850	RESPSPAKPSRPSPSQQTIPR	[3] Phospho (ST)|[13] Phospho (ST)	S273	S283			RRESPSP	SRPSPSQ		AT5G09850	Transcription elongation factor (TFIIS) family protein;(source:Araport11)	2.41613	0.00380592	0.0420924	-1.08184	0.861923	0.908513		8906.06	21518.2	16158.3	14936		6808.65	8568.59	8452.73	12757.8	18970.9	32841.5	25658.2	13411.8	15884.6	44839.2	22372.5	4277.99	14386.8	13428.9	19112.2	13477.7
1187	957.888	41.9205	0.647583	1913.76	2	78.62	0.00242707	1.26822	F4HY32	AT1G21630	FDSFNSNNNDAFSLSR	[3] Phospho (ST)	S1083				RFDSFNS			ARABIDOPSIS THALIANA EH DOMAIN CONTAINING PROTEIN 2 (ATEH2)	TPLATE Adaptor complex subunit.	2.41091	0.000950522	0.0236316	1.05835	0.822092	0.883707		71692	172843	109362	115743		44249.1	69653.8	103137	83103.4	138280	205379	176794	177757	129306	163258	111316	60871.2	72350.3	153355	113344	142705
3535	969.803	36.6551	0.662433	2906.39	3	38.03	0.00292901	1.00778	Q9SB64	AT4G24690	LGQLSIPQESSPCSPVTKPGSSGASLSR	[14] Phospho (ST)	S178			S204	SPCSPVT			NEXT TO BRCA1 GENE 1 (NBR1)	Encodes NBR1, a selective autophagy substrate. The mRNA is cell-to-cell mobile.	2.41048	0.00191256	0.0295161	1.96263	0.00361333	0.0284838		23685.4	57093.3	29122.2	57156.2		25246.1	18322.9	20659.9	32931.3	59823.2	50393.7	90188.1	39079.3	42174.2	30874.4	22163.1	24924.1	54026.9	52998.8	71178.6	52363.5
10278	1199.54	40.751	0.514733	3595.6	3	25.98	0.0061361	1.70656	P46077	AT1G35160	DNLTLWTSDMQDESPEEIKEAAAPKPAEEQK	[10] Oxidation (M)|[14] Phospho (ST)	S248				QDESPEE			GF14 PROTEIN PHI CHAIN (GF14 PHI)	GF14 protein phi chain member of 14-3-3 protein family. This protein is reported to interact with the BZR1 transcription factor involved in brassinosteroid signaling and may affect the nucleocytoplasmic shuttling of BZR1 The mRNA is cell-to-cell mobile.	2.40645	0.00226935	0.0320038	1.9339	0.0463706	0.128531		15192.3	36559.4	16084.1	31105		24032.4	8555.15	15571.5	16639.4	38364.8	38792.9	37105.3	32350.2	24149.6	15910.1	22217.8	7839.79	44365.9	34101.4	19697.2	31412
20662	858.371	37.7615	0.5537	2572.09	3	25.13	0.00349346	1.35822	Q9SU94	AT4G29510	TKNSNHDENEFISFEPNQNTK	[4] Phospho (ST)	S5				TKNSNHD			ARGININE METHYLTRANSFERASE 11 (PRMT11)	Has arginine N-methyltransferase activity. Modifies AtMBD7.	2.40473	0.00216234	0.0312136	-2.91571	0.0039889	0.0299134		9422.09	22657.6	7197.73	2468.6		15125.1	6803.44	7494.31	10219.6	19963.6	25420.4	27745.3	18717.3	8044.04	6517.81	8697.89	5885.61	2192.86	2752.85	1873.12	3284.31
3589	1273.54	51.2266	0.644433	3817.59	3	57.5	0.00553658	1.45028	Q9M9E8	AT1G78280	AGLLALDDENSEDLEEETHDEEDNTLSYSDLTR	[11] Phospho (ST)	S397				DENSEDL			AT1G78280	transferases, transferring glycosyl groups;(source:Araport11)	2.37718	0.000129893	0.0106945	2.07896	0.00232335	0.0232649		43047.7	102332	49070.3	102015		46246.3	54733.8	34074.2	39814.7	91580.9	105469	122614	92593.3	34684.4	55648	50036.2	60035.4	72789.2	108164	124356	110622
5956	740.924	28.3351	0.7079	2219.75	3	37.88	0.00185403	0.835245	F4HZM8	AT1G15440	GLESDEEGDDDDEEYMHR	[4] Phospho (ST)	S275				GLESDEE			PERIODIC TRYPTOPHAN PROTEIN 2 (PWP2)	Encodes a nucleolar protein that is a ribosome biogenesis co-factor. Mutants display aberrant RNA processing and female gametophyte development.	2.37283	0.00445405	0.0460528	2.095	0.0252261	0.0854336		7156.28	16980.6	9532.47	19970.5		12778.1	4709.8	5934.86	7342.94	15042.7	19778	15356.5	18197.5	6489.79	17638.4	9818.2	7346.83	12236.5	20462.3	29109.5	21822.7
9266	844.834	34.7597	0.7838	1687.65	2	73.25	0.0018988	1.12511	Q8RWN5	AT5G04280	SGGGGAYPSSSTFDRY	[1] Phospho (ST)	S295				PSRSGGG			RNA-BINDING GLYCINE-RICH PROTEIN B3 (RBGB3)	Encodes one of the zinc finger-containing glycine-rich RNA-binding proteins involved in cold tolerance: AT3G26420 (ATRZ-1A), AT1G60650 (AtRZ-1b), AT5G04280 (AtRZ-1c). It also, along with AtRZ-1b, plays important roles in plant development, pre- mRNA splicing, and general gene expression.	2.36893	0.000368026	0.0164472	1.64798	0.119324	0.233795		8022.81	19005.5	11121.1	18327.4		6682.21	7839.4	7851.46	10072.9	16368.1	20038.2	19819.7	20070.5	17587.6	13473.8	13974.9	4619	18914.8	17953.7	21880.7	15184
2832	865.892	31.0384	0.534433	1729.77	2	28.55	0.00206292	1.1926	Q9SHI0	AT1G17210	SLDDGGSTVDRPYLR	[1] Phospho (ST)	S485			S762, S767, S769	RKRSLDD			IAP-LIKE PROTEIN 1 (ILP1)	IAP-like protein 1;(source:Araport11)	2.33979	0.000282542	0.0149117	2.55008	0.00754608	0.0441249		22486.7	52614	19368	49389.8		27672.4	21835.1	16487.1	25665.7	60363.8	48017.6	56907.6	46457.7	28961.6	19738.3	28764.7	8557.43	42858.6	53231.2	49532.7	52656.4
357	835.695	47.0632	1.91378	2504.06	3	51.58	0.0014893	0.594753	Q9T074	AT4G37870	SAPTTPINQNAAAAFAAVSEEER	[4] Phospho (ST)|[5] Phospho (ST)	T65	T66			SAPTTPI	APTTPIN		PHOSPHOENOLPYRUVATE CARBOXYKINASE 1 (PCK1)	Encodes a phosphoenolpyruvate carboxykinase that localizes to the cytosol.	2.33343	0.00115451	0.0244427	1.72634	0.0182831	0.0711794		205534	479598	407717	703858		306003	177876	169145	193833	530550	471414	647711	326586	478013	509305	459020	247279	510560	840974	738102	774452
10602	727.975	27.6059	0.786533	2180.9	3	40.91	0.000493712	0.22638	Q39247	AT1G17720	RGSESPGTEANGNAYDFTTK	[8] Phospho (ST)	T463				SPGTEAN			ATB BETA	type 2A protein serine/threonine phosphatase 55 kDa B	2.3334	0.0047986	0.0480336	1.43095	0.131098	0.250155		5847.9	13645.5	11237.8	16080.6		9419.55	5404.98	4130.28	5561.56	16007.2	14724.7	9946.86	14787.9	14021	8465.05	17340.3	7749.11	15627.7	18549.8	16821.9	13712
2459	902.079	52.6872	0.746933	2703.22	3	58.18	0.00253161	0.93652	Q940Y8	AT3G16060	SNSDDNLNALLQEEEDLVNAHRK	[3] Phospho (ST)	S594				KSNSDDN			AT3G16060	ATP binding microtubule motor family protein;(source:Araport11)	2.33313	0.00143335	0.0270028	3.20764	0.217516	0.351664		32601.9	76064.7	12857.9	41243.5		28157.2	34340.6	27252.9	42871	95877.5	53148.4	106531	61666.4	66514.9	2692.39	4540.15	33616.4	72426.4	86916.8	5398.24	85146.8
5230	814.86	40.1429	0.58705	1627.7	2	55.46	0.00158667	0.974788	Q8SAB7	AT4G16340	LEGTPDNGYLWQR	[4] Phospho (ST)	T1079				LEGTPDN			SPIKE1 (SPK1)	Encodes SPIKE1 (SPK1), the lone DOCK family guanine nucleotide exchange factor (GEF) in Arabidopsis. SPK1 is a peripheral membrane protein that accumulates at, and promotes the formation of, a specialized domain of the endoplasmic reticulum (ER) termed the ER exit site (ERES). SPK1 promotes polarized growth and cell-cell adhesion in the leaf epidermis. Mutant has seedling lethal; cotyledon, leaf-…	2.30903	0.00300746	0.0382034	1.44809	0.10155	0.212109		10029.1	23157.4	12761.4	18479.6		14563.4	7960.09	6772.27	12886.3	18630.4	29324.9	22380	23520.3	8718.44	13419	11248.4	20152.8	15490.5	17529.3	20822	20625.9
2624	725.314	33.4076	0.967917	2172.92	3	36.99	0.00349177	1.60695	Q9LPC5	AT1G01960	SDSQSELSSGNSDALAIEQR	[5] Phospho (ST)	S590				DSQSELS			EMBRYO SAC DEVELOPMENT ARREST 10 (EDA10)	Encodes one of the functionally redundant ARF guanine-nucleotide exchange factors (ARF-GEFs). Functions as regulators of post-Golgi trafficking.	2.29916	0.000536172	0.0192244	1.24236	0.332049	0.470755		20872.6	47989.6	32207.3	40012.9		23940.9	23725.3	17982.8	18582.3	42189.4	65996.2	37104.7	51337.8	27506.1	44093	44691.8	19851.3	32622.2	46505.7	46654	36215.4
7341	927.891	49.0285	0.655067	1853.77	2	54.29	0.00188496	1.01683	Q9FKL3	AT5G57610	YGEVEGTWSPFYSPR	[13] Phospho (ST)	S240			S945	PFYSPRH			AT5G57610	kinase superfamily with octicosapeptide/Phox/Bem1p domain-containing protein;(source:Araport11)	2.29613	0.00369224	0.0415741	2.52601	0.0128444	0.0575669		13869.9	31847	12235.7	30907.4		21260.2	8423.58	11531.4	17920.1	26353.4	34993.7	36946.2	30190.8	16078	19796.2	14640.4	4809.99	28620.7	28771	31723.1	34933.1
10118	1106.01	46.9639	0.714117	2210	2	64.46	0.0036292	1.64217	F4J9W8	AT3G18860	LDELPGLDSLTSPGTSDGQTK	[12] Phospho (ST)	S340				SLTSPGT			AT3G18860	transducin family protein / WD-40 repeat family protein;(source:Araport11)	2.28279	0.00442594	0.045976	3.89919	0.00145083	0.0183275		16615.6	37929.9	10761.5	41961.1		21546.1	9607.12	18236.9	20190.6	46621.3	29433	50343.8	29961.4	11629.1	22839.3	10158.5	4970.84	35339.2	48029	45625.5	40032.9
4520	946.092	38.1001	1.68092	2835.25	3	33.57	0.00308192	1.087	F4I982	AT1G24300	LNSVASESYGSFGAGYQVSHGSPEAVR	[22] Phospho (ST)	S426			S50	SHGSPEA			AT1G24300	GYF domain-containing protein;(source:Araport11)	2.27457	0.00202238	0.0301729	1.76123	0.00157628	0.0192235		39278.5	89341.6	56377	99292.8		46583.5	38282.7	34808.6	38344.1	105920	75076.1	140414	57059	62823.9	50285	47780.4	66925.9	97551.2	89021.8	113193	98882.7
5076	1033.82	39.8122	0.30365	3098.45	3	33.42	0.00277377	0.895214	Q9FKS0	AT5G40870	SAVSSSSPSSSDPEAPKQPFIIGVSGGTASGK	[7] Phospho (ST)	S50				SSSSPSS			URIDINE KINASE/URACIL PHOSPHORIBOSYLTRANSFERASE 1 (UK/UPRT1)	Encodes a protein that with uridine kinase but not uracil phosphoribosyltransferase activities.	2.27227	0.00192488	0.0295161	3.69539	0.00178413	0.0201326		20031.7	45517.4	6858.07	25343.3		25824	17704.3	12781.3	27554.8	40523.5	43508.1	57037.2	42685.1	7114.22	3805.38	12422.2	6577.88	39123.5	22962	15618.1	29401.8
9274	1204.18	41.3807	0.55555	3609.51	3	36.18	0.0074946	2.07635	Q96299	AT2G42590	DNLTLWTSDISEEGGDDAHKTNGSAKPGAGGDDAE	[11] Phospho (ST)	S239				SDISEEG			GENERAL REGULATORY FACTOR 9 (GRF9)	14-3-3 gene. Binds calcium and displays induced structural changes.	2.26952	0.00330233	0.0392571	2.16826	0.152532	0.277252		22934.7	52050.7	17852.8	38709.6		26370.6	18700.3	15635.7	35882.8	49986.5	55455.2	69191.9	38269.8	28527.2	34798.5	30826.8	3319.57	32709.4	43810.7	45496.8	34438.2
1557	1024.38	23.7376	1.4947	3070.11	3	49.69	0.00510481	1.66275	P11035	AT1G37130	VHDDDEDVSSEDENETHNSNAVYYK	[9] Phospho (ST)|[10] Phospho (ST)	S62	S63			EDVSSED	DVSSEDE		NITRATE REDUCTASE 2 (NIA2)	Identified as a mutant resistant to chlorate. Encodes nitrate reductase structural gene. Involved in nitrate assimilation. Has nitrate reductase activity. Up-regulated by the fungus P. indica. Binds transcription factor At2g35940. The mRNA is cell-to-cell mobile.	2.25058	0.00317799	0.0390313	-1.2648	0.464818	0.592144		106546	239791	163844	129541		140910	118209	103683	74619.6	180438	335540	169281	322591	146665	250538	280759	69853.1	102067	177464	100303	154997
1905	771.852	38.0382	1.22368	1541.69	2	76.18	0.00125193	0.812054	Q9SB63	AT4G24680	SSLNAWGTSSLSPR	[12] Phospho (ST)	S72			S73, S82, S143, S150	SSLSPRT			MODIFIER OF SNC1 (MOS1)	Encodes MOS1 (MODIFIER OF snc1). MOS1 contains a BAT2 domain that is conserved in plants and animals. MOS1 associates with the promoter of SNC1 and regulates its expression.	2.23174	0.00191654	0.0295161	1.03289	0.861513	0.908513		31327	69913.5	96791.1	99974.5		42572.5	20229	27616.6	40494.7	82592	71929	73232.7	54915.8	94514.1	93588.9	84164.5	117894	95314.5	70312.5	159615	93388.3
11922	972.405	27.6701	0.787733	1942.79	2	55.58	0.000376258	0.193669	Q9ZVI3	AT2G38610	EESPGPSGGGSVSPFNSSGK	[3] Phospho (ST)	S263				REESPGP			AT2G38610	RNA-binding KH domain-containing protein;(source:Araport11)	2.21812	0.00055583	0.0196129	1.63885	0.0170519	0.0679562		12696.5	28162.3	22191.7	36368.8		11645.8	17427	11680.8	10961.4	30890	31476.6	25520.9	25349.5	30616.6	22537.4	20856.6	16852.2	31409.3	37861.8	45152.8	32581.4
8157	1047.46	35.6888	0.504517	2092.9	2	62.04	0.00256874	1.22736	Q9LIL3	AT3G22850	VDSSGEVCGVTFKVDSEAK	[3] Phospho (ST)	S215				RVDSSGE			AT3G22850	aluminum induced protein with YGL and LRDR motifs;(source:Araport11)	2.20026	0.000210187	0.0133499	3.87523	0.008129	0.0456112		21448.5	47192.2	7343.19	28456.6		24728.9	16953.2	19770.7	25533.3	47305.3	45476.8	49300.5	46766.2	16427.7	3388.3	13828.9	3777.42	33765	32958	18239.8	32306
232	809.04	48.6737	1.55402	2424.1	3	33.29	0.00157497	0.649714	Q9T074	AT4G37870	SAPTTPINQNAAAAFAAVSEEER	[5] Phospho (ST)	T66				APTTPIN			PHOSPHOENOLPYRUVATE CARBOXYKINASE 1 (PCK1)	Encodes a phosphoenolpyruvate carboxykinase that localizes to the cytosol.	2.19165	0.0023666	0.0323472	1.76211	0.00145103	0.0183275		335219	734681	559158	985296		524012	301055	269214	297323	802112	732237	990038	501022	581887	509637	479869	686935	788444	1.10496e+06	1.09454e+06	988371
11979	1013.41	29.558	0.962033	2024.8	2	83.58	0.00232162	1.14659	Q39247	AT1G17720	GSESPGTEANGNAYDFTTK	[4] Phospho (ST)	S460				GSESPGT			ATB BETA	type 2A protein serine/threonine phosphatase 55 kDa B	2.1872	0.000323511	0.0152371	1.55433	0.0380771	0.112411		14718.8	32193.1	29797.8	46315.6		16426.5	16384.4	14576.3	11963.9	30370.2	35210.1	27518.8	36501	36623.7	33379.4	31881.4	20228.3	42690.8	47295.2	62203.6	36638.9
9071	906.384	35.1405	1.2051	1810.75	2	88.68	0.00196772	1.08669	Q9FF08	AT5G07940	SEGFSPPNNSNPLSER	[5] Phospho (ST)	S1374				EGFSPPN			AT5G07940	dentin sialophosphoprotein-like protein;(source:Araport11)	2.1798	0.00237184	0.0323472	2.69591	0.00484007	0.0342708		10448	22774.5	11315.7	30506		9626.96	12459.8	8094.9	12272.1	25407.1	24912.9	28052.5	15151	14703.8	18512.3	11143	5405.4	27098.8	32020.7	36905.7	27043.8
5635	1129.95	39.5907	0.7593	2257.89	2	68.55	0.00248431	1.10028	Q9SF47	AT3G09560	FYDFQDDPPSPTSEYGSAR	[10] Phospho (ST)	S162				DPPSPTS			PHOSPHATIDIC ACID PHOSPHOHYDROLASE 1 (PAH1)	The PAH1 gene encodes a phosphatidate phosphohydrolase. Mutant analysis revealed its involvement in galactolipid synthesis pathway, and the membrane lipid remodeling. The pah1pah2 double-mutant showed enhanced Al-susceptibility under low-P conditions, but there was no significant differences in Al tolerance between pah1pah2 and wild type when they were grown in a solution containing 35 &#956;M Pi.	2.17177	0.000295147	0.0149117	3.33275	0.00262625	0.0248466		54129	117555	33410.1	111347		72556.8	50733.1	42219.6	55237.8	105042	118561	135437	113221	43731.7	47022.2	45244.1	13392.1	85592.7	127600	110040	127904
1715	895.374	20.5334	1.40428	1788.73	2	68.17	0.00201839	1.12839	F4JPR7	AT4G11740	SGSPEEEHASINPAER	[3] Phospho (ST)	S328				RSGSPEE			SAY1	Isolated as a suppressor of a dominant mutant in the Ara4 gene that was expressed in yeast ypt1 mutant strains. A novel protein with a small region of similarity to coil-coiled domain of yeast VSP27 protein.	2.16789	0.00416851	0.044719	1.44407	0.176803	0.307031		54779.1	118755	80416.3	116127		62928.8	64456	54968.1	40386.5	78434.4	180422	92837.4	151387	71774.8	160918	69516.6	52084.8	121527	135816	79070.4	139347
5916	976.766	44.7846	0.901717	2927.28	3	42.51	0.00269951	0.922193	Q9ZVD5	AT2G27040	FEDQSETSSSHGGITAPGPISVAQLPR	[8] Phospho (ST)|[9] Phospho (ST)	S893	S894			SETSSSH	ETSSSHG		ARGONAUTE 4 (AGO4)	AGO4 is a member of a class of PAZ/PIWI domain containing proteins involved in siRNA mediated gene silencing.Loss of function mutations have reduced site specific CpNpG and CpHpH methylation and increased susceptibility to bacterial pathogens including Tobacco rattle virus.	2.16602	0.000938496	0.0236316	2.51501	0.000108738	0.00653016		27461.5	59482.2	23703.3	59614		22404.7	34992.2	21128	34334.5	54891.3	60078.1	72975.4	52017.9	26390.9	27088.4	18566.4	23783.2	50585.9	63823.9	64653.3	60504.5
4860	757.034	48.6737	0.68645	2268.08	3	52.54	0.00109781	0.484028	O81645	AT3G57410	AEALAALTSAFNSSPSSKSPPR	[17] Phospho (ST)	S774				SPSSKSP			VILLIN 3 (VLN3)	Encodes a protein with high homology to animal villin. VLN3 is a Ca2+-regulated villin involved in actin filament bundling.	2.15261	0.00315427	0.0389552	1.04602	0.845521	0.898238		15660.2	33710.3	24795.2	25936.3		13088.9	17015.6	15397	17538.8	35018.8	27409.6	55224.8	24361.9	26928.7	15693.9	20050	44607.5	29439.3	23203.1	26012.9	25466.7
3415	1108.8	37.8896	0.5811	3323.37	3	25.2	0.00185749	0.558917	Q9C6S8	AT1G31870	QVDPEEDENEDDSAEETPLVDEDIEVKR	[13] Phospho (ST)	S80			S297, S300, S303	EDDSAEE			BUD SITESELECTION PROTEIN 13 (BUD13)	pre-mRNA-splicing factor of RES complex protein;(source:Araport11)	2.15016	0.00482525	0.0480336	-1.37865	0.239951	0.374587		50411.8	108393	58454.1	42399.5		27843.4	59192.6	50826.8	77098.6	94765.6	110329	132461	99673.5	68558.1	56951.5	72089.6	41478.4	68092.5	46713.8	21129.6	48084.8
7398	1290.48	44.8072	0.7962	3868.42	3	101.62	0.00706231	1.82564	Q9STN3	AT4G08350	SRDEDDELDGDYEALDLEEEEEEDEEEEEER	[1] Phospho (ST)	S4				MPRSRDE			GLOBAL TRANSCRIPTION FACTOR GROUP A2 (GTA2)	global transcription factor group A2;(source:Araport11)	2.14689	0.00120637	0.0249059	1.68633	0.0961425	0.203567		21570.8	46310.1	31767.5	53570.5		28241.6	19039.7	21060.5	19118.1	38547.3	46175.8	66041	39127.4	35072.7	57561.1	33104.2	15238.8	35320.5	61989.7	60508.8	62164
3999	822.863	31.3255	0.934517	1643.71	2	65.41	0.00150536	0.915833	F4JV21	AT4G26650	IPGNQYFNSASPNR	[11] Phospho (ST)	S297				NSASPNR			AT4G26650	RNA-binding (RRM/RBD/RNP motifs) family protein;(source:Araport11)	2.13428	0.0015919	0.0276473	1.99248	0.0059523	0.0385125		14439.1	30817.1	22577.7	44985.7		18509.7	12907.1	12446.2	14618.3	37677	28527.4	37807.1	22195	31237.6	24372.6	19596.4	17416.6	34838.9	43128.4	65041.5	41906.3
2897	769.332	25.6007	0.643083	1536.65	2	34.07	0.00131363	0.854867	Q8RWY8	AT1G27750	GLLNQHTPSPSAR	[7] Phospho (ST)|[9] Phospho (ST)	S462	S464			NQHTPSP	HTPSPSA		AT1G27750	nucleic acid binding protein;(source:Araport11)	2.13203	0.00371364	0.0415741	1.43461	0.0915778	0.19826		19851.3	42323.7	18395.3	26390.1		24962.8	17679.7	18634.6	18883	28091.3	45811.6	67639.8	36862.6	12468	17819	29631	17394.1	26849.9	27265.6	25155.3	26337.7
5102	944.405	33.6178	0.7493	1886.79	2	65.95	0.00135502	0.718158	Q8RXT5	AT4G11560	FAQVSSDEEDDVPITR	[6] Phospho (ST)	S12			T318, S321	QVSSDEE			ASI1-IMMUNOPRECIPITATED PROTEIN 3 (AIPP3)	bromo-adjacent homology (BAH) domain-containing protein;(source:Araport11)	2.12342	0.00201664	0.0301729	2.36241	0.00170172	0.0198699		16126.9	34244.2	16011.2	37825		23818.8	12395.4	14196.2	16138	35446.6	35713.4	40825.3	26607.9	20365.9	22147.2	14185.1	10271.6	34898.9	41692.5	39595.7	35530
6299	1187.42	24.9014	0.612683	3559.24	3	79.23	0.00546769	1.5362	F4KG14	AT5G46070	GDDHGPTDEGDEDFQSHQDNGEEEEEEDYR	[16] Phospho (ST)	S1008			S16, S18, S20	DFQSHQD			GUANYLATE-BINDING PROTEIN-LIKE 3 (GBPL3)	Guanylate-binding family protein;(source:Araport11)	2.12043	0.00294043	0.0377837	1.20671	0.465786	0.592996		23630.6	50107.2	30760.4	37119.1		20073.8	28706	23893.7	22647.3	38258.7	71054.2	35850.2	64682.7	22528.2	52043.1	43934.2	17381.1	37552.8	37287.3	35537.7	38150.2
1855	896.442	51.5487	0.821733	2686.3	3	29.47	0.00250388	0.932094	Q9FMM3	AT5G42950	DIQGSDNAIPLSPQWLLSKPGENK	[12] Phospho (ST)	S39			S1449	IPLSPQW			ESSENTIAL FOR POTEXVIRUS ACCUMULATION 1 (EXA1)	EXA1 is a GYF domain-containing gene of the SMY2 subgroup. Mutants exhibit resistance to potexviruses.	2.11798	0.000723606	0.0224869	1.23651	0.0754947	0.177213		58807.5	124553	99742.2	123333		69030.7	52396	50131.3	65960.2	123521	127172	167285	91585.9	95446.6	94232.3	93052	118258	124800	115864	134642	118841
1006	951.892	27.1412	1.1298	1901.77	2	82.24	0.00265791	1.3976	O03986	AT5G56000	TIEKEISDDEEEEEK	[7] Phospho (ST)	S248				KEISDDE			HEAT SHOCK PROTEIN 81.4 (Hsp81.4)	HEAT SHOCK PROTEIN 81.4;(source:Araport11)	2.11534	0.00162451	0.0276473	1.49151	0.0828314	0.186559		112628	238246	136127	203034		156962	118180	100617	86212.4	180022	314673	211495	268918	168700	147373	188611	73227.8	188399	234395	202790	189759
2384	954.952	37.2152	0.455633	1907.89	2	93.06	0.00242347	1.27024	F4J9A0	AT3G53180	LNIDTDSSSPQNIISPK	[15] Phospho (ST)	S404				NIISPKL			NODULIN/GLUTAMINE SYNTHASE-LIKE PROTEIN (NodGS)	Encodes a protein that is the product of a fusion gene with a C-terminal GSI like sequence and an N-terminal part sharing homology with nodulins. It self-assembles into oligomers and its expression is increased in response to flagellin treatment. The protein co-localizes with microtubules and binds gamma-tubulin. RNAi lines are affected in root morphogenesis.	2.11185	0.00322324	0.0391545	1.66377	0.0961516	0.203567		36535.8	77158.3	48808.4	81206		58581.2	34575.1	27457.9	32039.4	91120.5	75017.2	91607.7	56600.6	50177.7	57465	50238.3	39176.8	37408.5	94495.6	151999	80933.7
7746	872.021	51.3515	0.569083	2613.04	3	51.86	0.00226582	0.867122	A8MR03	AT1G17130	KSDGAANTSLASLFQNYGSDEDED	[17] Phospho (Y)	Y331				FQNYGSD			CWC16B	DUF572 domain protein involved in alternative splicing.	2.10557	0.00151116	0.0276473	1.41251	0.109479	0.221852		14596.6	30734.2	13399.3	18926.6		12823	15637.6	12959.1	17469.4	22115.5	36564.4	38718.7	28497.7	12570.2	15629.3	18708.7	8770.04	18372.8	22709.6	16021.8	19195.2
12446	1055.96	25.0671	0.550817	2109.91	2	91.4	0.00286033	1.35566	Q8VZL1	AT5G13260	QWSGDSGTTNAAAVAPSSPAR	[18] Phospho (ST)	S31			S446	APSSPAR			AT5G13260	myosin;(source:Araport11)	2.10213	0.00274395	0.0357511	1.05773	0.787097	0.855607		10942.1	23001.6	21869.3	23131.8		11895.3	9100.8	8746.57	15139.2	19804.2	29101.3	18687.5	25990.3	21897.9	28087.4	27659.3	13445.7	24146.6	18676.8	29428.7	21573
3203	953.114	39.8525	0.7856	2856.32	3	33.37	0.0029549	1.03452	Q9C865	AT1G31440	SLPLHIEDSASLPQQEPNSNSSGEIK	[21] Phospho (ST)	S287				NSNSSGE			SH3 DOMAIN-CONTAINING PROTEIN 1 (SH3P1)	SH3 domain-containing protein;(source:Araport11)	2.09173	0.000969734	0.0236316	2.19122	0.00860597	0.0464167		38787.8	81133.8	31121.9	68195		31587.4	38608.4	35761.9	51899.9	87150.5	79237.3	101747	61672	42082.1	38690.1	37650.5	15303.7	70638	62134.6	80186.4	61452.3
1279	990.736	40.0162	0.8145	2969.19	3	62.55	0.00142704	0.480618	Q8H110	AT2G21150	LSFAEDFENGSDEDDGENKSSGTGNLR	[11] Phospho (ST)	S132				ENGSDED			XAP5 CIRCADIAN TIMEKEEPER (XCT)	Encodes a nuclear localized XAP5 family protein involved in light regulation of the circadian clock and photomorphogenesis. XCT loss of function mutations also show decreased levels of DCL1, 3 and 4 and correspondingly lower levels of certain small RNAs suggesting a role in sRNA biogenesis.	2.09004	4.11808e-05	0.00762875	1.60687	0.0265172	0.0881812		74683.3	156091	51729.1	83122.1		74711	71342	69208.9	84333.9	154957	151993	171175	147244	52063.6	40260	76297.5	44773.4	83646.4	100386	61313.6	92723.6
9892	834.341	25.1739	0.56945	2500	3	28.9	0.00450081	1.80033	Q2V3N1	AT3G59430	GAGSELSSSEAEAYHSNQPCSPR	[21] Phospho (ST)	S393				QPCSPRK			AT3G59430	hypothetical protein;(source:Araport11)	2.08649	0.000462438	0.0171333	1.41465	0.148387	0.27239		12971.1	27064.1	16677.4	23592.7		15217.9	12922.6	12446.2	11565.6	25760.5	33043.7	24868.1	25344.7	20082.3	21677.8	10669.3	16655	23265	19023.8	36270.9	19299.8
1200	786.39	45.5654	1.03302	1570.77	2	44.86	0.00107095	0.681801	Q9C5S1	AT3G55270	FSSLSLLPSQTSPK	[12] Phospho (ST)	T557			T109, T474, S572, S578	SQTSPKE			MITOGEN-ACTIVATED PROTEIN KINASE PHOSPHATASE 1 (MKP1)	Encodes MAP kinase phosphatase 1 (MKP1). Loss of MKP1 results in hypersensitivity to acute UV-B stress, but without impairing UV-B acclimation.	2.07248	0.00087223	0.0236316	1.59553	0.00878796	0.046848		67813.4	140542	76454.3	121985		68877.4	62779.7	61568.6	79434.1	153260	122360	196750	105740	103215	59555.3	67172	82747.5	119643	125067	129031	114684
6122	859.677	26.4957	0.793183	2576.01	3	60.83	0.00260435	1.011	Q9LT75	AT3G19420	ETENPDKDDVFSDNEGDSTGPTK	[12] Phospho (ST)	S509				DVFSDNE			PTEN 2 (PEN2)	Encodes a phosphatase with low in vitro tyrosine phosphatase activity that is capable of dephosphorylating in vitro the 3'phosphate group of PI3P, PI(3,4)P2, and PI(3,5)P2 and may be an effector of lipid signaling. The mRNA is cell-to-cell mobile.	2.06833	0.00467133	0.0475712	1.75463	0.0684052	0.165829		11219.7	23206	22130.7	38831.1		15552.4	13715.3	8100.39	9170.84	20674.5	28712.5	18448.7	26480.6	21682.5	33527.5	29753.4	11090	29049.8	41423.8	58152.5	32490.5
15232	631.949	35.792	0.695067	1892.83	3	42.14	-0.00531154	-2.80613	Q9LM78	AT1G20760	FDSINSSKDFGGPSLSR	[6] Phospho (ST)	S960				SINSSKD			ARABIDOPSIS THALIANA EH DOMAIN CONTAINING PROTEIN 1 (ATEH1)	EH domain containing protein.	2.0657	0.00283142	0.0365945	1.33683	0.388809	0.52099		6409.62	13240.3	5099.13	6816.68		5084.41	6628.66	6929.49	7227.07	11237.6	14733.8	15247	12173.7	7955.21	6136.94	6458.33	2144.17	7963.07	7304.75	5281.4	7028.41
8886	1111.39	26.7502	0.726783	2220.76	2	45.9	0.00338302	1.52337	F4JNM2	AT4G29440	FDDYDRDSESEEDNLGR	[8] Phospho (ST)|[10] Phospho (ST)	S585	S587		S638	DRDSESE	DSESEED		IST1-LIKE 4 (ISTL4)	Regulator of Vps4 activity in the MVB pathway protein;(source:Araport11)	2.06023	0.00108243	0.0236316	1.66551	0.185806	0.314822		11052	22769.6	12706.9	21163.4		10147.4	12242	10520.9	11415.6	19155.3	28722.3	18956.6	25772.4	13977.7	24427.3	17920.4	4260.86	19338.7	27874.8	17388.1	21401.8
3981	1267.07	45.233	0.818883	2532.14	2	95.18	0.00838624	3.31193	F4JHE9	AT4G00630	LQVALESLEAEGYNTSEESEVR	[15] Phospho (ST)	T241				GYNTSEE			K+ EFFLUX ANTIPORTER 2 (KEA2)	Encodes a K(+)/H(+) antiporter that modulates monovalent cation and pH homeostasis in plant chloroplasts or plastids.	2.05383	0.000914104	0.0236316	1.59559	0.00118555	0.0166803		49851.2	102386	67183.3	107197		50172.3	48808.6	38823.7	64959.7	102457	98386.9	132216	82450.7	67149	69926.2	62320.8	69619.7	100129	112695	104766	111698
10592	1042.95	34.1562	0.528667	2083.89	2	95.87	0.00278372	1.33583	F4IV43	AT2G44970	STSGVDGNSPVSVCISPGER	[3] Phospho (ST)	S95				RSTSGVD			AT2G44970	alpha/beta-Hydrolases superfamily protein;(source:Araport11)	2.045	0.00232056	0.0323338	1.5763	0.332889	0.471646		11741.3	24010.9	10770.6	16977.7		10054.3	11729.7	10744.1	14998.7	18187	32250.9	22167.2	25563.6	15720.1	25678.5	13161	2533.1	16425.5	16603.4	16577.6	18377.3
1996	707.803	33.6178	0.828083	1413.59	2	70.31	0.000956212	0.676442	Q9LNC6	AT1G06210	IELGLSSDEDEK	[7] Phospho (ST)	S378				GLSSDED			AT1G06210	ENTH/VHS/GAT family protein;(source:Araport11)	2.03535	0.000892641	0.0236316	-1.15579	0.356349	0.494484		19340.2	39364.1	39190.8	33908.2		24013.9	19564	21133.2	14091.6	40277.1	41860.9	34902.6	40801.6	40006.9	40407	34628.6	42141.6	37029	40582.2	24091.3	36515.6
2474	1099.4	37.1959	0.884917	3295.19	3	67.71	0.00347326	1.05404	Q9M0V4	AT4G05410	KVSYDDDDIESVDSDAEENGFTGGDEDGR	[11] Phospho (ST)|[14] Phospho (ST)	S46	S50			DIESVDS	SVDSDAE		YAOZHE (YAO)	Encodes a nucleolar protein with seven WD40-repeats that plays a role in embryo sac development and is critical for the correct positioning of the division plane of zygote and the apical cell lineage in Arabidopsis. YAO may act by modulating nucleolar function, such as rRNA biogenesis, during early embryogenesis and gametogenesis.	2.03456	0.000622679	0.0211023	1.47695	0.22867	0.363983		75186.5	152972	90554.3	133745		88921.6	78428	59325.2	77239.8	131379	168791	193058	127903	112376	121033	139779	35368.7	106240	168062	109306	163946
2626	899.337	21.4508	1.48687	2694.99	3	30.02	0.00295717	1.09728	F4K4Y6	AT5G55670	AAESSYGEEAASDHQYGEVNHER	[5] Phospho (ST)|[12] Phospho (ST)	S536	S543			AESSYGE	EAASDHQ		AT5G55670	RNA-binding (RRM/RBD/RNP motifs) family protein;(source:Araport11)	2.03296	0.00250163	0.0339092	-1.3229	0.222598	0.356565		29456.9	59884.7	100513	75979.2		21768	38466.3	32866.8	27358.5	54263.3	70466	44702.7	75238.9	94784.4	126055	142787	59826.8	75370.1	68845.1	106199	60476.2
2688	1123.18	37.1959	1.23817	3366.53	3	27.9	0.00343323	1.01981	Q5YDB6	AT4G21670	HLVPSEPSLQSSPAREEGEVPESELDPDTR	[8] Phospho (ST)	S551				SEPSLQS			C-TERMINAL DOMAIN PHOSPHATASE-LIKE 1 (CPL1)	encodes a a novel transcriptional repressor harboring two double-stranded RNA-binding domains and a region homologous to the catalytic domain of RNA polymerase II C-terminal domain phosphatases found in yeast and in animals that regulate gene transcription. Protein exhibits innate phosphatase activity in vitro. Mutants exhibit hyperresponsiveness to ABA, cold, and NaCl.	2.02374	0.0020595	0.0303197	1.71898	0.00313508	0.0274128		111897	226451	142070	244215		102183	118729	89599.9	144223	259784	206728	304250	160937	182326	147413	129369	117162	222571	225248	304753	232815
2794	924.721	30.5105	1.64415	2771.14	3	20.93	0.00244984	0.884055	Q8VZ95	AT3G60600	VTYVAPPRPPSPVHEGSEEGSSPR	[11] Phospho (ST)|[17] Phospho (ST)|[22] Phospho (ST)	S149	S155	S160		RPPSPVH	HEGSEEG	EGSSPRA	VAMP/SYNAPTOBREVIN-ASSOCIATED PROTEIN 27-1 (VAP27-1)	Encodes VAP27 (for Vesicle-Associated Protein). VAP27 has high homology to the VAP33 family of SNARE-like proteins from animals. May be involved in vesicular transport to or from the ER. Located exclusively in limiting membrane of protein storage vacuoles. Binds SRC2.	2.01923	0.00027892	0.0149117	1.97234	0.25304	0.386869		173854	351050	87821.6	173214		158383	159496	160980	224649	292431	373740	392533	354002	250568	66571.8	179221	19897.7	257107	220626	68697.6	231006
7873	1201.02	49.4939	0.845817	2400.03	2	94.48	0.00179421	0.74758	Q94AR8	AT4G13430	TSVPFEPVYSDGNASFVADYR	[2] Phospho (ST)	S319				NRTSVPF			ISOPROPYL MALATE ISOMERASE LARGE SUBUNIT 1 (IIL1)	Encodes a methylthioalkylmalate isomerase involved in glucosinolate biosynthesis.	2.01883	0.0008483	0.0236316	3.6909	1.15115e-05	0.00545295		22393.2	45208.1	13804.1	50949.5		27053.7	22297.4	19653.5	21210.3	38444.6	45676.3	59485.7	39987.8	16758.4	13812.8	11843.9	13244	40435.5	56307.7	55515.3	53310.8
6368	1035.77	40.871	0.369833	3104.28	3	43.56	0.00332873	1.07231	F4HQ88	AT1G73460	DANKDADDQSYAEEASYISGEQYLQSK	[10] Phospho (ST)	S488				DDQSYAE			PLANT-SPECIFIC DUAL-SPECIFICITY TYROSINE PHOSPHORYLATION-REGULATED KINASE 2A (DYRKP-2A)	Protein kinase superfamily protein;(source:Araport11)	2.01382	0.000903375	0.0236316	1.76421	0.00885657	0.0469884		17138.1	34513.1	16988.2	29970.7		21892.7	14546	15170.1	17857.6	31055	36943.4	40060.7	30870.7	18406.2	17489.9	21943.5	11790.4	29318.9	34833.3	25530.9	30944.1
1979	674.807	29.5387	1.48295	1347.6	2	26.77	1.58746e-05	0.0117799	O80452	AT2G38280	TGSFVRPISPK	[3] Phospho (ST)|[9] Phospho (ST)	S143	S140			KTGSFVR	RPISPKS		EMBRYONIC FACTOR1 (FAC1)	Encodes a protein with in vitro AMP deaminase activity that is involved in embryogenesis. Homozygous mutant embryos fail to develop past the zygote stage.	2.00531	0.000129233	0.0106945	1.81478	0.0383484	0.112645		38242.4	76687.9	51444.2	93359.9		35169.7	43492.9	38101.1	36699.1	72336.8	82680	82681.6	69942.1	68593.5	77203.3	46888	28207.5	62756.5	115196	95425.2	110124
6828	932.069	37.9319	0.601733	2793.18	3	46.39	0.00297578	1.06537	Q9LPS7	AT1G50570	MKLPLDIDSPTQSENSSSSQQTPK	[1] Oxidation (M)|[9] Phospho (ST)|[22] Phospho (ST)	S359	T372			DIDSPTQ	SQQTPKS		AT1G50570	Calcium-dependent lipid-binding (CaLB domain) family protein;(source:Araport11)	1.99692	0.00334302	0.0393203	2.59329	0.00250797	0.0241351		14069.7	28096.1	14202.3	36830.8		16541.1	17661.8	10750.5	12477	30705.1	26950.7	35755	21060.3	16952.9	19219.8	16123.6	7744.36	38980.8	47709.9	29680.3	33336.1
4499	964.102	31.4972	0.70735	2889.28	3	37.74	0.00361848	1.25238	F4I6B2	AT1G30470	TPGVPGDETTEKLPDESGVEPTENSPK	[25] Phospho (ST)	S739				TENSPKA			AT1G30470	SIT4 phosphatase-associated family protein;(source:Araport11)	1.99549	0.00209703	0.0306691	1.37663	0.12472	0.24151		26326.2	52533.7	28600	39371.6		28523.5	28626.1	19539	30108.2	50267.1	55682.4	69428.2	39193.5	26556.6	32949.4	37649.3	20309	37940.1	49802.3	28308.3	44922.9
753	1000.07	32.1601	1.0114	2997.18	3	86.23	0.00368077	1.22808	Q9LNJ5	AT1G01260	ASENNSDGEGGGEWADAVGADESGNNRPR	[6] Phospho (ST)	S395				ENNSDGE			JASMONATE ASSOCIATED MYC2 LIKE 2 (JAM2)	bHLH13 interacts with JAZ proteins, and functions redundantly with bHLH3, bHLH14 and bHLH17 to negatively regulate jasmonate responses.	1.99119	0.0036006	0.0410468	1.32421	0.26278	0.397659		91626.4	182445	161422	213756		134406	62136.2	74686.7	112999	196175	204514	176896	156115	187178	224107	207324	78071	212334	196563	270463	184946
4703	1196.03	36.0476	0.697967	2390.05	2	106.36	0.00250894	1.04975	Q67YI9	AT2G43160	KFSEQNIGAPPSYEEAVSDSR	[3] Phospho (ST)	S282				RKFSEQN			AT2G43160	ENTH/VHS family protein;(source:Araport11)	1.9774	0.00477721	0.0480336	2.79708	0.000239383	0.00821568		52462.5	103740	39034.8	109183		35169.5	63451.2	50668.5	66996.8	114182	93684.7	140809	76892.2	58018.8	44000.1	31579.1	28799.4	96360.2	114693	111000	115843
4960	899.392	35.0119	1.25002	2695.16	3	43.04	0.00120759	0.44806	O80345	AT4G28980	LEDKDGETSEPPEVIPDYENSPR	[21] Phospho (ST)	S208				YENSPRQ			CDK-ACTIVATING KINASE 1AT (CAK1AT)	Encodes a CDK-activating kinase that regulates root initial cell differentiation. Phosphorylates CDKD2 and CDKD3, but not CDKD1. Controls CDK activities and basal transcription.	1.97691	0.00489162	0.0481154	2.47671	0.000516227	0.0115916		36397.3	71954.2	34363.6	85108.7		52002.3	33362.7	25733.1	39309.8	79576.1	76123.7	88435.1	50037.6	31464.7	47159	34877.2	26944.1	63663.7	88574.7	107557	86507.8
4316	856.887	31.6394	0.650217	1711.76	2	60.19	0.00204177	1.19279	Q8LE63	AT4G11860	TRSFDDSPPAAAELR	[3] Phospho (ST)	S234				KTRSFDD			AT4G11860	FAM63A-like protein (DUF544);(source:Araport11)	1.95313	0.00050869	0.018538	2.00426	0.00122356	0.0167626		21670	42324.2	18228.5	36534.5		22752.4	21882.7	19446.2	22775.6	34537.3	49453.5	41869.3	44871.8	20370.8	20891	13151.8	19726.5	37571.4	37910.9	34677.1	36070.3
4906	1112.13	39.6299	0.7799	3333.36	3	46.61	0.00407985	1.22395	F4IHS2	AT2G28290	TNDLSTSAVQLDEFHSSDEEEGNLQPSPK	[16] Phospho (ST)|[17] Phospho (ST)	S449	S450			EFHSSDE	FHSSDEE		SPLAYED (SYD)	Encodes a SWI2/SNF2-like protein in the SNF2 subclass. Homozygous plants with null mutations exhibit premature termination of the meristem and carpelloid structures from the inflorescence meristem. Co-activator of floral homeotic gene expression. Acts with LFY to regulate shoot apical meristem identity. Required for meristem maintenance. Regulates flowering under a non-inductive photoperiod. It p…	1.94673	0.00192088	0.0295161	2.52716	0.00310303	0.0274128		52444.3	102095	37616.6	95063.2		48863.6	50993.5	42500	71433.6	99733	106084	130810	78502.3	42462.4	52382.6	48817.1	18439.7	94544.2	96147.5	101264	88720.5
830	728.312	34.9038	1.47567	1454.61	2	68.75	0.000745471	0.512489	Q8LE63	AT4G11860	SFDDSPPAAAELR	[1] Phospho (ST)	S234				KTRSFDD			AT4G11860	FAM63A-like protein (DUF544);(source:Araport11)	1.93763	0.000291091	0.0149117	1.84591	0.0034043	0.0279253		76737.7	148690	91320.1	168568		88028.5	77588.7	72437.5	70089	132472	180164	156295	131034	95079	118102	80924.8	76531.9	122983	180560	206997	175661
545	1234.53	43.7823	1.08925	2467.05	2	100.45	0.00349235	1.4156	F4JPR7	AT4G11740	LAAPSSPFDDDSDDVDEQPLVR	[12] Phospho (ST)	S295				DDDSDDV			SAY1	Isolated as a suppressor of a dominant mutant in the Ara4 gene that was expressed in yeast ypt1 mutant strains. A novel protein with a small region of similarity to coil-coiled domain of yeast VSP27 protein.	1.92201	0.00164725	0.0276473	29.1722	0.0114989	0.0543706		263483	506417	15330.5	447226		407198	229269	213375	241945	509724	489519	534647	493018	152249	2439.35	1404.12	105924	395439	600435	296513	568220
15993	812.647	41.6941	0.793117	2434.92	3	27.33	0.00150168	0.616729	F4IWD6	AT3G21100	SFSASDACFGSEEPGFGGGGYNR	[5] Phospho (ST)	S194			S487, S495	FSASDAC			AT3G21100	RNA-binding (RRM/RBD/RNP motifs) family protein;(source:Araport11)	1.92039	0.00391658	0.0428894	1.68766	0.0339179	0.103856		8530.53	16381.9	7516.3	12684.9		10058.8	7772.82	6783.68	9984.22	14252.6	16083.4	20256.5	15510.5	6562.83	9516.84	8685.77	5883.34	12375.7	16792.4	8750.11	14238.3
211	1157.88	49.2352	1.68137	3470.62	3	43.4	0.00314622	0.906529	Q9LPL6	AT1G21380	SPEHALFTKPVYDQTEQLPPAPWETQEPR	[1] Phospho (ST)	S383				QSKSPEH			AT1G21380	Target of Myb protein 1;(source:Araport11)	1.90835	0.00156192	0.0276473	2.19617	0.000149381	0.00705591		772257	1.47374e+06	584301	1.28323e+06		867499	706121	661325	877977	1.29636e+06	1.48111e+06	2.10777e+06	1.16559e+06	748896	516405	620776	485512	1.34227e+06	1.23589e+06	1.13476e+06	1.44041e+06
592	1039.13	46.4786	0.6556	3114.37	3	33.74	0.00327935	1.05298	O64760	AT2G34970	DKLSEITQAIDDDDTDDESVVPTSGELK	[15] Phospho (ST)	T522				DDDTDDE			AT2G34970	Trimeric LpxA-like enzyme;(source:Araport11)	1.90207	0.00169573	0.0276473	2.69801	0.000407276	0.0104066		132893	252772	80496.9	217181		185179	127636	104569	126195	218483	261413	312425	228784	82052	93879.8	102814	53015.3	160123	235244	264179	223574
11204	979.414	32.0787	1.79557	1956.81	2	44.98	0.0022777	1.16399	Q0WUK0	AT3G13990	SDSPVSAVSEPQLPEQK	[1] Phospho (ST)|[6] Phospho (ST)	S494	S499		S246	VSRSDSP	SPVSAVS		AT3G13990	dentin sialophosphoprotein, putative (DUF1296);(source:Araport11)	1.89698	0.000670551	0.0219211	3.14425	0.0059943	0.0385125		23934.3	45402.9	19767	62152.4		21112.9	25965.8	25156.6	23794.6	50942.3	51823.1	41890	38425.6	31588.8	27259.6	24627.8	7199.21	61270.3	57075.9	79285	53819.3
2452	996.496	41.1205	0.799317	1990.98	2	92.9	0.00544426	2.73447	Q9MA55-2	AT3G05420	TLEAPLPGSLSAVNNATTR	[9] Phospho (ST)	S502			T7	LPGSLSA			ACYL-COA BINDING PROTEIN 4 (ACBP4)	Acyl-CoA binding protein with high affinity for oleoyl-CoA. Expressed in all plant organs. Involved in fatty acid transport.	1.89192	0.0048617	0.0480336	2.81284	2.04723e-05	0.00552168		51727.3	97863.8	34011.7	95669.5		64111.8	50983	39992.5	54769.3	117092	87832.7	131746	67696.5	42054.1	33180.8	29848.9	32128.4	83268.5	100219	101484	98915.1
2820	575.75	29.1185	1.0905	1149.49	2	50.15	0.000210326	0.182974	F4HXP0	AT1G08680	ASSFVYSPGR	[7] Phospho (ST)	S196				FVYSPGR			ARF GAP-LIKE ZINC FINGER-CONTAINING PROTEIN ZIGA4 (ZIGA4)	A member of ARF GAP domain (AGD), A thaliana has 15 members, grouped into four classes. AGD14 belongs to the class 4, together with AGD15.	1.88892	0.00100715	0.0236316	1.447	0.105931	0.217237		16852.1	31832.2	23802.9	34443		19096.6	17887.5	18141.8	13014.6	31209	32724.6	31394.3	32022.8	38185	23845.5	24280.5	14520	38558.3	31661	36619.3	31481.2
3674	785.659	28.0483	0.91835	2353.95	3	31.04	0.00208737	0.88675	A8MSD0	AT4G38130	WDPDSDMDVDDDRKPIPSR	[5] Phospho (ST)|[7] Oxidation (M)	S416				DPDSDMD			HISTONE DEACETYLASE 1 (HD1)	Encodes a histone deacetylase that enhances AtERF7-mediated transcriptional repression. Binds SIM3 and ERF7. Expressed in the nucleus in most tissues examined and throughout the life of the plant. Involved in jasmonic acid and ethylene dependent pathogen resistance. The sequence in GenBank has 17 AG dinucleotide repeats missing, which is also missing in Ler shotgun sequence from Cereon. Although …	1.87816	0.00352502	0.0403924	1.71271	0.0133458	0.0585163		23848.1	44790.7	29352.8	50272.7		34011.9	21766.6	19028.2	22961.5	48560.9	49697.4	47888.7	34825.5	30857.6	39191	30540.7	20098.7	39541.8	54859.9	58523.5	50313.8
2122	963.869	38.5521	0.7466	1925.72	2	72.65	0.002305	1.19696	F4JF82	AT3G55020	GASDIDSEDEFYDVER	[7] Phospho (ST)	S193				DIDSEDE			AT3G55020	Ypt/Rab-GAP domain of gyp1p superfamily protein;(source:Araport11)	1.87791	0.000966893	0.0236316	1.90124	0.00639982	0.0403025		39346.8	73889.6	53921.7	102518		37189.4	46181.1	38156.7	36574.8	87605.9	73639.8	81624.1	56606.8	73444.5	59179.2	52113.5	37323	76485.1	110515	130390	100220
2906	971.975	54.3162	0.277017	1941.93	2	54.26	0.00102982	0.530308	F4K0X7	AT5G12370	SSSVNSVPLILDIEDFK	[2] Phospho (ST)	S13				PRSSSVN			EXOCYST COMPLEX COMPONENT SEC10 (SEC10)	exocyst complex component sec10;(source:Araport11)	1.83686	0.00195181	0.0295161	1.28904	0.624951	0.733897		17963.6	32996.6	15459.2	19927.6		20809.1	17959.8	17554.4	15872.1	32773.4	31952	41923	27002.7	21510.2	17179.7	18623.2	8299.22	26315.8	31009	46490.6	4156.73
2056	888.009	30.203	0.65845	2661	3	50.75	0.00446837	1.67921	O64885	AT2G44510	RDLSHPEDCQCSDEDISFDEK	[12] Phospho (ST)	S45				CQCSDED			AT2G44510	CDK inhibitor P21 binding protein;(source:Araport11)	1.83566	0.000621004	0.0211023	2.25786	0.0028751	0.0261941		38084.9	69910.7	36335	82039.3		42881.9	36382.7	31530.2	42767.6	75009.7	65218.6	74797.6	65282.6	47277.4	40023.2	43525.7	21163.6	64502.7	91127.7	93776.4	82179.9
2773	698.335	50.377	0.636017	1394.66	2	64.44	9.79009e-05	0.0701972	F4I982	AT1G24300	NNSLLSGIIDGGR	[3] Phospho (ST)	S1256			S50	RNNSLLS			AT1G24300	GYF domain-containing protein;(source:Araport11)	1.83228	0.00103658	0.0236316	1.37099	0.166264	0.294277		14761.8	27047.8	19361.5	26544.3		16187.9	14424.9	13746.2	14793.6	23658.3	29890.8	29316.6	25816.2	15910.7	19517.3	19650.8	23028.4	17351.2	24702.6	44132.6	26245.4
4725	1050.99	40.5639	1.28013	2099.97	2	57.46	0.00248796	1.18476	F4HW26	AT1G08420	LIHPLPPALSSPETSPER	[11] Phospho (ST)|[15] Phospho (ST)	S975	S979			ALSSPET	PETSPER		BRI1 SUPPRESSOR 1 (BSU1)-LIKE 2 (BSL2)	BRI1 suppressor 1 (BSU1)-like 2;(source:Araport11)	1.83006	0.000787718	0.0236316	4.39635	0.00201138	0.0218112		50376.1	92191.2	20900.2	91884.7		53648.1	46623.8	40991.2	62812.7	90043.3	95592.6	98015.8	85622.2	32807.8	37216.9	21768.4	7178.92	75182.7	102119	94221.5	98536.3
2358	979.77	41.0598	0.88415	2936.29	3	26.32	0.0031682	1.07898	Q9C865	AT1G31440	SLPLHIEDSASLPQQEPNSNSSGEIK	[19] Phospho (ST)|[22] Phospho (ST)	S285	S289			EPNSNSS	SNSSGEI		SH3 DOMAIN-CONTAINING PROTEIN 1 (SH3P1)	SH3 domain-containing protein;(source:Araport11)	1.82245	0.00254406	0.0342754	1.75917	0.03825	0.112622		76717.9	139814	58006.8	102044		86100.5	75556.4	64090.6	83083.7	138337	153971	179822	99767.5	72217.8	74663.2	76047.4	27610.9	97099	102390	111611	97716.6
3180	1083.42	43.3019	0.582617	2164.82	2	55.42	0.00309698	1.43059	Q9LQF2	AT1G35580	AVGSHCSLSEMDDLDLTR	[4] Phospho (ST)|[7] Phospho (ST)	S11	S14		S66, T70, S74	AVGSHCS	SHCSLSE		CYTOSOLIC INVERTASE 1 (CINV1)	CINV1 / A/N-InvG is an alkaline/neutral invertase that breaks sucrose down into fructose and glucose (GH100). The exact localization of CINV1 remains under investigation but there is evidence that fluorescently-tagged CINV1 localizes to the cytoplasm. atinvg mutants have reduced root growth, reduced invertase activity, and increased expression of antioxidant genes under basal conditions. The leve…	1.81958	0.00409532	0.0441937	2.92242	0.00527465	0.0357486		69607.6	126656	51536.9	150612		89348.7	46427.4	66689	84861.4	116429	136178	141120	115015	50217.8	90060	69632.4	22401.2	107046	164259	167066	175167
6700	1085.42	34.2158	0.660133	3253.24	3	73.06	0.00438367	1.34748	Q7Y175	AT4G15410	TFADLNRSPADGEGSDSDEANEYYTGGQK	[8] Phospho (ST)|[15] Phospho (ST)	S144	S151			LNRSPAD	GEGSDSD		SERINE/THREONINE PROTEIN PHOSPHATASE 2A 55 KDA REGULATORY SUBUNIT B PRIME GAMMA (PUX5)	serine/threonine protein phosphatase 2A 55 kDa regulatory subunit B prime gamma;(source:Araport11)	1.81663	0.00121	0.0249059	2.47512	0.0551151	0.143804		41264.7	74962.6	20452.4	50622.2		44289.1	45202.4	32415.5	44679	66821.4	79988.6	88085.6	67070.1	30669.7	33386.9	32902.6	5193.51	46700.8	59453.4	40856.5	57889.7
2752	1196.21	31.935	1.78278	3585.62	3	37.42	0.00389103	1.08518	Q9ZVD0	AT2G27100	STSSSPPPPPPSSSLPQQEQEQDQQQLPLRR	[4] Phospho (ST)|[5] Phospho (ST)	S23	S24			STSSSPP	TSSSPPP		SERRATE (SE)	Identified as a leaf form mutant by Redei having serrated leaves. Further analysis of the single loss of function allele indicated pleiotropic effects extending to many aspects of shoot development such as taller meristems, alterations in phase transition, phyllotaxy and branching. Encodes a single zinc finger containing protein that is expressed in meristems and organ primordia and forms a compl…	1.80892	0.00313348	0.0389147	1.69463	0.129107	0.247418		213774	386700	164245	278334		224799	193848	174777	274206	347907	434373	495445	298657	224499	225993	248479	57725.3	278711	324203	223312	297426
3608	1191.49	45.9697	0.954083	3571.44	3	38.35	0.00319302	0.894044	O82199	AT2G19810	YLPSNEPDPDSDPDLSGPDSPIDAYTCDHFR	[11] Phospho (ST)	S60				DPDSDPD			OXIDATION-RELATED ZINC FINGER 1 (OZF1)	Encodes Oxidation-related Zinc Finger 1 (OZF1), a plasma membrane protein involved in oxidative stress.	1.80867	0.0013825	0.026494	3.54848	0.00280869	0.0259076		86602.9	156636	43455.4	154201		81040.4	89576.7	70942.5	109226	137134	153775	193131	147802	56747.7	61592.9	64001.8	15940.6	163357	165864	122821	169897
9620	1091	43.2614	0.405317	2179.98	2	88.17	0.00215002	0.986256	Q8H0T4	AT1G70320	VSGSEHGFSLNEPLGISENK	[4] Phospho (ST)	S1705				VSGSEHG			UBIQUITIN-PROTEIN LIGASE 2 (UPL2)	encodes a ubiquitin-protein ligase-like protein containing a HECT domain. There are six other HECT-domain UPLs in Arabidopsis.	1.80559	0.00329552	0.0392571	2.10873	0.370274	0.504981		22557	40728.7	8433.75	17784.5		20686	26379.4	17937.5	26450	44081.4	40433.5	47963.5	32188.2	15404.5	16457.7	7720.83	2584.65	36920.8	44502.9	1543.15	39454.3
4163	1106.43	43.5971	0.5212	3316.27	3	35.97	-0.00229927	-0.693331	Q9LR70	AT1G03530	GYDASGDNDEEIPDELEFSDDEKEAEYR	[19] Phospho (ST)	S495				LEFSDDE			NUCLEAR ASSEMBLY FACTOR 1 (NAF1)	nuclear assembly factor 1;(source:Araport11)	1.79841	0.00180026	0.0288423	15.0049	0.0136921	0.0594414		34419.9	61901.2	4346.95	65225.6		40037.5	28393.5	37855.7	32615.4	57408.3	61377.8	77932.4	53467.8	32695.2	770.076	726.832	19511.4	53733.8	71481.7	79459.5	59304
4816	1316.56	48.4486	0.413333	2631.11	2	90.94	0.002746	1.04367	F4K4J0	AT5G42920	KYEDDLDLVLDDDSEIDEPTGR	[14] Phospho (ST)	S634			S609	DDDSEID			THO5	Encodes a component of the putative Arabidopsis THO/TREX complex: THO1 or HPR1 (At5g09860), THO2 (At1g24706), THO3 or TEX1 (At5g56130), THO5 (At5g42920, At1g45233), THO6 (At2g19430), and THO7 (At5g16790, At3g02950). THO/TREX complexes in animals have been implicated in the transport of mRNA precursors. Mutants of THO3/TEX1, THO1, THO6 accumulate reduced amount of small interfering (si)RNA, sugges…	1.79024	0.00398402	0.0434141	4.115	0.00264714	0.0249347		27026.5	48383.9	12641.6	52020		31476.2	28376.2	19614.3	30454.3	45263.9	45844.3	61949.7	42631.3	20652.6	17053.6	17158.5	4226.01	41635.5	56160.7	59800.2	52370.1
1801	1099.41	40.4129	0.876983	2196.8	2	80.97	0.00226297	1.03012	Q8H110	AT2G21150	LSFAEDFENGSDEDDGENK	[11] Phospho (ST)	S132				ENGSDED			XAP5 CIRCADIAN TIMEKEEPER (XCT)	Encodes a nuclear localized XAP5 family protein involved in light regulation of the circadian clock and photomorphogenesis. XCT loss of function mutations also show decreased levels of DCL1, 3 and 4 and correspondingly lower levels of certain small RNAs suggesting a role in sRNA biogenesis.	1.78667	0.00157036	0.0276473	1.63392	0.00508958	0.0353567		79165.9	141444	93774.9	153221		87232.7	82371.6	69814.4	78298	147027	141067	179862	107293	88780.5	114388	96007.6	79312.9	118818	165234	172157	163067
5933	804.821	37.9108	1.81315	1607.63	2	56.12	0.00130164	0.809662	P42698	AT1G30480	SSSPPGNVDGFSIGK	[2] Phospho (ST)|[3] Phospho (ST)	S188	S189			GRSSSPP	RSSSPPG		DNA-DAMAGE-REPAIR/TOLERATION PROTEIN 111 (DRT111)	recombination and DNA-damage resistance protein (DRT111)	1.77843	0.00170386	0.0276473	1.77621	0.00862836	0.0464167		33033.3	58747.4	37413.9	66455		28398.5	41677.5	34492.5	29166.4	58045.5	62926.4	64602.8	50478	45516.7	35927.3	47250.6	25358.9	66113.5	63123.5	81899.2	57062.4
2208	767.375	24.5818	1.0712	1532.74	2	72.62	0.000975515	0.636454	A8MR97	AT3G60240	QVLQGPSATVNSPR	[12] Phospho (ST)	S1529			S1064, S1374, S1506	TVNSPRE			EUKARYOTIC TRANSLATION INITIATION FACTOR 4G (EIF4G)	protein synthesis initiation factor 4G (EIF4G). A mutation in this gene (cum2-1) results in decreased accumulation of CMV coat protein in upper, uninoculated leaves. Likely affects cell-to-cell movement of the virus, also affects TCV multiplication.	1.77096	0.000960834	0.0236316	1.20376	0.230802	0.364917		30232.2	53540.1	55152.4	66390.4		27988.5	35857.5	30113.3	27641.3	57650.8	58654.4	48402.4	50204.8	58260.9	65528.2	54598.9	44388.4	61217.8	58230.8	88513.1	61572.1
1891	876.698	37.7817	0.5401	2627.07	3	41.8	0.00293459	1.11706	Q9C5F6	AT4G38550	SNYDKEQFEDLYEQDGDVTPR	[19] Phospho (ST)	T131				GDVTPRN			AT4G38550	phospholipase-like protein (PEARLI 4) family protein;(source:Araport11)	1.75586	0.00454523	0.0465625	1.73194	0.00329536	0.0278294		37568.7	65965.4	39233.4	67950		42731	35880.3	31655.8	41044.5	55571.4	67755.3	92539.1	54343.1	40834	45005.2	40681.7	31691.4	63223.6	76729.9	55922.5	78582.8
2218	1045.97	32.1189	1.36482	2089.93	2	81.07	0.00264941	1.2677	Q9C508	AT1G57990	QTTAEGSANPEPDQILSPR	[17] Phospho (ST)	S25				QILSPRR			PURINE PERMEASE 18 (PUP18)	Member of a family of proteins related to PUP1, a purine transporter. May be involved in the transport of purine and purine derivatives such as cytokinins, across the plasma membrane.	1.74672	0.00275009	0.0357511	1.36278	0.157994	0.283495		99606.8	173985	131363	179018		73119.2	114219	99452.3	118514	205360	179031	166249	149914	135076	134084	180907	90881.4	161358	153405	288393	143872
968	1054.08	31.1847	0.931833	3159.22	3	68.7	0.0038457	1.21729	F4JC31	AT3G06670	ALEKEEEDYFNEDSDEEDSASASNTQK	[14] Phospho (ST)	S686			S791	NEDSDEE			SUPPRESSOR OF MEK 1 (SMEK1)	SMEK1 forms a catalytically active complex with PP4 proteins. The complex has been shown to target and dephosphorylate HYL1 which in turn promotes miRNA biogenesis. Mutants have pleiotrophic phenotypes and decreased production of miRNA. SMEK1 accumulation is responsive to ABA.	1.72709	0.000306257	0.0151291	1.45911	0.0543943	0.142425		147665	255032	153050	223318		161755	148492	129365	153015	247516	263456	254024	255382	143369	189412	200701	100676	187793	266265	231573	214791
4173	757.867	40.6482	1.17802	1513.72	2	31.61	0.00113863	0.75221	F4HQT1	AT1G13440	AASFNIIPSSTGAAKSF	[3] Phospho (ST)	S179				RAASFNI			GLYCERALDEHYDE-3-PHOSPHATE DEHYDROGENASE C2 (GAPC2)	The expression level of GAPC-2 is upregulated in Arabidopsis seedlings exposed to cadmium.	1.72595	0.0030769	0.0388634	1.32175	0.255693	0.39012		23794.3	41067.9	29993.5	39644		27847.1	24924.2	21058.7	21931.1	47257.7	40230.7	45789.5	32674.9	25832.4	23524.6	21849.9	60950.1	41899.4	37143.5	40699.6	38996.6
372	1013.14	49.215	2.2069	3036.41	3	64.94	0.00286084	0.942179	Q6GKV1	AT5G63220	VPVPPHLVDVSDDEDVQNLQESLGEAR	[11] Phospho (ST)	S84				VDVSDDE			GUIDED ENTRY OF TAIL-ANCHORED PROTEINS 4 (GET4)	golgi-to-ER traffic-like protein;(source:Araport11)	1.68933	0.00099695	0.0236316	1.73072	0.000920117	0.014882		741640	1.25288e+06	671315	1.16186e+06		876465	746772	617361	748704	1.22136e+06	1.20874e+06	1.46091e+06	1.14243e+06	694895	614204	627619	758190	918393	1.21827e+06	1.2999e+06	1.25295e+06
4243	758.329	39.2807	0.991967	1514.64	2	63.27	0.00277463	1.83187	F4IFQ0	AT2G27210	QLSIDQFENEGR	[3] Phospho (ST)	S611				RQLSIDQ			BRI1 SUPPRESSOR 1 (BSU1)-LIKE 3 (BSL3)	BRI1 suppressor 1 (BSU1)-like 3;(source:Araport11)	1.68103	0.00234496	0.0323472	1.56429	0.0220899	0.0792029		27880.5	46867.9	31278.5	48928.7		31588.2	28946.4	25205.1	26217.5	47796	52943.1	49327.1	38655.8	32267.2	38521.7	25076.8	30707.7	39643.1	45635.6	67685.9	46804.3
2615	713.818	27.9417	3.56103	1425.62	2	31.75	0.00103432	0.725525	Q9ZVD0	AT2G27100	RPSLSPPPPYR	[3] Phospho (ST)|[5] Phospho (ST)	S90	S92			RRPSLSP	PSLSPPP		SERRATE (SE)	Identified as a leaf form mutant by Redei having serrated leaves. Further analysis of the single loss of function allele indicated pleiotropic effects extending to many aspects of shoot development such as taller meristems, alterations in phase transition, phyllotaxy and branching. Encodes a single zinc finger containing protein that is expressed in meristems and organ primordia and forms a compl…	1.6725	0.00125319	0.0253258	1.30587	0.143774	0.265017		139930	234033	156029	203754		154320	129475	138663	138379	214236	247954	281557	200575	202021	183979	159260	100127	173907	230037	193662	222465
3614	925.421	29.458	0.767817	1848.83	2	62.65	0.00229857	1.24326	F4J6F6	AT3G17850	VSNSHLTEESDVLSPR	[14] Phospho (ST)	S682			S134	DVLSPRL			NCOMPLETE ROOT HAIR ELONGATION 1 (IREH1)	Protein kinase superfamily protein;(source:Araport11)	1.66981	0.00442588	0.045976	2.87573	0.0003815	0.0102178		42248.3	70546.6	28584.6	82201.7		43027.1	44093.4	36167	46431.1	88809.8	70959.6	73727.6	53309.2	42335.2	32186.9	27027.7	18127.7	77811.7	77364.3	96941.8	78239.8
5972	1020.44	37.5621	0.67185	3058.31	3	91.07	0.0039385	1.2878	O80452	AT2G38280	VNDQYGRSPASLPDATPFTDGGGGGGGDTGR	[8] Phospho (ST)	S73				YGRSPAS			EMBRYONIC FACTOR1 (FAC1)	Encodes a protein with in vitro AMP deaminase activity that is involved in embryogenesis. Homozygous mutant embryos fail to develop past the zygote stage.	1.66278	0.00339025	0.039666	1.68294	0.0265377	0.0881812		36981.3	61491.9	27027.7	45485.9		35466.7	33967.6	34865.1	44530	58778.7	61733.9	76426	51556.9	27766.8	31342.1	35909.9	17075.3	53809.7	48347.2	33478.8	49147.9
1927	765.328	25.8408	0.9217	1528.64	2	75.16	0.00154056	1.00779	F4HV67	AT1G54080	SVVELTNGSSEDGR	[10] Phospho (ST)	S254				NGSSEDG			OLIGOURIDYLATE-BINDING PROTEIN 1A (UBP1A)	oligouridylate-binding protein 1A;(source:Araport11)	1.62069	0.00157743	0.0276473	1.18239	0.333667	0.472447		28362.1	45966.1	61208.6	72372.7		28163.2	27072.9	28300.7	29987.4	46684.3	43943.3	43398.9	50142.9	62896.3	54342	88657.6	46320.5	62230.4	75024.8	88032.3	66749.9
2718	1003.85	39.8731	1.3687	2005.69	2	70.53	0.00230692	1.15019	F4JF82	AT3G55020	GASDIDSEDEFYDVER	[3] Phospho (ST)|[7] Phospho (ST)	S186				KGASDID	DIDSEDE		AT3G55020	Ypt/Rab-GAP domain of gyp1p superfamily protein;(source:Araport11)	1.61737	0.002969	0.0379315	1.83428	0.0235552	0.0818175		65041.7	105196	86702.4	159037		73426.8	76954.3	55187.2	57390.6	99633.4	113220	112613	96401.5	110111	108317	95699.8	49509.3	107560	190117	206560	151450
39	882.998	50.3966	2.96705	2645.97	3	59.91	0.0025963	0.981229	A8MQR4	AT3G09200	VEEKEESDEEDYGGDFGLFDEE	[7] Phospho (ST)	S305				KEESDEE			AT3G09200	Ribosomal protein L10 family protein;(source:Araport11)	1.59394	0.00170309	0.0276473	1.2247	0.0988558	0.208498		2.50745e+06	3.99673e+06	2.58813e+06	3.16967e+06		2.90169e+06	2.43983e+06	2.44722e+06	2.28164e+06	3.49978e+06	4.53489e+06	4.50393e+06	3.56959e+06	2.52495e+06	2.60592e+06	2.67649e+06	2.54778e+06	2.48703e+06	3.49111e+06	3.81933e+06	3.04387e+06
11777	959.408	23.544	2.48777	1916.8	2	28.19	0.00308114	1.60744	Q8S307	AT1G75080	ISNSCPVTPPVSSPTSK	[2] Phospho (ST)|[16] Phospho (ST)	S171	S185			LRISNSC	SPTSKNP		BRASSINAZOLE-RESISTANT 1 (BZR1)	Encodes a positive regulator of the brassinosteroid (BR) signalling pathway that mediates both downstream BR responses and negative feedback regulation of BR biosynthesis. There is evidence for phosphorylation-dependent nucleocytoplasmic shuttling of BZR1. GSK3-like kinases (including BIN2), 14-3-3 proteins, and the phosphatase BSU1 seem to participate in this process. Phosphorylation also appear…	1.58724	0.00180345	0.0288423	1.05028	0.833209	0.891608		42422.4	67334.5	72264.2	75897.4		43427.5	45564.8	43824.7	37348.1	64143.3	65823.7	66533.9	73176.9	78096.9	99334.3	91731.5	38321.5	73765.9	68666.3	104193	62873.8
3639	1253.46	33.3075	0.5902	2504.9	2	59.73	0.00283128	1.1303	O64885	AT2G44510	DLSHPEDCQCSDEDISFDEK	[11] Phospho (ST)	S45				CQCSDED			AT2G44510	CDK inhibitor P21 binding protein;(source:Araport11)	1.57194	0.00153347	0.0276473	3.12212	0.00558484	0.03706		59301	93217.4	29015.3	90589.4		61917.4	54557.3	60999.7	60014.3	102918	90871.1	94612	85334.9	47606.2	39148.5	35420.2	10736.9	72247.7	103014	90068.5	100465
2943	876.017	30.0862	1.2983	2625.03	3	50.77	0.00268767	1.02386	Q9ZUP2	AT2G19490	LIADEAADKETESESEEEDSLR	[13] Phospho (ST)|[15] Phospho (ST)	S394	S396			ETESESE	ESESEEE		A. THALIANA RECA HOMOLOG 2 (RECA2)	recA DNA recombination family protein;(source:Araport11)	1.53521	0.00149853	0.0276473	1.65394	0.0825434	0.186099		77302.9	118676	66459.9	109921		74024.4	82916.4	75850.3	76702.6	126614	116646	120417	111538	87632.8	96245.4	77275.4	29933.1	99197.4	135553	92855.8	116923
385	881.382	28.5898	2.20035	2641.12	3	59.97	0.00301077	1.13996	Q9LW88	AT3G15970	DSKPSVAEAAAPLKTPENSPSAEDA	[15] Phospho (ST)|[19] Phospho (ST)	T455	S459			PLKTPEN	PENSPSA		AT3G15970	NUP50 (Nucleoporin 50 kDa) protein;(source:Araport11)	-1.55957	0.00382653	0.0421107	-1.07361	0.781841	0.851559		1.22035e+06	782487	574413	535030		1.26399e+06	1.17905e+06	1.12149e+06	1.32697e+06	635471	987633	742513	804476	540831	804376	761673	328554	547202	733252	312873	652744
3249	722.348	40.3274	0.9182	1442.68	2	70.77	0.000374311	0.259455	P31169	AT5G15970	SISDAAVGGVNFVK	[3] Phospho (ST)	S48				KSISDAA			KIN2	Encodes a gene that can be induced by cold and abscisic acid and may be involved in cold acclimation and salt tolerance. The mRNA is cell-to-cell mobile.	-1.6175	0.00453408	0.0465625	-1.10437	0.678637	0.776433		45973.2	28422.5	45847.8	41514.8		46974	46171.7	47802.2	43086.3	22225	32438.2	32723.5	27662.3	37171.4	54673.2	31743.2	68491.7	35132.5	55115.1	27639.4	55501.3
3515	673.342	35.4177	0.9093	1344.67	2	43.56	-0.000534637	-0.397598	Q9FVJ3	AT4G21160	TPAFLSSSLSKK	[6] Phospho (ST)	S151				AFLSSSL			ZAC	ADP-ribosylation factor GTPase-activating protein containing zinc finger and C2 domains and a novel PI-3-P-binding protein region. Binds PI-3-P. Highest expression levels in flowering tissue, rosettes and roots. A member of ARF GAP domain (AGD), A thaliana has 15 members, grouped into four classes.	-1.62792	0.00436861	0.045976	-1.71032	0.0744143	0.175608		45409.6	27894.3	47496.4	27770.4		52615.8	46683.7	45861.7	37745.1	26084.3	33784.1	25373.4	27076.5	32950	39523	36925.8	105830	21431.7	30671.1	26959.9	33560.3
1140	543.266	26.0746	1.53448	1084.52	2	37.69	0.000498606	0.459749	Q8RWU7	AT4G04210	RVSFQGVGR	[3] Phospho (ST)	S181				RRVSFQG			PLANT UBX DOMAIN CONTAINING PROTEIN 4 (PUX4)	Arabidopsis thaliana CDC48-interacting UBX-domain protein (PUX4)	-1.63583	0.00330092	0.0392571	1.12224	0.482845	0.608139		64161.8	39222.6	29981	33645.7		71029.4	71473.4	63689	52415.3	36644.3	44894.6	34327	41909.3	33690.7	23491.4	32488.3	31422.2	37110	36649.9	24435.4	38560
10998	854.726	28.9923	1.14127	2561.16	3	44.9	0.00194669	0.760084	Q9LW88	AT3G15970	DSKPSVAEAAAPLKTPENSPSAEDA	[15] Phospho (ST)	T455				PLKTPEN			AT3G15970	NUP50 (Nucleoporin 50 kDa) protein;(source:Araport11)	-1.63978	0.00438974	0.045976	1.0887	0.760939	0.836582		32348.5	19727.4	16871.2	18367.6		32462.2	34057.8	26163.8	37854.6	19506.9	21967.9	18835.1	18764.2	15241.7	22905.3	16234.2	14294.8	21930	24589.7	8264.13	25540
4635	714.337	47.5133	0.775217	1426.66	2	71.87	0.00123571	0.866154	Q94K75	AT1G06190	KAELVELLGSDSS	[13] Phospho (ST)	S299				SDSSxxx			RHO-N 1 (RHON1)	Encodes a novel ribonucleic acid-binding protein that interacts with the endonuclease RNase E and supports its function in processing plastid ribonucleic acids.	-1.75735	0.00350163	0.0403924	1.01922	0.923504	0.951761		31023.1	17653.3	20787.9	21187.4		32345.9	31183.3	29154.5	31498.8	14097.2	16868.2	23738.7	17204.7	17063.5	19498.6	18518.4	30308.5	19143.2	26003.5	15372.5	26334
658	745.879	27.303	1.2546	1489.74	2	44.3	0.0014483	0.972183	Q9XI36	AT1G15340	ATTPTPDKEPLLK	[3] Phospho (ST)	T89			T320, T338	KATTPTP			METHYL-CPG-BINDING DOMAIN 10 (MBD10)	Protein containing methyl-CpG-binding domain.Has sequence similarity to human MBD proteins.	-1.77631	0.00165743	0.0276473	1.20972	0.231227	0.365328		280750	158052	144478	174778		250887	335756	275446	267756	126502	187629	187349	140331	152080	155730	107852	170583	234296	158816	148722	168621
4389	536.27	51.1829	1.32687	1605.79	3	33.39	-0.00298655	-1.85986	Q9ZUI1	AT2G24100	KDSFSDLLVHLPR	[5] Phospho (ST)	S443				DSFSDLL			ALTERED SEED GERMINATION 1 (ASG1)	ATP-dependent DNA helicase;(source:Araport11)	-1.90633	0.0015198	0.0276473	-1.95425	0.152948	0.277781		32451.1	17022.8	37890.1	19388.5		30921.9	30807.5	42440.1	27429.7	17324.8	18259.8	18560.8	14301.1	23920.8	21244.9	26534.5	152849	14200.9	16480.5	26204.9	23041.4
2929	1155.06	40.1631	0.916533	2308.1	2	92.22	0.00243177	1.05358	Q9LQR8	AT1G75990	DNQTPTQSVVSAPTSTLQNLK	[4] Phospho (ST)	T12				DNQTPTQ			AT1G75990	PAM domain (PCI/PINT associated module) protein;(source:Araport11)	-1.99109	0.000448278	0.0171333	1.18672	0.392989	0.525324		204899	102908	75115.2	89140.8		220629	201226	173433	228918	86343.7	125639	117348	88097.6	80703.2	96530.1	69454.6	58837.8	97719.9	109424	54408.7	108528
2732	1321.57	28.5687	1.53298	2641.12	2	40.65	0.00477436	1.8077	Q9LW88	AT3G15970	DSKPSVAEAAAPLKTPENSPSAEDA	[15] Phospho (ST)|[21] Phospho (ST)	T455	S461			PLKTPEN	NSPSAED		AT3G15970	NUP50 (Nucleoporin 50 kDa) protein;(source:Araport11)	-2.04351	0.00194793	0.0295161	1.34137	0.471165	0.597293		452180	221276	98246.1	131784		347425	474513	464245	546245	167457	332736	194326	221413	129210	158862	141531	32069.5	145645	187990	63882.1	172443
4236	601.283	21.4944	1.61162	1200.55	2	32.49	-0.00176441	-1.46966	Q9SSC1	AT1G80180	VSPAVDPPSPR	[9] Phospho (ST)	S105				DPPSPRL			AT1G80180	Encodes a substrate of the MAPK kinases. Phenotypic analyses of Arabidopsis expressing phosphorylation site mutant forms of At1g80180.1 showed clustered stomata and higher stomatal index in cotyledons expressing the phosphomimetic form of At1g80180.1.	-2.09972	0.00224963	0.0320038	-3.93772	0.00248682	0.0240356		47570.6	22655.7	107581	27320.6		58854.6	41034.5	63626	33326.6	20606.7	25091.1	18758.9	27163	59998.2	78679.8	118246	239968	17901.3	24208.8	47656.8	26976
2910	628.805	27.2628	1.00597	1255.6	2	43.79	0.000192059	0.152962	Q9CAI4	AT1G72690	TVKSPNVFER	[4] Phospho (ST)	S14				TVKSPNV			AT1G72690	neurofilament heavy protein;(source:Araport11)	-2.18988	0.000166022	0.0119054	-3.10696	0.000719061	0.0132083		79178.7	36156.6	68312	21986.8		66408.6	85165	89443.9	77695.8	30784.1	38218	33028.5	43981.2	53279.1	52987.3	77593.7	99411	35547.3	17944.1	16787.7	21823.5
1835	644.65	33.1286	1.10937	1930.93	3	49.93	0.000734409	0.38034	Q84JB7	AT5G63550	TPEVNSPAKEEIDVVPK	[6] Phospho (ST)	S15				EVNSPAK			AT5G63550	DEK domain-containing chromatin associated protein;(source:Araport11)	-2.36676	0.000421834	0.0170498	-1.72003	0.0174029	0.0685935		97406.2	41156	69296.1	40287.8		81937.3	121885	91724.4	98272.2	44156.2	43395.8	53223.3	28131.3	74752.8	79385.6	47101.6	82495.8	34535	35235.4	59509.4	36380.7
8834	665.985	30.1832	0.778867	1994.93	3	29.46	0.000930342	0.466353	Q9LQ71	AT1G01840	RPLSPSSAVVETSATEER	[7] Phospho (ST)	S114				SPSSAVV			AT1G01840	AP2-like ethylene-responsive transcription factor SNZ;(source:Araport11)	-2.40152	0.00130464	0.0256656	-1.56334	0.135741	0.25594		30693.3	12780.8	9383.61	6002.27		35241.6	34988.4	26129	27547	8858.99	16690.3	17484.4	10321.3	8734.67	10983.2	6599.83	12245.3	6248.7	8114.66	3180.73	8047.75
3911	1180	33.3476	0.637767	2357.98	2	106.69	0.00298113	1.26427	O49595	AT3G51880	SRSEINDEDEASGEEELLEK	[12] Phospho (ST)	S146				DEASGEE			HIGH MOBILITY GROUP B1 (HMGB1)	Encodes a protein belonging to the subgroup of HMGB (high mobility group B) proteins that have a distinctive DNA-binding motif, the HMG-box domain. The motif confers non-sequence specific interaction with linear DNA and structure-specific binding to distorted DNA sites. The HMGB proteins are involved in the assembly of nucleoprotein complexes. Can be phosphorylated by CK2alpha. In interphase cell…	-2.44184	0.00334085	0.0393203	1.14997	0.713661	0.802869		92622.5	37931.4	24831.3	28555.3		94893.1	97172	93670.7	85209.2	22927.3	67981.4	27318	48618.8	33455.4	44147.8	31826.7	8087.81	27874.9	37362.3	17926.7	35612.5
11408	1308.06	33.1883	0.359467	2614.11	2	120.11	0.00330068	1.26264	Q9M2Z4	AT3G48890	TASAEGLSTNTGEEASAITHDETSR	[3] Phospho (ST)	S186			T225	KTASAEG			MEMBRANE-ASSOCIATED PROGESTERONE BINDING PROTEIN 3 (MAPR3)	putative progesterone-binding protein homolog (Atmp2) mRNA, The mRNA is cell-to-cell mobile.	-2.44963	0.00102905	0.0236316	2.6258	0.0403246	0.116873		23481.7	9585.8	3568.3	9369.61		28947.8	22597.1	17020.4	27307.4	11447.2	12163.2	8625.36	7030.57	4032.42	3157.59			12605.3	12646.3	4135.84	11689.8
9375	998.474	30.203	0.609567	1994.93	2	68.81	0.0021049	1.05512	Q9LQ71	AT1G01840	RPLSPSSAVVETSATEER	[4] Phospho (ST)	S111				RPLSPSS			AT1G01840	AP2-like ethylene-responsive transcription factor SNZ;(source:Araport11)	-2.50587	0.000458184	0.0171333	2.88616	0.1381	0.259507		51567.2	20578.6	2806.07	8098.78		48299.7	59199.1	48472.8	51019.7	13342.7	26881.8	25718.5	19440.9	7463.98	4568.17	2159.12	842.184	17074.4	12764	1610.69	12255.6
4929	536.254	34.8822	1.05563	1070.49	2	41.59	0.00334229	3.1222	Q8L3R2	AT3G50770	LNLSFQNR	[4] Phospho (ST)	S26				LNLSFQN			CALMODULIN-LIKE 41 (CML41)	calmodulin-like 41;(source:Araport11)	-2.52577	0.00141045	0.0267986	-2.7317	0.0317834	0.100611		15746.3	6234.25	28890.4	10576		20344.8	14821.8	18473.7	11035.8	7525.34	6711.55	4601.2	6500.05	19003.3	18980.7	19297.1	100089	6745.54	11374.4	13390.8	12176.8
8626	638.801	25.2596	0.962383	1275.59	2	67.64	0.00103836	0.814024	Q9LF98	AT3G52930	LGDGAAESLHVK	[8] Phospho (ST)	S350				AAESLHV			FRUCTOSE-BISPHOSPHATE ALDOLASE 8 (FBA8)	Aldolase superfamily protein;(source:Araport11)	-2.6061	0.000291396	0.0149117	-2.60666	0.0163721	0.066053		34361.5	13185	37572.5	14414		47472.5	36336.1	32221.5	25081.9	13079.9	15819.3	10908.4	13389.6	21835.1	27132.2	33823.6	99453	10836.2	13376.2	16312	18256.8
7077	553.239	42.718	0.733183	1104.46	2	35.8	-0.000846561	-0.76649	Q9C593	AT5G21940	SFSVADFPR	[3] Phospho (ST)	S244				RSFSVAD			AT5G21940	hybrid signal transduction histidine kinase M-like protein;(source:Araport11)	-2.61751	0.00482312	0.0480336	-1.21578	0.834654	0.891608		18003	6877.9	2507.57	2062.52		36397.7	16172.1	12842	13896.5	6264.23	9852.58	5644.06	6424.14	1432.25	2620.02	2382.65	4422.12	136.756	2669.43	11118	4458.65
18222	927.431	31.7462	0.71115	1852.85	2	71.15	0.00218906	1.18146	Q9ZT71	AT4G03430	LDNLSDSVSGQTVVDPK	[9] Phospho (ST)	S341				DSVSGQT			STABILIZED 1 (STA1)	Encodes a nuclear protein similar to the human U5 small ribonucleoprotein-associated 102-kD protein and to the yeast pre-mRNA splicing factors Prp1p and Prp6p. STA1 expression is upregulated by cold stress, and the sta1-1 mutant is defective in the splicing of the cold-induced COR15A gene. Luciferase imaging was used to isolate a recessive mutant, sta1-1, with enhanced stability of the normally u…	-2.91017	0.000937319	0.0236316	1.10254	0.644621	0.751044		16095.3	5530.7	8053.85	8879.69		24151.2	16640.2	10946.5	15255.3	7655.28	5408.17	4636.26	4874.63	8085.91	11451.6	6353.15	7152.07	7029.51	10044.6	8014.78	10986.1
5841	764.347	27.9417	0.727267	1526.68	2	58.85	0.00256475	1.67996	Q9LYW2	AT5G03230	GSSFTVHEGIGGTAK	[3] Phospho (ST)	S135				RGSSFTV			AT5G03230	senescence regulator (Protein of unknown function, DUF584);(source:Araport11)	-3.36433	0.000288726	0.0149117	1.26844	0.231527	0.365346		39440.1	11723	8623.07	10937.8		47042.2	39506	40377.5	32245	16586.5	11880	6491.41	14765.6	11037.2	7207.59	6509.77	10676.6	11954.8	10762.2	10020.4	11101.9
133	577.291	31.7256	1.61555	1152.57	2	28.27	0.00135535	1.17594	Q9M0I4	AT4G28230	GRTSLSLSPR	[6] Phospho (ST)	S220				TSLSLSP			AT4G28230	hypothetical protein;(source:Araport11)	-5.54221	0.00108431	0.0236316	-3.04539	0.0383742	0.112645		646119	116581	891213	292643		382186	680126	993784	674674	253377	181329	82357.1	48818.4	407725	1.58564e+06	1.46879e+06	664349	228707	116609	868117	316783
13206	995.456	50.318	0.3567	1988.9	2	95.59	0.000162859	0.0818839	Q9LYR4	AT5G13420	TIDANVSEAEGIYSALEK	[7] Phospho (ST)	S384				ANVSEAE			TRANSALDOLASE 2 (TRA2)	Aldolase-type TIM barrel family protein;(source:Araport11)	-7.48239	9.1653e-05	0.0103223	2.98858	0.103855	0.215064		22142.3	2959.25	801.466	2395.25		38196.7	18981.7	15169.9	21854.9	2721.37	2578.98	5874.53	1860.03	1455.39	1153.44	1016.03	241.911	3045.89	2702.21	2925.95	1366.79
[truncated: 51 more columns]
