# Supplementary material for: Phosphoproteomic analysis reveals plant DNA damage signalling pathways with a functional role for histone H2AX phosphorylation in plant growth under genotoxic stress
Source: Plant J. 2019 Sep 10;100(5):1007–21. doi: 10.1111/tpj.14495 (PMC6900162; doi:10.1111/tpj.14495)
Supplement: Supplementary file 12 — Table S3. Factors that display both transcriptional responses in gamma‐irradiated seedlings and post‐transcriptional responses in X‐ray‐treated callus tissue. [file TPJ-100-1007-s012.xlsx]

## Sheet: Transcript and post-transcript
					phospho-sites		transcriptional changes Bourbousse et al., 2018
					wt	atm-3	wt_20min	wt_90min	wt_3h	wt_6h	wt_12h	wt_24h	sog1_20min	sog1_90min	sog1_3h	sog1_6h	sog1_12h	sog1_24h
AGI	Site 1 in Protein	Site 2 in Protein	Gene symbol	Description	FC (geom)	FC (geom)	log2 Fold Change	log2 Fold Change	log2 Fold Change	log2 Fold Change	log2 Fold Change	log2 Fold Change	log2 Fold Change	log2 Fold Change	log2 Fold Change	log2 Fold Change	log2 Fold Change	log2 Fold Change
AT1G08880	S137	S139	HTA5	Encodes HTA5, a histone H2A protein. H2AX is a meiosis-specific isoform of histone H2A. Upon DSB formation, rapid accumulation of phosphorylated H2AX (&#947;-H2AX) occurs around the break site. _x0001_H2AX foci accumulate in early G2. Immunolocalization studies in spread preparations of wild-type meiocytes at G2/early leptotene revealed the accumulation of numerous rather diffuse &#947;-H2AX foci…	171.519			-0.730994	-0.819871	-1.12593	-0.563535						-0.460673
AT1G08880	S139		HTA5	Encodes HTA5, a histone H2A protein. H2AX is a meiosis-specific isoform of histone H2A. Upon DSB formation, rapid accumulation of phosphorylated H2AX (&#947;-H2AX) occurs around the break site. _x0001_H2AX foci accumulate in early G2. Immunolocalization studies in spread preparations of wild-type meiocytes at G2/early leptotene revealed the accumulation of numerous rather diffuse &#947;-H2AX foci…	20.6097			-0.730994	-0.819871	-1.12593	-0.563535						-0.460673
AT1G57990	S25		PURINE PERMEASE 18 (PUP18)	Member of a family of proteins related to PUP1, a purine transporter. May be involved in the transport of purine and purine derivatives such as cytokinins, across the plasma membrane.	1.74672		1.31527	1.95223	1.03607				0.939527
AT2G26530	T60		AR781	Pheromone receptor-like protein involved in the early elicitor signaling events which occur within minutes and include ion fluxes across the plasma membrane, activation of MPKs and the formation of ROS related to PGPS1 and WRKY33.	10.1161		2.16522	2.59378	1.23067				2.02088					1.55158
AT2G44510	S45		AT2G44510	CDK inhibitor P21 binding protein;(source:Araport11)	1.57194	3.12212				-1.08753
AT2G45460	S21		AT2G45460	SMAD/FHA domain-containing protein;(source:Araport11)	11.9565		3.22844	4.50736	4.0725	3.35827	2.26616	1.40847						0.7123
AT3G19820	S2		DWARF 1 (DWF1)	Involved in the conversion of the early brassinosteroid precursor 24-methylenecholesterol to campesterol. Brassinosteroids affect cellular elongation. Mutants have dwarf phenotype. DWF1 is a Ca2+-dependent calmodulin-binding protein.	3.26003			-0.403912	-0.831131	-1.16448	-0.471432	-0.495183						-0.571274
AT3G50770	S26		CALMODULIN-LIKE 41 (CML41)	calmodulin-like 41;(source:Araport11)	-2.52577				1.70197	1.78245								2.67719
AT4G11740	S328		SAY1	Isolated as a suppressor of a dominant mutant in the Ara4 gene that was expressed in yeast ypt1 mutant strains. A novel protein with a small region of similarity to coil-coiled domain of yeast VSP27 protein.	2.16789			1.99637	1.95967	1.80411	0.781944
AT4G11740	S295		SAY1	Isolated as a suppressor of a dominant mutant in the Ara4 gene that was expressed in yeast ypt1 mutant strains. A novel protein with a small region of similarity to coil-coiled domain of yeast VSP27 protein.	1.92201			1.99637	1.95967	1.80411	0.781944
AT4G24690	S178		NEXT TO BRCA1 GENE 1 (NBR1)	Encodes NBR1, a selective autophagy substrate. The mRNA is cell-to-cell mobile.	2.41048	1.96263		1.03233	1.56552	1.63674	0.475071							0.946174
AT4G28230	S220		AT4G28230	hypothetical protein;(source:Araport11)	-5.54221			-1.89055	-2.21686	-2.77888	-2.30277			-0.76877	-0.741369
AT4G38550	T131		AT4G38550	phospholipase-like protein (PEARLI 4) family protein;(source:Araport11)	1.75586	1.73194	1.00927	0.854777	1.09478				0.992951					1.23256
AT5G44070	S352		CADMIUM SENSITIVE 1 (CAD1)	Phytochelatin synthase gene confers tolerance to cadmium ions. Catalyzes phytochelatin (PC) synthesis from glutathione (GSH) in the presence of Cd2+, Zn2+, Cu2+ and Fe3+, but not by Co2+ or Ni2+. The mRNA is cell-to-cell mobile.	4.36138	5.17566	1.21089	1.12362	1.06754	0.560524			1.02285					1.27809
AT5G63550	S15		AT5G63550	DEK domain-containing chromatin associated protein;(source:Araport11)	-2.36676					-1.06107	-0.693449
AT5G67270	S271		END BINDING PROTEIN 1C (EB1C)	encodes a homolog of animal microtubule-end-binding protein. There are two other members of this family. EB1 forms foci at regions where the minus ends of microtubules are gathered during mitosis and early cytokinesis.	3.15734			-1.33047	-3.29091	-3.44809	-1.96002	-0.600481		-0.599122	-0.621		0.615781
